# Supplementary material for: Global thyroid cancer incidence trend and age-period-cohort model analysis based on Global Burden of Disease Study from 1990 to 2019
Source: Front Endocrinol (Lausanne). 2023 Apr 12;14:1133098. doi: 10.3389/fendo.2023.1133098 (PMC10130642; doi:10.3389/fendo.2023.1133098)
Supplement: Supplementary file 2 [file DataSheet_2.csv]

location	sex	All Age Deviations = 0	All Cohort Deviations = 0	All Cohort RR = 1	All Gradient Shifts = CAT	All Higher-Order Age Deviations = 0	All Higher-Order Cohort Deviations = 0	All Higher-Order Period Deviations = 0	All Local Drifts = Net Drift	All Period Deviations = 0	All Period RR = 1	NetDrift = 0	THETAa = 0	THETAc = 0	THETAp = 0
Global	Both	< 0.001	< 0.001	< 0.001	< 0.001	< 0.001	< 0.001	< 0.001	< 0.001	< 0.001	< 0.001	< 0.001	< 0.001	< 0.001	< 0.001
Global	Female	< 0.001	< 0.001	< 0.001	0.001	< 0.001	0.001	0.002	< 0.001	< 0.001	< 0.001	< 0.001	< 0.001	0.001	< 0.001
Global	Male	< 0.001	< 0.001	< 0.001	0.28	< 0.001	< 0.001	< 0.001	< 0.001	< 0.001	< 0.001	< 0.001	< 0.001	0.002	< 0.001
High SDI	Both	< 0.001	0.146	< 0.001	0.144	< 0.001	0.526	< 0.001	0.08	< 0.001	< 0.001	< 0.001	< 0.001	0.823	< 0.001
High SDI	Female	< 0.001	0.253	< 0.001	0.296	< 0.001	0.552	< 0.001	0.142	< 0.001	< 0.001	< 0.001	< 0.001	0.885	< 0.001
High SDI	Male	< 0.001	< 0.001	< 0.001	0.335	< 0.001	< 0.001	< 0.001	< 0.001	< 0.001	< 0.001	< 0.001	< 0.001	0.765	< 0.001
High-middle SDI	Both	< 0.001	< 0.001	< 0.001	< 0.001	< 0.001	< 0.001	< 0.001	< 0.001	< 0.001	< 0.001	< 0.001	< 0.001	< 0.001	< 0.001
High-middle SDI	Female	< 0.001	< 0.001	< 0.001	0.002	< 0.001	0.012	0.015	< 0.001	< 0.001	< 0.001	< 0.001	< 0.001	< 0.001	< 0.001
High-middle SDI	Male	< 0.001	< 0.001	< 0.001	0.124	< 0.001	< 0.001	< 0.001	< 0.001	< 0.001	< 0.001	< 0.001	< 0.001	0.01	0.004
Middle SDI	Both	< 0.001	< 0.001	< 0.001	< 0.001	< 0.001	< 0.001	< 0.001	< 0.001	< 0.001	< 0.001	< 0.001	< 0.001	0.131	0.548
Middle SDI	Female	< 0.001	< 0.001	< 0.001	< 0.001	< 0.001	< 0.001	0.038	< 0.001	0.013	< 0.001	< 0.001	< 0.001	0.147	0.072
Middle SDI	Male	< 0.001	< 0.001	< 0.001	0.034	< 0.001	< 0.001	< 0.001	< 0.001	< 0.001	< 0.001	< 0.001	< 0.001	0.088	0.59
Low-middle SDI	Both	< 0.001	< 0.001	< 0.001	< 0.001	< 0.001	< 0.001	0.292	< 0.001	0.148	< 0.001	< 0.001	< 0.001	0.118	0.028
Low-middle SDI	Female	< 0.001	< 0.001	< 0.001	0.002	< 0.001	< 0.001	0.012	< 0.001	0.005	< 0.001	< 0.001	< 0.001	0.067	0.006
Low-middle SDI	Male	< 0.001	< 0.001	< 0.001	0.303	< 0.001	< 0.001	0.198	< 0.001	0.237	< 0.001	< 0.001	< 0.001	0.307	0.715
Low SDI	Both	< 0.001	0.875	< 0.001	0.745	< 0.001	0.86	0.792	0.753	0.615	< 0.001	< 0.001	< 0.001	0.989	0.244
Low SDI	Female	< 0.001	0.981	< 0.001	0.802	< 0.001	0.972	0.66	0.94	0.488	< 0.001	< 0.001	< 0.001	0.971	0.256
Low SDI	Male	< 0.001	0.894	< 0.001	0.917	< 0.001	0.999	0.877	0.775	0.949	< 0.001	< 0.001	< 0.001	0.67	0.993
High-income Asia Pacific	Both	< 0.001	0.104	< 0.001	0.276	< 0.001	0.901	< 0.001	0.049	< 0.001	< 0.001	< 0.001	< 0.001	0.264	< 0.001
High-income Asia Pacific	Female	< 0.001	0.079	< 0.001	0.577	< 0.001	0.606	< 0.001	0.037	< 0.001	< 0.001	< 0.001	< 0.001	0.463	< 0.001
High-income Asia Pacific	Male	< 0.001	< 0.001	< 0.001	< 0.001	< 0.001	0.002	< 0.001	< 0.001	< 0.001	< 0.001	< 0.001	< 0.001	0.068	< 0.001
High-income North America	Both	< 0.001	< 0.001	< 0.001	0.025	< 0.001	0.288	0.181	< 0.001	< 0.001	< 0.001	< 0.001	< 0.001	< 0.001	< 0.001
High-income North America	Female	< 0.001	0.054	< 0.001	0.129	< 0.001	0.662	0.257	0.072	< 0.001	< 0.001	< 0.001	< 0.001	< 0.001	< 0.001
High-income North America	Male	< 0.001	0.12	< 0.001	0.361	< 0.001	0.724	0.002	0.059	< 0.001	< 0.001	< 0.001	< 0.001	0.012	< 0.001
Western Europe	Both	< 0.001	< 0.001	< 0.001	< 0.001	< 0.001	< 0.001	0.031	< 0.001	< 0.001	< 0.001	0.963	< 0.001	0.674	< 0.001
Western Europe	Female	< 0.001	< 0.001	< 0.001	0.009	< 0.001	< 0.001	0.245	< 0.001	< 0.001	< 0.001	< 0.001	< 0.001	0.404	< 0.001
Western Europe	Male	< 0.001	< 0.001	< 0.001	0.602	< 0.001	< 0.001	0.002	0.005	< 0.001	< 0.001	< 0.001	< 0.001	0.531	< 0.001
Australasia	Both	< 0.001	0.964	< 0.001	0.393	< 0.001	0.954	0.166	0.9	< 0.001	< 0.001	< 0.001	< 0.001	0.608	< 0.001
Australasia	Female	< 0.001	1	< 0.001	0.602	< 0.001	0.999	0.307	0.998	< 0.001	< 0.001	< 0.001	< 0.001	0.471	< 0.001
Australasia	Male	< 0.001	0.999	< 0.001	0.972	0.901	1	0.585	0.997	0.138	< 0.001	< 0.001	< 0.001	0.895	0.087
Andean Latin America	Both	< 0.001	1	< 0.001	0.922	0.423	1	0.912	0.999	< 0.001	< 0.001	< 0.001	< 0.001	0.746	< 0.001
Andean Latin America	Female	< 0.001	1	< 0.001	0.924	0.345	1	0.96	0.999	0.007	< 0.001	< 0.001	< 0.001	0.848	< 0.001
Andean Latin America	Male	< 0.001	1	< 0.001	1	0.966	1	0.963	1	0.273	< 0.001	< 0.001	< 0.001	0.984	0.06
Tropical Latin America	Both	< 0.001	0.548	< 0.001	0.459	< 0.001	0.987	0.776	0.376	< 0.001	< 0.001	< 0.001	< 0.001	0.036	< 0.001
Tropical Latin America	Female	< 0.001	0.616	0.145	0.442	< 0.001	0.942	0.923	0.439	< 0.001	< 0.001	0.092	< 0.001	0.092	< 0.001
Tropical Latin America	Male	< 0.001	0.997	< 0.001	0.759	< 0.001	1	0.761	0.986	0.004	< 0.001	< 0.001	< 0.001	0.253	< 0.001
Central Latin America	Both	< 0.001	0.362	< 0.001	0.314	< 0.001	0.804	0.389	0.212	0.554	< 0.001	< 0.001	< 0.001	0.074	0.713
Central Latin America	Female	< 0.001	0.602	< 0.001	0.372	< 0.001	0.976	0.5	0.418	0.665	< 0.001	< 0.001	< 0.001	0.051	0.68
Central Latin America	Male	< 0.001	1	< 0.001	0.98	< 0.001	1	0.87	0.999	0.945	< 0.001	< 0.001	< 0.001	0.516	0.978
Southern Latin America	Both	< 0.001	0.996	0.08	0.987	0.006	1	0.703	0.987	0.337	< 0.001	< 0.001	< 0.001	0.378	0.08
Southern Latin America	Female	< 0.001	0.998	0.58	0.988	0.035	1	0.635	0.993	0.413	0.008	0.001	< 0.001	0.511	0.135
Southern Latin America	Male	< 0.001	1	0.881	0.999	0.038	1	0.995	1	0.892	0.025	0.001	< 0.001	0.567	0.32
Caribbean	Both	< 0.001	1	< 0.001	0.998	< 0.001	1	0.875	1	0.55	< 0.001	< 0.001	< 0.001	0.749	0.097
Caribbean	Female	< 0.001	1	0.34	1	0.008	1	0.968	1	0.68	0.007	< 0.001	< 0.001	0.99	0.133
Caribbean	Male	< 0.001	1	0.001	0.998	0.004	1	0.853	1	0.923	< 0.001	< 0.001	< 0.001	0.76	0.611
Central Europe	Both	< 0.001	0.445	0.195	0.995	< 0.001	0.386	0.143	0.304	0.094	0.055	0.08	< 0.001	0.613	0.115
Central Europe	Female	< 0.001	0.603	0.366	0.997	< 0.001	0.542	0.431	0.45	0.598	0.374	0.104	< 0.001	0.635	0.955
Central Europe	Male	< 0.001	1	1	1	< 0.001	1	0.261	1	0.004	0.009	0.869	< 0.001	0.862	< 0.001
Eastern Europe	Both	< 0.001	< 0.001	< 0.001	0.011	< 0.001	< 0.001	< 0.001	< 0.001	< 0.001	< 0.001	< 0.001	< 0.001	< 0.001	< 0.001
Eastern Europe	Female	< 0.001	< 0.001	< 0.001	0.062	< 0.001	< 0.001	< 0.001	< 0.001	< 0.001	< 0.001	< 0.001	< 0.001	< 0.001	< 0.001
Eastern Europe	Male	< 0.001	< 0.001	< 0.001	0.648	< 0.001	0.263	0.19	< 0.001	0.041	< 0.001	< 0.001	< 0.001	0.088	0.043
Central Asia	Both	< 0.001	0.452	0.267	0.934	< 0.001	0.752	0.688	0.366	< 0.001	< 0.001	0.017	< 0.001	0.186	< 0.001
Central Asia	Female	< 0.001	0.642	0.343	0.977	0.006	0.832	0.78	0.533	< 0.001	< 0.001	0.011	< 0.001	0.293	< 0.001
Central Asia	Male	< 0.001	1	1	0.995	0.034	1	0.931	1	0.033	0.046	0.476	0.024	0.429	0.002
North Africa and Middle East	Both	< 0.001	< 0.001	< 0.001	< 0.001	< 0.001	< 0.001	0.031	< 0.001	0.048	< 0.001	< 0.001	< 0.001	0.553	0.074
North Africa and Middle East	Female	< 0.001	< 0.001	< 0.001	< 0.001	< 0.001	< 0.001	0.043	< 0.001	0.082	< 0.001	< 0.001	< 0.001	0.952	0.217
North Africa and Middle East	Male	< 0.001	0.052	< 0.001	0.642	< 0.001	0.082	0.693	0.023	0.643	< 0.001	< 0.001	< 0.001	0.321	0.168
South Asia	Both	< 0.001	< 0.001	< 0.001	< 0.001	< 0.001	< 0.001	0.443	< 0.001	< 0.001	< 0.001	< 0.001	< 0.001	0.037	< 0.001
South Asia	Female	< 0.001	< 0.001	< 0.001	< 0.001	< 0.001	< 0.001	0.047	< 0.001	< 0.001	< 0.001	< 0.001	< 0.001	0.062	< 0.001
South Asia	Male	< 0.001	< 0.001	< 0.001	0.027	< 0.001	< 0.001	0.526	< 0.001	< 0.001	< 0.001	< 0.001	< 0.001	0.098	< 0.001
Southeast Asia	Both	< 0.001	< 0.001	< 0.001	0.046	< 0.001	< 0.001	0.237	< 0.001	0.011	< 0.001	< 0.001	< 0.001	0.986	0.008
Southeast Asia	Female	< 0.001	< 0.001	< 0.001	0.262	< 0.001	< 0.001	0.675	< 0.001	0.001	< 0.001	< 0.001	< 0.001	0.491	< 0.001
Southeast Asia	Male	< 0.001	0.563	< 0.001	0.207	< 0.001	0.629	0.185	0.377	0.286	< 0.001	< 0.001	< 0.001	0.671	0.506
East Asia	Both	< 0.001	0.006	< 0.001	0.033	< 0.001	0.018	< 0.001	0.002	< 0.001	< 0.001	< 0.001	< 0.001	0.884	0.477
East Asia	Female	< 0.001	0.002	< 0.001	0.008	< 0.001	0.064	0.217	< 0.001	0.156	< 0.001	< 0.001	< 0.001	0.686	0.078
East Asia	Male	< 0.001	< 0.001	< 0.001	0.081	< 0.001	< 0.001	< 0.001	< 0.001	< 0.001	< 0.001	< 0.001	< 0.001	0.064	0.387
Oceania	Both	< 0.001	1	1	1	< 0.001	1	0.986	1	0.98	0.963	0.417	0.049	0.973	0.565
Oceania	Female	< 0.001	1	1	1	< 0.001	1	0.999	1	0.999	0.998	0.639	0.216	0.998	0.77
Oceania	Male	0.013	1	1	1	0.014	1	0.974	1	0.975	0.987	0.684	0.371	0.955	0.573
Western Sub-Saharan Africa	Both	< 0.001	1	0.522	0.712	< 0.001	1	0.924	0.999	0.967	0.104	0.003	< 0.001	0.495	0.878
Western Sub-Saharan Africa	Female	< 0.001	1	0.985	0.784	< 0.001	1	0.948	1	0.985	0.586	0.066	< 0.001	0.542	0.958
Western Sub-Saharan Africa	Male	< 0.001	1	0.993	0.975	< 0.001	1	0.988	1	0.984	0.511	0.043	0.02	0.739	0.665
Eastern Sub-Saharan Africa	Both	< 0.001	0.922	0.643	0.598	< 0.001	0.905	0.803	0.827	< 0.001	< 0.001	0.014	< 0.001	0.332	< 0.001
Eastern Sub-Saharan Africa	Female	< 0.001	0.998	0.996	0.826	< 0.001	0.997	0.63	0.992	< 0.001	< 0.001	0.116	< 0.001	0.476	< 0.001
Eastern Sub-Saharan Africa	Male	< 0.001	0.97	0.552	0.9	0.003	0.981	0.849	0.914	0.37	0.119	0.047	< 0.001	0.803	0.046
Central Sub-Saharan Africa	Both	< 0.001	1	1	1	0.6	1	1	1	0.979	0.942	0.42	< 0.001	0.968	0.509
Central Sub-Saharan Africa	Female	< 0.001	1	1	0.999	0.968	1	0.997	1	0.997	0.978	0.455	< 0.001	0.935	0.724
Central Sub-Saharan Africa	Male	0.482	1	1	1	0.756	1	0.997	1	0.954	0.978	0.805	0.271	0.975	0.439
Southern Sub-Saharan Africa	Both	< 0.001	0.999	0.997	0.967	0.001	1	0.905	0.996	0.948	0.851	0.285	< 0.001	0.304	0.696
Southern Sub-Saharan Africa	Female	< 0.001	1	1	0.994	0.014	1	0.861	0.999	0.77	0.769	0.455	< 0.001	0.443	0.274
Southern Sub-Saharan Africa	Male	0.043	1	1	0.998	0.451	1	0.797	1	0.835	0.854	0.423	0.092	0.622	0.419
Afghanistan	Both	< 0.001	1	0.9	1	0.572	1	0.982	1	0.995	0.516	0.047	0.002	0.95	0.776
Afghanistan	Female	< 0.001	1	0.955	1	0.272	1	0.989	1	0.998	0.677	0.085	0.003	0.983	0.861
Afghanistan	Male	0.738	1	1	1	0.998	1	0.995	1	0.999	0.927	0.272	0.229	0.936	0.802
Albania	Both	0.002	1	1	0.999	0.538	1	0.946	1	0.98	0.679	0.097	0.004	0.515	0.75
Albania	Female	0.03	1	1	1	0.938	1	0.988	1	0.997	0.983	0.452	0.009	0.744	0.844
Albania	Male	0.639	1	1	1	0.872	1	0.936	1	0.979	0.803	0.167	0.281	0.659	0.837
Algeria	Both	< 0.001	1	< 0.001	0.978	< 0.001	1	0.861	1	0.785	0.063	0.003	< 0.001	0.916	0.503
Algeria	Female	< 0.001	1	< 0.001	0.99	< 0.001	1	0.869	1	0.7	0.236	0.028	0.006	0.957	0.377
Algeria	Male	< 0.001	1	0.007	0.999	0.205	1	0.987	1	0.996	0.392	0.028	0.127	0.878	0.763
American Samoa	Both	1	1	1	1	1	1	1	1	1	1	0.786	0.764	0.965	0.857
American Samoa	Female	1	1	1	1	1	1	1	1	1	1	0.864	0.819	0.976	0.889
American Samoa	Male	1	1	1	1	1	1	1	1	1	1	0.878	0.895	0.984	0.914
Andorra	Both	1	1	1	1	1	1	1	1	1	1	0.831	0.473	0.982	0.821
Andorra	Female	1	1	1	1	1	1	1	1	1	1	0.886	0.628	0.99	0.931
Andorra	Male	1	1	1	1	1	1	1	1	1	1	0.882	0.617	0.989	0.822
Angola	Both	0.782	1	1	1	1	1	0.998	1	0.999	0.962	0.357	0.159	0.973	0.799
Angola	Female	0.84	1	1	1	1	1	0.999	1	1	0.989	0.468	0.122	0.945	0.958
Angola	Male	1	1	1	1	1	1	0.999	1	0.995	0.995	0.688	0.672	0.998	0.664
Antigua and Barbuda	Both	1	1	1	1	1	1	1	1	1	0.999	0.729	0.647	0.958	0.847
Antigua and Barbuda	Female	1	1	1	1	1	1	1	1	1	0.999	0.743	0.668	0.932	0.82
Antigua and Barbuda	Male	1	1	1	1	1	1	1	1	1	1	0.875	0.85	0.989	0.993
Argentina	Both	< 0.001	1	1	0.988	0.014	1	0.645	0.999	0.029	0.055	0.861	< 0.001	0.431	0.003
Argentina	Female	< 0.001	1	0.999	0.993	0.04	1	0.59	0.999	0.061	0.09	0.34	< 0.001	0.579	0.008
Argentina	Male	< 0.001	1	1	0.997	0.202	1	0.959	1	0.607	0.475	0.25	< 0.001	0.589	0.131
Armenia	Both	0.762	1	0.062	1	0.986	1	0.927	1	0.514	< 0.001	< 0.001	0.191	0.985	0.075
Armenia	Female	0.692	1	0.399	1	0.97	1	0.949	1	0.663	0.003	< 0.001	0.201	0.947	0.13
Armenia	Male	1	1	0.991	1	1	1	0.988	1	0.922	0.12	0.011	0.68	0.972	0.34
Australia	Both	< 0.001	0.972	< 0.001	0.387	< 0.001	0.959	0.137	0.919	< 0.001	< 0.001	< 0.001	< 0.001	0.492	< 0.001
Australia	Female	< 0.001	1	< 0.001	0.583	< 0.001	1	0.28	0.998	< 0.001	< 0.001	< 0.001	< 0.001	0.387	< 0.001
Australia	Male	< 0.001	1	< 0.001	0.972	0.873	1	0.534	0.998	0.153	< 0.001	< 0.001	< 0.001	0.841	0.12
Austria	Both	< 0.001	1	0.113	1	0.005	1	0.242	1	0.36	0.005	< 0.001	< 0.001	0.883	0.671
Austria	Female	< 0.001	1	0.186	0.999	0.004	1	0.407	1	0.573	0.028	0.002	< 0.001	0.916	0.954
Austria	Male	< 0.001	1	1	1	0.112	1	0.528	1	0.63	0.557	0.262	< 0.001	0.821	0.475
Azerbaijan	Both	0.043	1	1	1	0.972	1	0.917	1	0.845	0.414	0.065	0.11	0.603	0.29
Azerbaijan	Female	0.075	1	0.999	1	0.994	1	0.946	1	0.976	0.483	0.048	0.091	0.75	0.665
Azerbaijan	Male	0.983	1	1	0.999	0.996	1	0.973	1	0.769	0.833	0.628	0.667	0.664	0.19
Bahamas	Both	1	1	1	1	1	1	1	1	1	1	0.711	0.305	0.947	0.916
Bahamas	Female	1	1	1	1	1	1	0.999	1	1	1	0.786	0.368	0.973	0.989
Bahamas	Male	1	1	1	1	1	1	1	1	1	1	0.803	0.627	0.962	0.87
Bahrain	Both	0.996	1	1	1	0.997	1	0.971	1	0.93	0.951	0.522	0.752	0.963	0.556
Bahrain	Female	0.983	1	1	1	0.99	1	0.96	1	0.939	0.951	0.486	0.715	0.999	0.634
Bahrain	Male	1	1	1	1	1	1	1	1	1	1	0.859	0.899	0.952	0.866
Bangladesh	Both	< 0.001	0.407	< 0.001	0.532	< 0.001	0.969	0.543	0.266	0.56	< 0.001	< 0.001	< 0.001	0.276	0.231
Bangladesh	Female	< 0.001	0.941	< 0.001	0.737	< 0.001	0.998	0.731	0.916	0.699	< 0.001	< 0.001	< 0.001	0.414	0.234
Bangladesh	Male	< 0.001	0.999	0.441	0.955	0.161	1	0.834	0.993	0.915	0.167	0.008	< 0.001	0.586	0.832
Barbados	Both	1	1	1	1	1	1	0.999	1	1	0.997	0.591	0.324	0.971	0.96
Barbados	Female	1	1	1	1	1	1	0.999	1	1	0.999	0.647	0.391	0.942	0.973
Barbados	Male	1	1	1	1	1	1	1	1	1	1	0.761	0.621	0.985	0.884
Belarus	Both	< 0.001	0.813	< 0.001	0.99	0.985	1	0.837	0.658	0.607	< 0.001	< 0.001	< 0.001	0.185	0.194
Belarus	Female	< 0.001	0.864	< 0.001	0.988	0.977	1	0.814	0.731	0.691	0.002	< 0.001	< 0.001	0.173	0.284
Belarus	Male	0.019	1	0.196	1	1	1	0.997	1	0.962	0.153	0.005	0.011	0.803	0.444
Belgium	Both	< 0.001	0.019	0.011	0.007	< 0.001	0.831	0.314	0.007	0.352	0.359	0.285	< 0.001	0.01	0.286
Belgium	Female	< 0.001	0.593	< 0.001	0.126	0.16	0.998	0.28	0.412	0.235	0.007	0.001	< 0.001	0.051	0.169
Belgium	Male	< 0.001	1	0.452	0.996	< 0.001	1	0.765	1	0.873	0.139	0.007	< 0.001	0.666	0.887
Belize	Both	1	1	1	1	1	1	1	1	1	0.999	0.666	0.572	0.941	0.886
Belize	Female	1	1	1	1	1	1	1	1	1	1	0.761	0.622	0.957	0.927
Belize	Male	1	1	1	1	1	1	1	1	1	1	0.754	0.769	0.963	0.9
Benin	Both	0.997	1	1	1	1	1	1	1	1	1	0.847	0.316	0.975	0.876
Benin	Female	0.997	1	1	1	1	1	1	1	1	1	0.94	0.353	0.95	0.952
Benin	Male	1	1	1	1	1	1	1	1	1	1	0.819	0.652	0.986	0.847
Bermuda	Both	1	1	1	1	1	1	1	1	1	1	0.858	0.521	0.94	0.939
Bermuda	Female	1	1	1	1	1	1	1	1	1	1	0.997	0.595	0.955	0.913
Bermuda	Male	1	1	1	1	1	1	1	1	1	1	0.785	0.728	0.967	0.984
Bhutan	Both	1	1	1	1	1	1	1	1	1	0.991	0.471	0.442	0.953	0.976
Bhutan	Female	1	1	1	1	1	1	1	1	1	0.996	0.549	0.462	0.965	0.955
Bhutan	Male	1	1	1	1	1	1	1	1	1	1	0.711	0.75	0.979	0.986
Bolivia (Plurinational State of)	Both	0.003	1	0.641	0.996	0.998	1	0.991	1	0.999	0.11	0.004	< 0.001	0.776	0.886
Bolivia (Plurinational State of)	Female	0.004	1	0.83	0.997	0.999	1	0.994	1	0.999	0.203	0.008	< 0.001	0.765	0.847
Bolivia (Plurinational State of)	Male	0.999	1	1	1	1	1	0.998	1	1	0.812	0.151	0.256	0.944	0.981
Bosnia and Herzegovina	Both	< 0.001	1	0.996	1	0.972	1	0.841	1	0.421	0.324	0.135	0.004	0.729	0.104
Bosnia and Herzegovina	Female	0.002	1	0.978	1	0.977	1	0.784	1	0.383	0.262	0.101	0.007	0.813	0.11
Bosnia and Herzegovina	Male	0.973	1	1	1	1	1	1	1	0.998	1	0.924	0.272	0.831	0.725
Botswana	Both	1	1	1	1	1	1	0.998	1	1	1	0.751	0.846	0.95	0.9
Botswana	Female	1	1	1	1	1	1	1	1	1	1	0.756	0.868	0.934	0.988
Botswana	Male	1	1	1	1	1	1	0.997	1	0.999	1	0.893	0.931	0.995	0.844
Brazil	Both	< 0.001	0.52	< 0.001	0.427	< 0.001	0.989	0.718	0.35	< 0.001	< 0.001	< 0.001	< 0.001	0.029	< 0.001
Brazil	Female	< 0.001	0.597	0.235	0.438	< 0.001	0.946	0.911	0.419	< 0.001	< 0.001	0.194	< 0.001	0.081	< 0.001
Brazil	Male	< 0.001	0.996	< 0.001	0.716	< 0.001	1	0.693	0.982	0.003	< 0.001	< 0.001	< 0.001	0.234	< 0.001
Brunei Darussalam	Both	1	1	1	1	1	1	0.99	1	0.998	0.995	0.599	0.688	0.981	0.986
Brunei Darussalam	Female	1	1	1	1	1	1	0.992	1	0.999	0.997	0.634	0.65	0.972	0.989
Brunei Darussalam	Male	1	1	1	1	1	1	0.999	1	1	1	0.885	0.932	0.99	0.964
Bulgaria	Both	< 0.001	1	1	1	0.996	1	0.983	1	0.903	0.936	0.637	< 0.001	0.962	0.351
Bulgaria	Female	< 0.001	1	1	1	0.999	1	0.996	1	0.944	0.972	0.757	0.003	0.996	0.404
Bulgaria	Male	0.002	1	1	1	0.995	1	0.99	1	0.985	0.993	0.741	0.141	0.921	0.618
Burkina Faso	Both	0.837	1	1	1	0.989	1	0.994	1	0.997	0.999	0.796	0.17	0.941	0.829
Burkina Faso	Female	0.809	1	1	1	0.982	1	0.994	1	0.998	1	0.891	0.188	0.918	0.896
Burkina Faso	Male	1	1	1	1	1	1	1	1	1	1	0.771	0.58	0.951	0.889
Burundi	Both	0.153	1	1	1	0.754	1	0.996	1	0.999	0.998	0.635	0.097	0.989	0.916
Burundi	Female	0.233	1	1	1	0.823	1	0.997	1	0.999	0.994	0.543	0.09	0.995	0.894
Burundi	Male	1	1	1	1	1	1	0.999	1	1	1	0.83	0.597	1	0.956
Cabo Verde	Both	1	1	1	1	1	1	1	1	1	0.998	0.583	0.497	0.862	0.882
Cabo Verde	Female	1	1	1	1	1	1	1	1	1	1	0.798	0.535	0.836	0.975
Cabo Verde	Male	1	1	1	1	1	1	1	1	0.999	0.998	0.587	0.759	0.952	0.82
Cambodia	Both	< 0.001	1	0.367	0.998	0.737	1	0.976	1	0.977	0.2	0.012	< 0.001	0.907	0.702
Cambodia	Female	< 0.001	1	0.499	1	0.713	1	0.968	1	0.985	0.289	0.02	< 0.001	0.999	0.832
Cambodia	Male	0.638	1	1	1	0.964	1	0.999	1	0.996	0.892	0.246	0.279	0.96	0.682
Cameroon	Both	0.865	1	1	0.996	0.989	1	0.998	1	1	0.997	0.592	0.354	0.831	0.877
Cameroon	Female	0.721	1	1	0.998	0.975	1	0.998	1	1	0.999	0.683	0.281	0.82	0.9
Cameroon	Male	1	1	1	1	1	1	1	1	1	0.999	0.694	0.866	0.915	0.898
Canada	Both	< 0.001	0.635	0.002	0.903	< 0.001	0.996	0.312	0.476	< 0.001	< 0.001	< 0.001	< 0.001	0.095	< 0.001
Canada	Female	< 0.001	0.356	0.271	0.862	< 0.001	0.997	0.175	0.234	< 0.001	< 0.001	0.576	< 0.001	0.04	< 0.001
Canada	Male	< 0.001	1	< 0.001	0.999	0.021	1	0.865	1	0.024	< 0.001	< 0.001	< 0.001	0.82	0.003
Central African Republic	Both	1	1	1	1	1	1	1	1	1	1	0.924	0.547	0.956	0.988
Central African Republic	Female	1	1	1	1	1	1	1	1	1	1	0.928	0.508	0.964	0.964
Central African Republic	Male	1	1	1	1	1	1	1	1	1	1	0.975	0.849	0.986	0.993
Chad	Both	0.999	1	1	1	1	1	1	1	1	1	0.938	0.347	0.98	0.992
Chad	Female	0.999	1	1	1	1	1	1	1	1	1	0.949	0.368	0.996	0.914
Chad	Male	1	1	1	1	1	1	1	1	1	1	0.871	0.708	0.962	0.877
Chile	Both	< 0.001	0.999	< 0.001	0.997	0.302	1	0.945	0.996	0.846	< 0.001	< 0.001	< 0.001	0.357	0.379
Chile	Female	< 0.001	1	0.003	0.996	0.392	1	0.962	0.999	0.849	< 0.001	< 0.001	< 0.001	0.353	0.353
Chile	Male	0.001	1	0.849	1	0.734	1	0.989	1	0.995	0.042	< 0.001	< 0.001	0.739	0.819
China	Both	< 0.001	0.026	< 0.001	0.041	< 0.001	0.042	< 0.001	0.011	< 0.001	< 0.001	< 0.001	< 0.001	0.716	0.56
China	Female	< 0.001	0.006	< 0.001	0.013	< 0.001	0.08	0.196	0.003	0.19	< 0.001	< 0.001	< 0.001	0.857	0.133
China	Male	< 0.001	< 0.001	< 0.001	0.052	< 0.001	< 0.001	< 0.001	< 0.001	< 0.001	< 0.001	< 0.001	< 0.001	0.066	0.23
Colombia	Both	< 0.001	0.651	0.008	0.652	0.51	0.659	0.45	0.482	0.047	< 0.001	0.001	< 0.001	0.746	0.007
Colombia	Female	< 0.001	0.715	0.026	0.687	0.943	0.813	0.517	0.562	0.083	0.001	0.004	< 0.001	0.532	0.011
Colombia	Male	< 0.001	1	1	0.999	0.244	1	0.91	1	0.805	0.753	0.398	< 0.001	0.891	0.315
Comoros	Both	1	1	1	1	1	1	0.999	1	1	0.994	0.557	0.48	0.961	0.917
Comoros	Female	1	1	1	1	1	1	0.999	1	1	0.996	0.584	0.484	0.958	0.937
Comoros	Male	1	1	1	1	1	1	1	1	1	1	0.827	0.807	0.985	0.934
Congo	Both	0.995	1	1	1	1	1	0.994	1	0.999	1	0.909	0.365	0.956	0.913
Congo	Female	0.997	1	1	1	1	1	0.995	1	0.999	1	0.805	0.358	0.942	0.964
Congo	Male	1	1	1	1	1	1	0.999	1	0.998	1	0.954	0.768	0.988	0.75
Cook Islands	Both	1	1	1	1	1	1	0.999	1	1	1	0.919	0.824	0.981	0.998
Cook Islands	Female	1	1	1	1	1	1	1	1	1	1	0.999	0.917	0.992	0.996
Cook Islands	Male	1	1	1	1	1	1	0.999	1	1	1	0.914	0.859	0.985	0.991
Costa Rica	Both	< 0.001	1	1	1	0.755	1	0.63	1	0.685	0.674	0.424	< 0.001	0.984	0.603
Costa Rica	Female	0.003	1	1	1	0.8	1	0.536	1	0.624	0.745	0.853	< 0.001	0.915	0.666
Costa Rica	Male	0.817	1	1	1	1	1	0.99	1	0.997	0.915	0.279	0.026	0.775	0.812
Croatia	Both	< 0.001	1	1	1	0.29	1	0.223	1	0.159	0.246	0.826	< 0.001	0.787	0.126
Croatia	Female	< 0.001	1	1	1	0.07	1	0.29	1	0.249	0.369	0.928	< 0.001	0.85	0.183
Croatia	Male	0.128	1	1	1	0.992	1	0.847	1	0.816	0.891	0.775	0.131	0.872	0.381
Cuba	Both	< 0.001	1	0.002	0.993	0.238	1	0.941	0.999	0.606	< 0.001	< 0.001	< 0.001	0.424	0.114
Cuba	Female	< 0.001	1	0.576	0.999	0.658	1	0.995	1	0.661	0.045	0.005	< 0.001	0.583	0.122
Cuba	Male	0.002	1	0.165	0.999	0.718	1	0.901	1	0.954	0.013	< 0.001	0.002	0.655	0.678
Cyprus	Both	0.943	1	1	0.999	1	1	0.987	1	0.872	0.938	0.935	0.314	0.963	0.283
Cyprus	Female	1	1	1	1	1	1	0.956	1	0.908	0.898	0.477	0.492	0.907	0.368
Cyprus	Male	0.982	1	1	1	1	1	0.98	1	0.927	0.931	0.431	0.538	0.942	0.503
Czechia	Both	< 0.001	1	0.884	0.999	0.266	0.999	0.801	0.999	0.028	0.005	0.019	< 0.001	0.859	0.002
Czechia	Female	< 0.001	0.999	0.851	0.995	0.216	0.999	0.745	0.997	0.027	0.003	0.01	< 0.001	0.641	0.002
Czechia	Male	< 0.001	1	1	1	0.976	1	0.915	1	0.89	0.949	0.836	< 0.001	0.974	0.473
Côte d'Ivoire	Both	0.856	1	1	1	0.995	1	0.999	1	1	1	0.93	0.264	0.96	0.927
Côte d'Ivoire	Female	0.829	1	1	1	0.978	1	0.999	1	1	1	0.943	0.327	0.969	0.888
Côte d'Ivoire	Male	1	1	1	1	1	1	0.993	1	0.998	0.999	0.839	0.595	0.988	0.793
Democratic People's Republic of Korea	Both	< 0.001	0.99	0.99	0.988	< 0.001	1	0.31	0.965	0.043	0.072	0.596	< 0.001	0.533	0.008
Democratic People's Republic of Korea	Female	< 0.001	1	1	0.982	< 0.001	1	0.406	0.998	0.103	0.161	0.631	< 0.001	0.597	0.022
Democratic People's Republic of Korea	Male	< 0.001	1	1	1	< 0.001	1	0.807	1	0.577	0.66	0.568	0.231	0.87	0.13
Democratic Republic of the Congo	Both	0.001	1	1	1	0.884	1	1	1	0.981	0.989	0.753	0.008	0.88	0.531
Democratic Republic of the Congo	Female	0.002	1	1	1	0.992	1	0.998	1	0.995	0.996	0.732	0.004	0.977	0.669
Democratic Republic of the Congo	Male	0.909	1	1	1	0.968	1	0.998	1	0.981	0.995	0.999	0.374	0.955	0.56
Denmark	Both	< 0.001	1	0.186	1	0.975	1	0.895	1	0.182	0.001	< 0.001	< 0.001	0.89	0.015
Denmark	Female	0.019	1	0.85	0.999	0.986	1	0.87	1	0.678	0.063	0.002	< 0.001	0.848	0.179
Denmark	Male	0.262	1	0.898	1	0.998	1	0.983	1	0.268	0.057	0.006	0.017	0.949	0.027
Djibouti	Both	1	1	1	1	1	1	0.999	1	1	0.998	0.627	0.647	0.974	0.922
Djibouti	Female	1	1	1	1	1	1	1	1	1	0.999	0.682	0.649	0.983	0.923
Djibouti	Male	1	1	1	1	1	1	1	1	1	1	0.81	0.871	0.989	0.996
Dominica	Both	1	1	1	1	1	1	1	1	1	1	0.87	0.666	0.995	0.984
Dominica	Female	1	1	1	1	1	1	1	1	1	1	0.923	0.709	0.993	0.991
Dominica	Male	1	1	1	1	1	1	1	1	1	1	0.88	0.846	0.992	0.955
Dominican Republic	Both	< 0.001	1	0.061	0.999	0.201	1	0.933	1	0.928	< 0.001	< 0.001	< 0.001	0.796	0.464
Dominican Republic	Female	< 0.001	1	0.831	1	0.625	1	0.945	1	0.965	0.046	0.002	< 0.001	0.707	0.585
Dominican Republic	Male	0.283	1	0.632	1	0.722	1	0.994	1	0.997	0.021	< 0.001	0.055	0.905	0.78
Ecuador	Both	< 0.001	0.996	< 0.001	0.638	0.764	1	0.778	0.983	< 0.001	< 0.001	< 0.001	< 0.001	0.316	< 0.001
Ecuador	Female	< 0.001	0.996	< 0.001	0.688	0.848	1	0.902	0.985	< 0.001	< 0.001	< 0.001	< 0.001	0.478	< 0.001
Ecuador	Male	0.941	1	0.053	0.999	0.998	1	0.83	1	0.036	< 0.001	< 0.001	0.072	0.691	0.01
Egypt	Both	< 0.001	< 0.001	< 0.001	< 0.001	< 0.001	< 0.001	0.742	< 0.001	0.112	< 0.001	< 0.001	0.004	0.812	0.013
Egypt	Female	< 0.001	< 0.001	< 0.001	< 0.001	< 0.001	0.002	0.734	< 0.001	0.061	< 0.001	< 0.001	0.154	0.446	0.005
Egypt	Male	< 0.001	0.486	< 0.001	0.773	< 0.001	0.581	0.92	0.318	0.887	0.008	< 0.001	0.008	0.817	0.499
El Salvador	Both	< 0.001	1	1	1	0.974	1	0.853	1	0.344	0.457	0.602	< 0.001	0.602	0.045
El Salvador	Female	< 0.001	1	1	1	0.985	1	0.863	1	0.329	0.344	0.286	< 0.001	0.652	0.04
El Salvador	Male	0.935	1	1	1	1	1	0.979	1	0.988	0.984	0.593	0.03	0.741	0.698
Equatorial Guinea	Both	1	1	1	1	1	1	0.999	1	1	0.999	0.666	0.651	0.979	0.987
Equatorial Guinea	Female	1	1	1	1	1	1	0.999	1	1	0.999	0.685	0.639	0.956	0.968
Equatorial Guinea	Male	1	1	1	1	1	1	1	1	1	1	0.854	0.891	0.995	0.889
Eritrea	Both	0.912	1	1	1	1	1	0.994	1	0.997	0.944	0.293	0.319	0.989	0.798
Eritrea	Female	0.943	1	1	1	1	1	0.994	1	0.999	0.941	0.282	0.298	0.988	0.916
Eritrea	Male	1	1	1	1	1	1	0.999	1	0.999	1	0.806	0.813	0.998	0.768
Estonia	Both	0.052	1	1	0.999	0.248	1	0.969	1	0.987	0.842	0.194	0.015	0.705	0.739
Estonia	Female	0.045	1	1	1	0.159	1	0.977	1	0.975	0.788	0.169	0.02	0.716	0.582
Estonia	Male	0.999	1	1	1	1	1	0.995	1	0.998	0.999	0.825	0.449	0.912	0.808
Eswatini	Both	1	1	1	1	1	1	0.996	1	0.994	0.996	0.675	0.631	0.963	0.711
Eswatini	Female	1	1	1	1	1	1	0.998	1	1	1	0.821	0.661	0.978	0.907
Eswatini	Male	1	1	1	1	1	1	0.997	1	0.993	0.997	0.767	0.84	0.98	0.652
Ethiopia	Both	< 0.001	0.999	< 0.001	0.994	< 0.001	1	0.097	0.996	< 0.001	< 0.001	0.011	< 0.001	0.636	< 0.001
Ethiopia	Female	< 0.001	1	< 0.001	0.99	< 0.001	1	0.043	1	< 0.001	< 0.001	0.015	< 0.001	0.634	0.002
Ethiopia	Male	< 0.001	1	0.988	0.999	0.046	1	0.988	0.999	0.041	0.073	0.679	0.003	0.909	0.002
Fiji	Both	0.541	1	1	1	0.823	1	0.999	1	0.999	1	0.929	0.506	0.96	0.787
Fiji	Female	0.517	1	1	1	0.845	1	0.999	1	0.995	0.998	0.839	0.566	0.974	0.658
Fiji	Male	0.996	1	1	1	0.995	1	0.984	1	0.995	0.998	0.8	0.822	0.984	0.819
Finland	Both	< 0.001	0.999	0.287	0.999	0.213	0.999	0.444	0.997	0.077	0.005	0.002	< 0.001	0.791	0.033
Finland	Female	< 0.001	1	0.923	1	0.261	1	0.516	1	0.14	0.076	0.052	< 0.001	0.986	0.051
Finland	Male	0.102	1	0.799	1	0.995	1	0.916	1	0.795	0.17	0.01	0.003	0.999	0.36
France	Both	< 0.001	< 0.001	< 0.001	< 0.001	< 0.001	< 0.001	< 0.001	< 0.001	< 0.001	< 0.001	0.011	< 0.001	0.055	< 0.001
France	Female	< 0.001	< 0.001	< 0.001	0.04	< 0.001	< 0.001	0.274	< 0.001	< 0.001	< 0.001	< 0.001	< 0.001	0.473	< 0.001
France	Male	< 0.001	< 0.001	< 0.001	0.632	< 0.001	< 0.001	< 0.001	< 0.001	< 0.001	< 0.001	< 0.001	< 0.001	0.49	< 0.001
Gabon	Both	1	1	1	1	1	1	1	1	1	1	0.831	0.404	0.954	0.959
Gabon	Female	1	1	1	1	1	1	1	1	1	1	0.954	0.418	0.962	0.922
Gabon	Male	1	1	1	1	1	1	1	1	1	1	0.83	0.756	0.995	0.962
Gambia	Both	1	1	1	1	1	1	0.998	1	1	1	0.781	0.709	0.966	0.947
Gambia	Female	1	1	1	1	1	1	0.999	1	1	1	0.839	0.704	0.968	0.97
Gambia	Male	1	1	1	1	1	1	1	1	1	1	0.884	0.892	0.986	0.969
Georgia	Both	< 0.001	1	0.049	0.974	0.171	1	0.401	1	0.347	0.038	0.007	< 0.001	0.971	0.16
Georgia	Female	< 0.001	1	0.147	0.978	0.104	1	0.386	1	0.441	0.076	0.012	< 0.001	0.996	0.31
Georgia	Male	0.765	1	1	1	0.945	1	0.982	1	0.863	0.82	0.358	0.311	0.951	0.274
Germany	Both	< 0.001	< 0.001	< 0.001	< 0.001	< 0.001	< 0.001	0.001	< 0.001	0.001	< 0.001	0.005	< 0.001	0.712	0.119
Germany	Female	< 0.001	< 0.001	< 0.001	0.001	< 0.001	< 0.001	0.168	< 0.001	0.279	< 0.001	< 0.001	< 0.001	0.66	0.843
Germany	Male	< 0.001	0.147	< 0.001	0.922	< 0.001	0.125	< 0.001	0.425	< 0.001	< 0.001	< 0.001	< 0.001	0.732	0.026
Ghana	Both	0.375	1	1	0.996	0.345	1	0.996	1	0.999	0.998	0.633	0.511	0.942	0.882
Ghana	Female	1	1	1	0.997	1	1	1	1	1	1	0.939	0.762	0.905	0.915
Ghana	Male	0.082	1	1	1	0.097	1	0.997	1	1	0.995	0.558	0.632	1	0.989
Greece	Both	< 0.001	0.373	0.431	0.339	< 0.001	0.996	0.924	0.224	0.023	0.044	0.645	< 0.001	0.066	0.001
Greece	Female	< 0.001	0.755	0.497	0.667	0.001	1	0.967	0.592	0.261	0.323	0.547	< 0.001	0.109	0.027
Greece	Male	< 0.001	1	0.97	0.993	0.008	1	0.974	1	0.191	0.127	0.067	< 0.001	0.71	0.016
Greenland	Both	1	1	1	1	1	1	1	1	1	1	0.964	0.866	0.928	0.885
Greenland	Female	1	1	1	1	1	1	1	1	1	1	0.998	0.872	0.91	0.859
Greenland	Male	1	1	1	1	1	1	1	1	1	1	0.933	0.941	0.993	0.976
Grenada	Both	1	1	1	1	1	1	0.996	1	0.999	1	0.981	0.542	0.946	0.919
Grenada	Female	1	1	1	1	1	1	0.997	1	1	1	0.96	0.592	0.937	0.974
Grenada	Male	1	1	1	1	1	1	0.999	1	0.999	1	0.881	0.795	0.988	0.836
Guam	Both	1	1	1	1	1	1	0.983	1	0.971	0.977	0.509	0.469	0.889	0.561
Guam	Female	1	1	1	1	1	1	0.997	1	0.992	0.998	0.893	0.7	0.969	0.65
Guam	Male	1	1	1	1	1	1	0.987	1	0.991	0.985	0.471	0.718	0.953	0.723
Guatemala	Both	< 0.001	1	1	0.993	0.96	1	0.24	0.999	0.378	0.519	0.909	0.017	0.8	0.758
Guatemala	Female	< 0.001	1	1	0.989	0.969	1	0.377	1	0.54	0.672	0.813	0.013	0.754	0.84
Guatemala	Male	0.985	1	1	1	1	1	0.725	1	0.858	0.923	0.742	0.502	0.919	0.845
Guinea	Both	0.844	1	1	1	0.994	1	0.998	1	0.999	0.973	0.369	0.141	0.836	0.845
Guinea	Female	0.846	1	1	1	0.992	1	0.999	1	1	0.999	0.671	0.189	0.85	0.94
Guinea	Male	1	1	1	1	1	1	1	1	0.999	0.973	0.363	0.476	0.882	0.783
Guinea-Bissau	Both	1	1	1	1	1	1	1	1	1	1	0.986	0.712	0.997	0.979
Guinea-Bissau	Female	1	1	1	1	1	1	1	1	1	1	0.997	0.734	0.996	0.971
Guinea-Bissau	Male	1	1	1	1	1	1	1	1	1	1	0.988	0.871	0.994	0.992
Guyana	Both	0.999	1	1	1	1	1	0.998	1	1	0.998	0.627	0.387	0.909	0.915
Guyana	Female	1	1	1	1	1	1	0.998	1	1	1	0.784	0.479	0.929	0.982
Guyana	Male	1	1	1	1	1	1	1	1	1	0.999	0.661	0.605	0.935	0.864
Haiti	Both	0.141	1	1	1	0.872	1	0.981	1	0.993	0.993	0.648	0.076	0.916	0.742
Haiti	Female	0.273	1	1	1	0.986	1	0.984	1	0.997	0.998	0.722	0.086	0.939	0.892
Haiti	Male	0.983	1	1	1	0.981	1	0.998	1	0.993	0.996	0.742	0.579	0.973	0.629
Honduras	Both	< 0.001	0.979	< 0.001	0.725	< 0.001	1	0.929	0.936	0.602	< 0.001	< 0.001	< 0.001	0.249	0.101
Honduras	Female	< 0.001	0.999	0.002	0.906	0.004	1	0.909	0.993	0.443	0.002	< 0.001	< 0.001	0.305	0.054
Honduras	Male	0.413	1	0.967	0.957	0.417	1	0.994	1	0.999	0.703	0.105	0.287	0.406	0.913
Hungary	Both	< 0.001	0.871	0.698	0.996	0.537	0.834	0.862	0.799	0.937	0.531	0.068	< 0.001	0.669	0.804
Hungary	Female	< 0.001	0.963	0.908	0.991	0.818	0.953	0.96	0.924	0.985	0.754	0.132	< 0.001	0.603	0.787
Hungary	Male	< 0.001	1	1	1	0.991	1	0.9	1	0.963	0.953	0.47	0.002	0.946	0.894
Iceland	Both	0.745	1	1	1	1	1	1	1	0.94	0.975	0.918	0.017	0.953	0.38
Iceland	Female	0.977	1	1	1	1	1	0.999	1	0.96	0.908	0.362	0.061	0.992	0.436
Iceland	Male	0.995	1	1	1	1	1	0.997	1	0.977	0.957	0.387	0.164	0.912	0.569
India	Both	< 0.001	< 0.001	< 0.001	< 0.001	< 0.001	< 0.001	0.641	< 0.001	< 0.001	< 0.001	< 0.001	< 0.001	0.628	< 0.001
India	Female	< 0.001	< 0.001	< 0.001	< 0.001	< 0.001	< 0.001	0.079	< 0.001	< 0.001	< 0.001	< 0.001	< 0.001	0.561	< 0.001
India	Male	< 0.001	< 0.001	< 0.001	0.025	< 0.001	< 0.001	0.284	< 0.001	< 0.001	< 0.001	< 0.001	< 0.001	0.584	< 0.001
Indonesia	Both	< 0.001	0.006	< 0.001	0.05	< 0.001	0.876	0.958	0.002	0.007	< 0.001	< 0.001	< 0.001	0.048	< 0.001
Indonesia	Female	< 0.001	0.166	< 0.001	0.231	< 0.001	0.927	0.984	0.079	< 0.001	< 0.001	< 0.001	< 0.001	0.11	< 0.001
Indonesia	Male	< 0.001	0.995	< 0.001	0.58	< 0.001	1	0.74	0.979	0.855	< 0.001	< 0.001	< 0.001	0.46	0.963
Iran (Islamic Republic of)	Both	< 0.001	0.971	< 0.001	0.922	< 0.001	0.996	0.836	0.925	0.461	< 0.001	< 0.001	< 0.001	0.244	0.12
Iran (Islamic Republic of)	Female	< 0.001	0.999	< 0.001	0.988	< 0.001	1	0.93	0.995	0.642	< 0.001	< 0.001	< 0.001	0.432	0.178
Iran (Islamic Republic of)	Male	< 0.001	1	< 0.001	0.971	0.001	1	0.886	0.997	0.896	< 0.001	< 0.001	< 0.001	0.403	0.59
Iraq	Both	< 0.001	0.922	< 0.001	0.597	< 0.001	0.994	0.033	0.822	0.015	< 0.001	< 0.001	< 0.001	0.815	0.006
Iraq	Female	< 0.001	0.948	< 0.001	0.731	< 0.001	0.995	0.08	0.87	0.07	< 0.001	< 0.001	< 0.001	0.888	0.035
Iraq	Male	< 0.001	1	< 0.001	0.986	0.059	1	0.568	1	0.415	< 0.001	< 0.001	0.024	0.905	0.08
Ireland	Both	< 0.001	1	0.679	0.999	0.613	1	0.671	1	0.715	0.065	0.003	< 0.001	0.655	0.671
Ireland	Female	< 0.001	1	0.984	1	0.581	1	0.815	1	0.859	0.317	0.026	< 0.001	0.758	0.704
Ireland	Male	0.203	1	0.996	1	0.975	1	0.858	1	0.907	0.479	0.054	0.027	0.82	0.801
Israel	Both	< 0.001	1	0.305	0.979	0.278	1	0.842	1	0.004	< 0.001	< 0.001	< 0.001	0.51	< 0.001
Israel	Female	< 0.001	1	0.841	0.983	0.304	1	0.871	1	0.035	0.011	0.005	< 0.001	0.544	0.004
Israel	Male	< 0.001	1	0.987	0.999	0.623	1	0.982	1	0.289	0.129	0.017	< 0.001	0.77	0.037
Italy	Both	< 0.001	0.342	< 0.001	0.666	< 0.001	0.997	0.042	0.232	< 0.001	< 0.001	< 0.001	< 0.001	0.02	< 0.001
Italy	Female	< 0.001	0.231	< 0.001	0.722	< 0.001	0.955	0.017	0.139	< 0.001	< 0.001	< 0.001	< 0.001	0.035	< 0.001
Italy	Male	< 0.001	0.994	0.168	0.894	< 0.001	1	0.965	0.979	0.011	0.002	0.01	< 0.001	0.13	< 0.001
Jamaica	Both	0.087	1	0.83	1	0.937	1	0.988	1	0.694	0.037	< 0.001	< 0.001	0.803	0.142
Jamaica	Female	0.177	1	0.927	1	0.946	1	0.927	1	0.82	0.072	0.002	0.001	0.831	0.27
Jamaica	Male	0.991	1	1	1	1	1	0.945	1	0.775	0.703	0.183	0.154	0.914	0.301
Japan	Both	< 0.001	0.007	< 0.001	0.369	< 0.001	0.022	< 0.001	0.178	< 0.001	< 0.001	< 0.001	< 0.001	0.036	< 0.001
Japan	Female	< 0.001	0.007	< 0.001	0.143	< 0.001	0.241	< 0.001	0.089	< 0.001	< 0.001	< 0.001	< 0.001	0.004	< 0.001
Japan	Male	< 0.001	0.387	< 0.001	0.49	< 0.001	0.44	0.006	0.527	< 0.001	< 0.001	< 0.001	< 0.001	0.703	< 0.001
Jordan	Both	< 0.001	1	1	1	< 0.001	1	0.68	1	0.69	0.789	0.594	0.048	0.946	0.249
Jordan	Female	< 0.001	1	1	1	< 0.001	1	0.751	1	0.754	0.855	0.724	0.145	0.853	0.289
Jordan	Male	0.694	1	1	1	0.954	1	0.981	1	0.996	0.986	0.498	0.237	0.889	0.829
Kazakhstan	Both	< 0.001	0.999	0.648	1	0.125	0.998	0.069	0.996	0.005	0.004	0.117	< 0.001	0.672	0.005
Kazakhstan	Female	< 0.001	0.999	0.983	1	0.257	0.999	0.126	0.998	0.013	0.024	0.501	< 0.001	0.712	0.009
Kazakhstan	Male	< 0.001	1	0.953	1	0.564	1	0.703	1	0.603	0.341	0.084	0.107	0.933	0.233
Kenya	Both	< 0.001	1	0.7	1	0.016	1	0.892	1	0.932	0.192	0.009	0.017	0.97	0.852
Kenya	Female	< 0.001	1	0.971	1	0.028	1	0.952	1	0.985	0.521	0.05	0.017	0.933	0.963
Kenya	Male	0.999	1	0.999	1	1	1	0.951	1	0.916	0.64	0.097	0.377	0.951	0.62
Kiribati	Both	1	1	1	1	1	1	1	1	1	1	0.994	0.953	0.996	0.968
Kiribati	Female	1	1	1	1	1	1	1	1	1	1	0.994	0.964	0.996	0.98
Kiribati	Male	1	1	1	1	1	1	1	1	1	1	0.996	0.977	0.998	0.972
Kuwait	Both	0.034	1	1	0.999	0.091	1	0.597	1	0.734	0.847	0.952	0.112	0.674	0.495
Kuwait	Female	0.092	1	0.996	1	0.212	1	0.524	1	0.492	0.366	0.226	0.096	0.609	0.165
Kuwait	Male	0.923	1	1	1	0.945	1	0.95	1	0.985	0.792	0.172	0.501	0.895	0.866
Kyrgyzstan	Both	0.026	1	1	1	0.724	1	0.955	1	0.912	0.917	0.488	0.03	0.864	0.387
Kyrgyzstan	Female	0.024	1	1	1	0.627	1	0.956	1	0.929	0.943	0.548	0.028	0.812	0.435
Kyrgyzstan	Male	0.996	1	1	1	0.999	1	0.997	1	0.997	0.997	0.666	0.558	0.973	0.719
Lao People's Democratic Republic	Both	0.006	1	1	1	0.997	1	0.995	1	0.997	0.996	0.654	0.028	0.974	0.81
Lao People's Democratic Republic	Female	0.006	1	1	1	0.997	1	0.994	1	0.999	0.997	0.67	0.019	0.947	0.919
Lao People's Democratic Republic	Male	0.997	1	1	1	1	1	1	1	0.999	1	0.793	0.551	0.982	0.8
Latvia	Both	0.175	0.999	0.905	0.995	0.981	1	0.948	0.994	0.815	0.726	0.243	0.014	0.303	0.294
Latvia	Female	0.198	0.999	0.972	0.994	0.841	1	0.983	0.996	0.92	0.909	0.419	0.029	0.321	0.393
Latvia	Male	0.901	1	1	1	0.999	1	0.923	1	0.936	0.935	0.47	0.33	0.816	0.626
Lebanon	Both	< 0.001	1	< 0.001	1	0.021	1	0.768	1	0.886	< 0.001	< 0.001	< 0.001	0.793	0.666
Lebanon	Female	< 0.001	1	0.004	1	0.034	1	0.935	1	0.977	0.022	< 0.001	< 0.001	0.819	0.986
Lebanon	Male	0.378	1	0.024	1	1	1	0.804	1	0.897	0.016	< 0.001	0.047	0.821	0.504
Lesotho	Both	1	1	1	1	1	1	0.978	1	0.995	0.807	0.145	0.439	0.96	0.979
Lesotho	Female	1	1	1	1	1	1	0.971	1	0.993	0.881	0.216	0.444	0.999	0.876
Lesotho	Male	1	1	1	1	1	1	1	1	1	0.997	0.581	0.782	0.95	0.863
Liberia	Both	1	1	1	1	1	1	0.995	1	0.999	1	0.831	0.506	0.956	0.951
Liberia	Female	1	1	1	1	1	1	0.998	1	1	1	0.904	0.543	0.948	0.992
Liberia	Male	1	1	1	1	1	1	0.997	1	1	1	0.815	0.751	0.959	0.918
Libya	Both	< 0.001	1	0.588	1	0.199	1	0.305	1	0.404	0.046	0.007	< 0.001	0.848	0.971
Libya	Female	< 0.001	1	0.93	1	0.165	1	0.312	1	0.453	0.128	0.028	< 0.001	0.865	0.799
Libya	Male	0.967	1	1	1	1	1	0.953	1	0.963	0.822	0.19	0.205	0.915	0.77
Lithuania	Both	< 0.001	1	1	1	0.605	1	0.741	1	0.079	0.124	0.581	< 0.001	0.563	0.009
Lithuania	Female	< 0.001	1	1	1	0.576	1	0.845	1	0.182	0.272	0.689	< 0.001	0.611	0.022
Lithuania	Male	0.743	1	1	1	1	1	0.913	1	0.723	0.821	0.703	0.125	0.86	0.229
Luxembourg	Both	0.664	1	1	1	1	1	1	1	0.936	0.967	0.805	0.038	0.793	0.369
Luxembourg	Female	0.99	1	1	1	1	1	0.999	1	0.994	0.994	0.688	0.15	0.85	0.656
Luxembourg	Male	0.961	1	1	1	1	1	0.998	1	0.951	0.983	0.919	0.208	0.94	0.413
Madagascar	Both	< 0.001	1	1	0.991	0.005	1	0.847	1	0.902	0.693	0.164	0.051	0.701	0.525
Madagascar	Female	< 0.001	1	1	0.997	0.011	1	0.88	1	0.924	0.806	0.245	0.051	0.762	0.543
Madagascar	Male	1	1	1	1	1	1	0.986	1	0.997	0.988	0.506	0.49	0.899	0.862
Malawi	Both	< 0.001	1	1	1	0.008	1	0.992	1	0.998	0.952	0.312	0.04	0.945	0.862
Malawi	Female	< 0.001	1	1	1	0.02	1	0.993	1	0.999	0.984	0.44	0.027	0.991	0.955
Malawi	Male	1	1	1	1	1	1	0.999	1	0.99	0.992	0.616	0.566	0.963	0.592
Malaysia	Both	< 0.001	0.996	< 0.001	0.999	0.366	0.996	0.672	0.988	0.798	< 0.001	< 0.001	< 0.001	0.806	0.926
Malaysia	Female	< 0.001	1	< 0.001	0.999	0.034	1	0.792	1	0.904	0.001	< 0.001	< 0.001	0.838	0.909
Malaysia	Male	< 0.001	1	0.054	1	0.805	1	0.853	1	0.907	0.009	< 0.001	< 0.001	0.768	0.877
Maldives	Both	1	1	1	1	1	1	0.998	1	1	1	0.772	0.493	0.908	0.907
Maldives	Female	1	1	1	1	1	1	1	1	1	1	0.943	0.652	0.955	0.97
Maldives	Male	1	1	1	1	1	1	0.999	1	1	0.999	0.704	0.635	0.916	0.898
Mali	Both	0.395	1	1	0.999	0.95	1	0.994	1	0.998	0.998	0.714	0.162	0.855	0.788
Mali	Female	0.424	1	1	1	0.966	1	0.994	1	0.995	0.998	0.781	0.198	0.88	0.699
Mali	Male	1	1	1	1	1	1	1	1	1	0.999	0.701	0.573	0.909	0.928
Malta	Both	0.969	1	1	1	1	1	0.987	1	0.939	0.966	0.611	0.058	0.755	0.439
Malta	Female	0.993	1	1	1	1	1	0.986	1	0.97	0.99	0.857	0.099	0.818	0.549
Malta	Male	1	1	1	1	1	1	0.999	1	0.987	0.985	0.514	0.367	0.888	0.61
Marshall Islands	Both	1	1	1	1	1	1	1	1	1	1	0.925	0.865	0.98	0.941
Marshall Islands	Female	1	1	1	1	1	1	1	1	1	1	0.953	0.93	0.991	0.942
Marshall Islands	Male	1	1	1	1	1	1	1	1	1	1	0.955	0.93	0.988	0.982
Mauritania	Both	1	1	1	1	1	1	1	1	1	1	0.98	0.453	0.925	0.888
Mauritania	Female	1	1	1	1	1	1	1	1	1	1	0.998	0.501	0.944	0.937
Mauritania	Male	1	1	1	1	1	1	1	1	1	1	0.966	0.766	0.96	0.884
Mauritius	Both	0.272	1	1	1	0.608	1	0.938	1	0.969	0.973	0.544	0.17	0.895	0.739
Mauritius	Female	0.416	1	1	1	0.66	1	0.919	1	0.955	0.972	0.618	0.23	0.922	0.711
Mauritius	Male	0.999	1	1	1	1	1	0.999	1	1	1	0.754	0.488	0.954	0.986
Mexico	Both	< 0.001	0.491	< 0.001	0.267	< 0.001	0.982	0.398	0.336	0.352	< 0.001	< 0.001	< 0.001	0.057	0.114
Mexico	Female	< 0.001	0.688	< 0.001	0.283	< 0.001	0.996	0.485	0.537	0.337	< 0.001	< 0.001	< 0.001	0.061	0.077
Mexico	Male	< 0.001	0.999	< 0.001	0.961	0.396	1	0.9	0.996	0.964	< 0.001	< 0.001	< 0.001	0.367	0.922
Micronesia (Federated States of)	Both	1	1	1	1	1	1	1	1	1	1	0.832	0.78	0.975	0.926
Micronesia (Federated States of)	Female	1	1	1	1	1	1	1	1	1	1	0.913	0.878	0.985	0.965
Micronesia (Federated States of)	Male	1	1	1	1	1	1	1	1	1	1	0.896	0.872	0.986	0.933
Monaco	Both	1	1	1	1	1	1	1	1	1	1	0.786	0.52	0.982	0.915
Monaco	Female	1	1	1	1	1	1	1	1	1	1	0.966	0.739	0.989	0.978
Monaco	Male	1	1	1	1	1	1	1	1	1	1	0.778	0.626	0.991	0.881
Mongolia	Both	0.307	1	1	1	0.705	1	0.996	1	0.995	0.974	0.394	0.508	0.94	0.77
Mongolia	Female	0.712	1	1	1	0.898	1	0.996	1	0.998	0.99	0.495	0.568	0.975	0.842
Mongolia	Male	0.959	1	1	1	0.995	1	1	1	0.999	1	0.757	0.805	0.954	0.814
Montenegro	Both	0.711	1	1	1	1	1	1	1	1	0.995	0.52	0.088	0.919	0.902
Montenegro	Female	0.82	1	1	1	1	1	1	1	1	0.996	0.56	0.103	0.959	0.82
Montenegro	Male	1	1	1	1	1	1	1	1	1	1	0.767	0.521	0.902	0.886
Morocco	Both	< 0.001	0.989	< 0.001	0.883	< 0.001	0.989	0.997	0.962	0.999	< 0.001	< 0.001	< 0.001	0.73	0.851
Morocco	Female	< 0.001	1	< 0.001	0.987	< 0.001	0.999	0.997	0.998	0.984	< 0.001	< 0.001	< 0.001	0.773	0.607
Morocco	Male	0.032	1	0.162	0.942	0.549	1	0.985	1	0.841	0.071	0.006	0.012	0.986	0.31
Mozambique	Both	< 0.001	1	0.019	1	0.015	1	0.789	1	0.857	0.004	< 0.001	0.002	0.946	0.426
Mozambique	Female	< 0.001	1	0.444	1	0.032	1	0.9	1	0.897	0.066	0.003	0.002	0.91	0.385
Mozambique	Male	0.99	1	0.741	1	1	1	0.908	1	0.942	0.322	0.022	0.278	0.867	0.869
Myanmar	Both	< 0.001	1	0.496	0.993	< 0.001	1	0.364	1	0.471	0.119	0.021	< 0.001	0.641	0.433
Myanmar	Female	< 0.001	1	0.997	0.999	< 0.001	1	0.275	1	0.305	0.295	0.229	< 0.001	0.673	0.242
Myanmar	Male	< 0.001	1	0.802	0.999	0.114	1	0.998	1	0.991	0.531	0.056	0.029	0.96	0.615
Namibia	Both	0.999	1	1	1	1	1	0.998	1	1	0.967	0.347	0.312	0.881	0.965
Namibia	Female	1	1	1	1	1	1	0.999	1	1	0.989	0.474	0.32	0.875	0.942
Namibia	Male	1	1	1	1	1	1	0.998	1	0.999	0.997	0.603	0.726	0.963	0.834
Nauru	Both	1	1	1	1	1	1	1	1	1	1	0.963	0.948	0.993	0.995
Nauru	Female	1	1	1	1	1	1	1	1	1	1	0.987	0.977	0.997	0.994
Nauru	Male	1	1	1	1	1	1	1	1	1	1	0.977	0.967	0.996	1
Nepal	Both	< 0.001	1	0.008	1	< 0.001	1	0.991	1	0.607	0.004	< 0.001	< 0.001	0.909	0.117
Nepal	Female	< 0.001	1	0.431	1	< 0.001	1	0.998	1	0.869	0.101	0.008	< 0.001	0.917	0.294
Nepal	Male	0.961	1	0.948	1	1	1	0.991	1	0.917	0.397	0.059	0.17	0.982	0.361
Netherlands	Both	< 0.001	1	< 0.001	0.999	< 0.001	1	0.551	0.999	0.636	< 0.001	< 0.001	< 0.001	0.725	0.702
Netherlands	Female	< 0.001	0.998	0.001	0.997	< 0.001	0.998	0.714	0.99	0.587	0.015	< 0.001	< 0.001	0.352	0.324
Netherlands	Male	< 0.001	1	0.102	1	0.631	1	0.772	1	0.816	0.001	< 0.001	< 0.001	0.915	0.394
New Zealand	Both	0.026	1	0.921	1	0.981	1	0.994	1	0.881	0.103	0.003	< 0.001	0.809	0.315
New Zealand	Female	0.011	1	0.997	1	0.944	1	0.996	1	0.964	0.398	0.025	< 0.001	0.948	0.499
New Zealand	Male	0.995	1	1	1	0.998	1	0.996	1	0.956	0.609	0.064	0.105	0.869	0.435
Nicaragua	Both	0.249	1	0.469	1	0.651	1	0.961	1	0.91	0.005	< 0.001	0.03	0.917	0.581
Nicaragua	Female	0.286	1	0.854	1	0.687	1	0.979	1	0.915	0.032	< 0.001	0.034	0.974	0.532
Nicaragua	Male	0.999	1	1	1	1	1	0.984	1	0.996	0.551	0.059	0.422	0.869	0.987
Niger	Both	1	1	1	1	1	1	1	1	1	1	0.886	0.929	0.956	0.997
Niger	Female	1	1	1	1	1	1	1	1	1	1	0.922	0.927	0.958	0.979
Niger	Male	1	1	1	1	1	1	1	1	1	1	0.928	0.978	0.976	0.972
Nigeria	Both	< 0.001	1	0.558	0.952	0.009	1	0.589	1	0.699	0.018	< 0.001	< 0.001	0.52	0.825
Nigeria	Female	0.01	1	0.988	0.989	0.118	1	0.708	1	0.825	0.173	0.012	0.003	0.688	0.947
Nigeria	Male	0.116	1	0.999	0.994	0.327	1	0.915	1	0.928	0.5	0.055	0.073	0.754	0.65
Niue	Both	1	1	1	1	1	1	1	1	1	1	0.952	0.927	0.988	0.976
Niue	Female	1	1	1	1	1	1	1	1	1	1	0.968	0.946	0.992	0.984
Niue	Male	1	1	1	1	1	1	1	1	1	1	0.965	0.966	0.996	0.98
North Macedonia	Both	0.002	1	1	1	0.605	1	0.822	1	0.825	0.905	0.784	0.276	0.985	0.379
North Macedonia	Female	0.011	1	1	1	0.838	1	0.941	1	0.946	0.969	0.657	0.302	0.936	0.51
North Macedonia	Male	0.896	1	1	1	0.983	1	0.862	1	0.91	0.961	0.887	0.639	0.978	0.576
Northern Mariana Islands	Both	1	1	1	1	1	1	0.999	1	1	1	0.795	0.787	0.993	0.872
Northern Mariana Islands	Female	1	1	1	1	1	1	1	1	1	1	0.987	0.899	0.995	0.901
Northern Mariana Islands	Male	1	1	1	1	1	1	1	1	1	1	0.744	0.878	0.991	0.891
Norway	Both	< 0.001	1	0.717	1	0.308	1	0.834	1	0.608	0.04	0.002	< 0.001	0.645	0.234
Norway	Female	< 0.001	1	0.995	0.995	0.448	1	0.962	1	0.883	0.749	0.181	0.002	0.441	0.389
Norway	Male	0.036	1	0.925	1	0.886	1	0.872	1	0.82	0.094	0.004	0.003	0.89	0.476
Oman	Both	0.846	1	0.958	1	0.996	1	0.979	1	0.281	0.261	0.154	0.336	0.978	0.065
Oman	Female	0.583	1	0.992	1	0.999	1	0.936	1	0.705	0.608	0.184	0.221	0.966	0.291
Oman	Male	1	1	1	1	1	1	0.994	1	0.756	0.832	0.56	0.831	0.999	0.266
Pakistan	Both	< 0.001	0.01	< 0.001	< 0.001	< 0.001	1	0.14	0.003	< 0.001	< 0.001	< 0.001	< 0.001	0.021	< 0.001
Pakistan	Female	< 0.001	0.112	< 0.001	0.002	< 0.001	1	0.179	0.049	< 0.001	< 0.001	< 0.001	< 0.001	0.037	< 0.001
Pakistan	Male	< 0.001	0.979	< 0.001	0.511	< 0.001	1	0.844	0.934	0.058	< 0.001	< 0.001	< 0.001	0.217	0.004
Palau	Both	1	1	1	1	1	1	1	1	1	1	0.897	0.804	0.968	0.922
Palau	Female	1	1	1	1	1	1	1	1	1	1	0.967	0.916	0.991	0.967
Palau	Male	1	1	1	1	1	1	1	1	1	1	0.923	0.876	0.98	0.929
Palestine	Both	0.274	1	1	0.989	0.462	1	0.96	1	0.522	0.246	0.152	0.106	0.808	0.119
Palestine	Female	0.302	1	1	0.998	0.445	1	0.964	1	0.51	0.276	0.188	0.087	0.836	0.113
Palestine	Male	0.977	1	1	1	0.977	1	0.996	1	0.998	0.983	0.501	0.623	0.872	0.826
Panama	Both	0.384	1	1	0.999	0.998	1	0.986	1	0.997	0.554	0.053	0.001	0.869	0.927
Panama	Female	0.428	1	1	0.999	0.997	1	0.997	1	0.999	0.95	0.296	0.003	0.824	0.886
Panama	Male	0.999	1	1	1	1	1	0.977	1	0.995	0.612	0.074	0.162	0.938	0.98
Papua New Guinea	Both	0.036	1	1	1	0.082	1	0.999	1	0.995	0.968	0.367	0.26	0.942	0.658
Papua New Guinea	Female	0.081	1	1	1	0.236	1	1	1	0.998	0.997	0.639	0.449	0.991	0.726
Papua New Guinea	Male	0.573	1	1	1	0.506	1	0.999	1	0.999	0.998	0.626	0.632	0.947	0.801
Paraguay	Both	0.012	1	0.826	1	0.919	1	0.913	1	0.97	0.057	0.002	< 0.001	0.955	0.81
Paraguay	Female	0.101	1	0.993	1	0.947	1	0.976	1	0.995	0.267	0.016	0.002	0.992	0.974
Paraguay	Male	0.68	1	0.999	1	0.99	1	0.919	1	0.97	0.501	0.05	0.05	0.926	0.677
Peru	Both	< 0.001	1	< 0.001	0.993	0.623	1	0.693	1	0.308	< 0.001	< 0.001	< 0.001	0.503	0.096
Peru	Female	< 0.001	1	< 0.001	0.991	0.573	1	0.827	1	0.402	< 0.001	< 0.001	< 0.001	0.509	0.093
Peru	Male	< 0.001	1	0.158	1	0.985	1	0.83	1	0.85	< 0.001	< 0.001	< 0.001	0.718	0.616
Philippines	Both	< 0.001	0.011	0.015	0.275	< 0.001	0.267	0.001	0.004	< 0.001	< 0.001	0.377	< 0.001	0.691	< 0.001
Philippines	Female	< 0.001	0.004	0.004	0.225	< 0.001	0.014	0.007	0.001	< 0.001	< 0.001	0.186	< 0.001	0.886	< 0.001
Philippines	Male	< 0.001	0.994	0.995	0.98	< 0.001	1	0.221	0.976	0.006	0.012	0.826	< 0.001	0.804	0.004
Poland	Both	< 0.001	1	< 0.001	0.962	< 0.001	1	0.043	1	< 0.001	< 0.001	< 0.001	< 0.001	0.735	< 0.001
Poland	Female	< 0.001	1	< 0.001	0.97	< 0.001	1	0.184	1	0.014	< 0.001	< 0.001	< 0.001	0.799	0.005
Poland	Male	< 0.001	1	0.211	1	< 0.001	1	0.139	1	< 0.001	< 0.001	0.002	< 0.001	0.81	< 0.001
Portugal	Both	< 0.001	0.186	0.168	0.211	< 0.001	0.509	0.087	0.092	0.152	0.1	0.125	< 0.001	0.429	0.619
Portugal	Female	< 0.001	0.74	0.261	0.395	< 0.001	0.93	0.041	0.569	0.082	0.019	0.022	< 0.001	0.469	0.996
Portugal	Male	< 0.001	0.999	0.598	0.995	0.026	0.999	0.974	0.995	0.8	0.582	0.111	0.004	0.783	0.257
Puerto Rico	Both	< 0.001	1	1	0.999	0.753	1	0.887	1	0.778	0.878	0.921	< 0.001	0.623	0.258
Puerto Rico	Female	0.013	1	1	0.999	0.949	1	0.946	1	0.907	0.745	0.202	< 0.001	0.602	0.413
Puerto Rico	Male	0.097	1	1	1	0.913	1	0.961	1	0.973	0.601	0.09	0.005	0.846	0.576
Qatar	Both	0.999	1	1	1	0.999	1	0.997	1	0.964	0.98	0.612	0.838	0.965	0.575
Qatar	Female	0.999	1	1	1	1	1	0.968	1	0.976	0.976	0.527	0.877	0.932	0.878
Qatar	Male	1	1	1	1	1	1	0.996	1	0.957	0.984	0.836	0.89	0.974	0.506
Republic of Korea	Both	< 0.001	< 0.001	< 0.001	0.397	< 0.001	0.005	< 0.001	< 0.001	< 0.001	< 0.001	< 0.001	< 0.001	0.355	< 0.001
Republic of Korea	Female	< 0.001	< 0.001	< 0.001	0.7	< 0.001	< 0.001	< 0.001	< 0.001	< 0.001	< 0.001	< 0.001	< 0.001	0.499	< 0.001
Republic of Korea	Male	< 0.001	0.034	< 0.001	0.216	< 0.001	0.091	< 0.001	0.018	< 0.001	< 0.001	< 0.001	< 0.001	0.342	< 0.001
Republic of Moldova	Both	< 0.001	1	0.994	1	0.367	1	0.921	1	0.961	0.865	0.257	0.002	0.825	0.664
Republic of Moldova	Female	< 0.001	1	1	1	0.288	1	0.982	1	0.996	0.958	0.344	0.004	0.809	0.901
Republic of Moldova	Male	0.212	1	1	1	0.981	1	0.871	1	0.909	0.914	0.477	0.193	0.947	0.494
Romania	Both	< 0.001	1	0.009	1	0.467	1	0.128	0.999	0.17	0.021	0.008	< 0.001	0.838	0.31
Romania	Female	< 0.001	1	0.036	0.999	0.739	1	0.404	1	0.345	0.051	0.009	< 0.001	0.79	0.168
Romania	Male	< 0.001	1	0.998	1	0.902	1	0.34	1	0.459	0.496	0.396	0.001	0.944	0.637
Russian Federation	Both	< 0.001	< 0.001	< 0.001	0.079	< 0.001	< 0.001	< 0.001	< 0.001	< 0.001	< 0.001	< 0.001	< 0.001	< 0.001	< 0.001
Russian Federation	Female	< 0.001	< 0.001	< 0.001	0.187	< 0.001	< 0.001	< 0.001	< 0.001	< 0.001	< 0.001	< 0.001	< 0.001	< 0.001	< 0.001
Russian Federation	Male	< 0.001	0.001	< 0.001	0.61	< 0.001	0.062	0.203	< 0.001	0.036	< 0.001	< 0.001	< 0.001	0.201	0.041
Rwanda	Both	0.014	1	1	1	0.351	1	0.986	1	0.863	0.833	0.432	0.052	0.984	0.324
Rwanda	Female	0.023	1	1	1	0.343	1	0.997	1	0.865	0.847	0.461	0.048	0.987	0.293
Rwanda	Male	1	1	1	1	1	1	0.993	1	0.991	0.997	0.832	0.56	0.994	0.705
Saint Kitts and Nevis	Both	1	1	1	1	1	1	1	1	1	1	0.934	0.737	0.994	0.874
Saint Kitts and Nevis	Female	1	1	1	1	1	1	1	1	1	1	0.938	0.834	0.941	0.871
Saint Kitts and Nevis	Male	1	1	1	1	1	1	1	1	1	1	0.876	0.857	0.972	0.961
Saint Lucia	Both	1	1	1	1	1	1	0.999	1	0.999	1	0.926	0.454	0.891	0.819
Saint Lucia	Female	1	1	1	1	1	1	0.999	1	0.999	1	0.948	0.447	0.902	0.794
Saint Lucia	Male	1	1	1	1	1	1	1	1	1	1	0.88	0.824	0.969	0.971
Saint Vincent and the Grenadines	Both	1	1	1	1	1	1	1	1	1	1	0.844	0.593	0.983	0.862
Saint Vincent and the Grenadines	Female	1	1	1	1	1	1	1	1	1	1	0.866	0.607	0.962	0.848
Saint Vincent and the Grenadines	Male	1	1	1	1	1	1	1	1	1	1	0.875	0.833	0.998	0.996
Samoa	Both	0.999	1	1	1	1	1	1	1	0.999	1	0.924	0.557	0.947	0.802
Samoa	Female	1	1	1	1	1	1	1	1	1	1	0.903	0.672	0.966	0.837
Samoa	Male	1	1	1	1	1	1	1	1	1	1	0.969	0.754	0.981	0.893
San Marino	Both	1	1	1	1	1	1	1	1	1	1	0.867	0.583	0.984	0.971
San Marino	Female	1	1	1	1	1	1	1	1	1	1	0.919	0.689	0.978	0.968
San Marino	Male	1	1	1	1	1	1	1	1	1	1	0.889	0.73	0.994	0.995
Sao Tome and Principe	Both	1	1	1	1	1	1	1	1	1	1	0.859	0.975	0.999	0.978
Sao Tome and Principe	Female	1	1	1	1	1	1	1	1	1	1	0.952	0.978	0.986	0.987
Sao Tome and Principe	Male	1	1	1	1	1	1	1	1	1	1	0.883	0.995	0.997	0.974
Saudi Arabia	Both	< 0.001	0.22	< 0.001	0.894	< 0.001	0.742	0.125	0.111	< 0.001	< 0.001	< 0.001	< 0.001	0.129	0.096
Saudi Arabia	Female	< 0.001	0.883	< 0.001	0.956	< 0.001	0.984	0.181	0.756	0.003	< 0.001	< 0.001	< 0.001	0.241	0.1
Saudi Arabia	Male	< 0.001	0.938	< 0.001	0.997	0.685	1	0.66	0.849	0.574	< 0.001	< 0.001	< 0.001	0.398	0.821
Senegal	Both	0.993	1	1	1	1	1	0.99	1	0.997	0.999	0.83	0.287	0.962	0.836
Senegal	Female	0.991	1	1	1	0.999	1	0.994	1	0.998	1	0.924	0.34	0.98	0.855
Senegal	Male	1	1	1	1	1	1	0.998	1	1	1	0.78	0.596	0.919	0.93
Serbia	Both	< 0.001	1	0.07	1	0.026	1	0.927	1	0.89	0.088	0.003	< 0.001	0.867	0.407
Serbia	Female	< 0.001	1	0.956	1	0.139	1	0.906	1	0.905	0.553	0.079	0.004	0.935	0.464
Serbia	Male	< 0.001	1	0.26	1	0.725	1	0.985	1	0.987	0.191	0.007	0.025	0.861	0.72
Seychelles	Both	1	1	1	1	1	1	1	1	1	1	0.895	0.735	0.938	0.901
Seychelles	Female	1	1	1	1	1	1	1	1	1	1	0.888	0.762	0.945	0.901
Seychelles	Male	1	1	1	1	1	1	1	1	1	1	0.962	0.87	0.969	0.973
Sierra Leone	Both	1	1	1	1	1	1	1	1	1	0.999	0.672	0.394	0.903	0.999
Sierra Leone	Female	1	1	1	1	1	1	1	1	1	0.999	0.664	0.413	0.908	0.985
Sierra Leone	Male	1	1	1	1	1	1	1	1	1	1	0.885	0.736	0.939	0.935
Singapore	Both	< 0.001	1	1	1	0.102	1	0.85	1	0.169	0.257	0.987	< 0.001	0.764	0.032
Singapore	Female	< 0.001	1	1	1	0.015	1	0.848	1	0.122	0.188	0.922	< 0.001	0.639	0.021
Singapore	Male	0.897	1	1	1	0.999	1	0.988	1	0.994	0.996	0.664	0.11	0.988	0.842
Slovakia	Both	< 0.001	1	1	0.999	0.666	1	0.921	1	0.966	0.981	0.685	< 0.001	0.877	0.76
Slovakia	Female	< 0.001	1	1	1	0.667	1	0.938	1	0.981	0.985	0.628	< 0.001	0.903	0.933
Slovakia	Male	0.171	1	1	1	0.99	1	0.991	1	0.993	0.999	0.946	0.058	0.978	0.713
Slovenia	Both	< 0.001	1	1	1	0.982	1	0.999	1	0.999	1	0.874	0.002	0.942	0.799
Slovenia	Female	0.005	1	1	1	0.978	1	0.999	1	0.999	0.996	0.617	0.014	0.978	0.799
Slovenia	Male	0.928	1	1	1	1	1	0.998	1	1	0.947	0.287	0.157	0.912	0.928
Solomon Islands	Both	0.979	1	1	1	0.999	1	0.998	1	0.999	0.999	0.769	0.691	0.976	0.796
Solomon Islands	Female	0.99	1	1	1	0.999	1	0.999	1	1	1	0.915	0.88	0.99	0.85
Solomon Islands	Male	1	1	1	1	1	1	1	1	1	1	0.856	0.809	0.979	0.848
Somalia	Both	0.327	1	1	1	0.901	1	0.978	1	0.995	0.918	0.269	0.174	0.913	0.812
Somalia	Female	0.42	1	1	1	0.907	1	0.981	1	0.995	0.948	0.334	0.168	0.932	0.789
Somalia	Male	1	1	1	1	1	1	0.999	1	1	0.999	0.657	0.645	0.987	0.979
South Africa	Both	< 0.001	0.538	0.545	0.466	0.003	0.998	0.997	0.37	0.96	0.902	0.293	0.029	0.022	0.471
South Africa	Female	0.003	0.695	0.655	0.656	0.073	0.995	0.998	0.52	0.847	0.627	0.122	0.033	0.036	0.244
South Africa	Male	0.222	1	1	0.969	0.372	1	0.934	1	0.975	0.982	0.599	0.295	0.396	0.728
South Sudan	Both	0.732	1	1	1	0.938	1	0.979	1	0.993	0.908	0.263	0.07	0.997	0.747
South Sudan	Female	0.849	1	1	1	0.965	1	0.981	1	0.994	0.966	0.396	0.089	0.946	0.772
South Sudan	Male	1	1	1	1	1	1	0.998	1	1	0.998	0.627	0.473	0.993	0.955
Spain	Both	< 0.001	0.005	< 0.001	0.947	< 0.001	0.012	0.534	0.002	< 0.001	< 0.001	< 0.001	< 0.001	0.242	< 0.001
Spain	Female	< 0.001	0.546	0.091	0.985	< 0.001	0.625	0.555	0.409	< 0.001	< 0.001	0.121	< 0.001	0.391	< 0.001
Spain	Male	< 0.001	0.535	< 0.001	0.994	< 0.001	0.897	0.925	0.375	0.189	< 0.001	< 0.001	< 0.001	0.216	0.03
Sri Lanka	Both	< 0.001	0.917	0.21	0.138	< 0.001	0.915	0.006	0.819	0.013	0.01	0.109	< 0.001	0.544	0.474
Sri Lanka	Female	< 0.001	0.961	0.776	0.292	< 0.001	0.946	0.034	0.898	0.067	0.101	0.539	< 0.001	0.735	0.8
Sri Lanka	Male	< 0.001	1	0.994	0.937	0.086	1	0.235	1	0.347	0.289	0.164	0.015	0.715	0.383
Sudan	Both	< 0.001	1	< 0.001	0.97	0.141	1	0.997	1	0.945	< 0.001	< 0.001	< 0.001	0.614	0.389
Sudan	Female	< 0.001	1	0.019	0.985	0.216	1	0.995	1	0.994	0.027	< 0.001	< 0.001	0.666	0.642
Sudan	Male	0.174	1	0.437	0.999	0.996	1	1	1	0.97	0.125	0.008	0.037	0.793	0.485
Suriname	Both	1	1	1	1	1	1	0.999	1	0.997	0.993	0.616	0.306	0.948	0.695
Suriname	Female	1	1	1	1	1	1	1	1	0.997	0.997	0.723	0.312	0.947	0.707
Suriname	Male	1	1	1	1	1	1	1	1	1	1	0.73	0.705	0.983	0.93
Sweden	Both	< 0.001	0.997	0.983	0.792	0.576	1	0.768	0.989	0.874	0.242	0.017	< 0.001	0.091	0.848
Sweden	Female	< 0.001	0.992	0.963	0.573	0.792	1	0.777	0.974	0.746	0.135	0.007	< 0.001	0.043	0.415
Sweden	Male	0.134	1	1	1	0.917	1	0.887	1	0.887	0.905	0.562	0.005	0.945	0.446
Switzerland	Both	< 0.001	0.999	0.009	0.984	0.027	1	0.835	0.997	< 0.001	< 0.001	< 0.001	< 0.001	0.235	< 0.001
Switzerland	Female	< 0.001	1	0.725	0.986	< 0.001	1	0.883	0.998	< 0.001	< 0.001	0.046	< 0.001	0.26	< 0.001
Switzerland	Male	0.077	1	0.135	0.998	0.997	1	0.984	1	0.032	0.001	< 0.001	0.003	0.508	0.001
Syrian Arab Republic	Both	0.099	1	0.712	0.872	0.394	1	0.955	1	0.975	0.251	0.013	0.217	0.523	0.697
Syrian Arab Republic	Female	0.689	1	0.984	0.927	0.886	1	0.976	1	0.982	0.624	0.074	0.556	0.701	0.68
Syrian Arab Republic	Male	0.797	1	0.999	0.998	0.919	1	0.99	1	0.997	0.69	0.087	0.356	0.765	0.808
Taiwan (Province of China)	Both	< 0.001	< 0.001	< 0.001	0.113	< 0.001	0.016	0.301	< 0.001	< 0.001	< 0.001	< 0.001	< 0.001	0.09	< 0.001
Taiwan (Province of China)	Female	< 0.001	0.173	< 0.001	0.303	< 0.001	0.431	0.148	0.102	< 0.001	< 0.001	0.007	< 0.001	0.124	< 0.001
Taiwan (Province of China)	Male	< 0.001	0.829	< 0.001	0.989	0.018	0.797	0.459	0.714	0.357	< 0.001	< 0.001	< 0.001	0.613	0.421
Tajikistan	Both	1	1	1	1	1	1	0.995	1	0.988	0.981	0.562	0.624	0.784	0.591
Tajikistan	Female	1	1	1	1	1	1	0.999	1	0.999	0.996	0.628	0.618	0.869	0.757
Tajikistan	Male	1	1	1	1	1	1	0.996	1	0.993	0.995	0.719	0.86	0.81	0.642
Thailand	Both	< 0.001	< 0.001	< 0.001	0.022	< 0.001	< 0.001	< 0.001	< 0.001	< 0.001	< 0.001	0.37	< 0.001	0.005	< 0.001
Thailand	Female	< 0.001	< 0.001	< 0.001	0.192	< 0.001	< 0.001	< 0.001	< 0.001	< 0.001	< 0.001	0.267	< 0.001	0.01	< 0.001
Thailand	Male	< 0.001	0.596	0.42	0.424	< 0.001	0.852	0.002	0.43	0.002	0.004	0.736	< 0.001	0.347	0.015
Timor-Leste	Both	0.999	1	1	1	1	1	0.999	1	0.997	0.981	0.486	0.415	0.953	0.723
Timor-Leste	Female	0.999	1	1	1	1	1	0.999	1	0.999	0.993	0.579	0.426	0.953	0.781
Timor-Leste	Male	1	1	1	1	1	1	1	1	1	0.998	0.678	0.805	1	0.817
Togo	Both	0.999	1	1	1	1	1	1	1	0.999	1	0.964	0.493	0.995	0.757
Togo	Female	0.999	1	1	1	1	1	1	1	0.997	0.999	0.949	0.516	0.988	0.689
Togo	Male	1	1	1	1	1	1	1	1	1	1	0.884	0.776	0.983	0.942
Tokelau	Both	1	1	1	1	1	1	1	1	1	1	0.966	0.941	0.992	0.991
Tokelau	Female	1	1	1	1	1	1	1	1	1	1	0.976	0.962	0.995	0.992
Tokelau	Male	1	1	1	1	1	1	1	1	1	1	0.976	0.977	0.995	0.993
Tonga	Both	1	1	1	1	1	1	1	1	1	1	0.823	0.681	0.965	0.884
Tonga	Female	1	1	1	1	1	1	1	1	1	1	0.912	0.773	0.993	0.958
Tonga	Male	1	1	1	1	1	1	1	1	1	1	0.85	0.823	0.96	0.862
Trinidad and Tobago	Both	0.791	1	1	1	1	1	0.932	1	0.965	0.989	0.985	0.044	0.884	0.654
Trinidad and Tobago	Female	0.882	1	1	1	1	1	0.916	1	0.961	0.987	0.941	0.069	0.923	0.708
Trinidad and Tobago	Male	1	1	1	1	1	1	0.999	1	0.999	1	0.853	0.332	0.893	0.797
Tunisia	Both	< 0.001	1	< 0.001	0.999	< 0.001	1	0.987	1	0.907	0.015	< 0.001	< 0.001	0.811	0.38
Tunisia	Female	< 0.001	1	0.006	0.999	< 0.001	1	0.985	1	0.915	0.094	0.003	< 0.001	0.852	0.409
Tunisia	Male	0.303	1	0.602	1	0.977	1	0.999	1	0.998	0.697	0.083	0.084	0.871	0.741
Turkey	Both	< 0.001	0.785	< 0.001	0.837	< 0.001	0.931	0.037	0.723	0.002	< 0.001	< 0.001	< 0.001	0.617	0.047
Turkey	Female	< 0.001	0.68	< 0.001	0.833	< 0.001	0.943	0.076	0.546	0.005	< 0.001	< 0.001	< 0.001	0.499	0.045
Turkey	Male	< 0.001	1	< 0.001	1	< 0.001	1	0.602	1	0.547	< 0.001	< 0.001	< 0.001	0.863	0.527
Turkmenistan	Both	0.151	1	0.984	0.999	1	1	0.683	1	0.689	0.434	0.111	0.052	0.625	0.231
Turkmenistan	Female	0.339	1	0.999	1	1	1	0.723	1	0.736	0.557	0.166	0.054	0.646	0.262
Turkmenistan	Male	0.99	1	1	1	1	1	0.973	1	0.986	0.952	0.388	0.525	0.855	0.63
Tuvalu	Both	1	1	1	1	1	1	1	1	1	1	0.967	0.909	0.991	0.968
Tuvalu	Female	1	1	1	1	1	1	1	1	1	1	0.977	0.946	0.996	0.977
Tuvalu	Male	1	1	1	1	1	1	1	1	1	1	0.971	0.951	0.993	0.978
Uganda	Both	< 0.001	1	< 0.001	0.999	< 0.001	1	0.981	1	0.369	< 0.001	< 0.001	< 0.001	0.797	0.068
Uganda	Female	< 0.001	1	0.001	1	< 0.001	1	0.934	1	0.554	0.002	< 0.001	< 0.001	0.807	0.123
Uganda	Male	0.61	1	0.417	1	0.999	1	0.96	1	0.744	0.196	0.013	0.169	0.879	0.324
Ukraine	Both	< 0.001	< 0.001	< 0.001	0.01	0.007	0.692	< 0.001	< 0.001	< 0.001	< 0.001	< 0.001	< 0.001	0.002	0.001
Ukraine	Female	< 0.001	0.012	< 0.001	0.114	0.003	0.812	0.005	0.006	< 0.001	< 0.001	< 0.001	< 0.001	0.013	< 0.001
Ukraine	Male	< 0.001	0.397	< 0.001	0.407	0.646	1	0.082	0.257	0.149	< 0.001	< 0.001	< 0.001	0.143	0.794
United Arab Emirates	Both	0.072	1	0.56	1	0.967	1	0.91	1	0.97	0.983	0.69	0.65	0.938	0.758
United Arab Emirates	Female	0.855	1	1	1	1	1	0.898	1	0.919	0.964	0.846	0.842	0.992	0.838
United Arab Emirates	Male	0.161	1	0.67	1	0.945	1	0.973	1	0.975	0.988	0.728	0.682	0.959	0.581
United Kingdom	Both	< 0.001	0.118	< 0.001	0.879	< 0.001	0.926	0.665	0.057	0.804	< 0.001	< 0.001	< 0.001	0.091	0.913
United Kingdom	Female	< 0.001	0.838	< 0.001	0.983	< 0.001	0.996	0.877	0.695	0.938	< 0.001	< 0.001	< 0.001	0.183	0.688
United Kingdom	Male	< 0.001	0.941	< 0.001	0.999	< 0.001	0.995	0.747	0.876	0.795	< 0.001	< 0.001	< 0.001	0.649	0.596
United Republic of Tanzania	Both	< 0.001	1	0.01	1	< 0.001	1	0.739	1	0.743	0.003	< 0.001	< 0.001	0.888	0.266
United Republic of Tanzania	Female	< 0.001	1	0.063	1	< 0.001	1	0.775	1	0.737	0.01	< 0.001	< 0.001	0.882	0.232
United Republic of Tanzania	Male	0.707	1	0.999	1	0.999	1	0.972	1	0.992	0.786	0.137	0.11	0.957	0.963
United States of America	Both	< 0.001	< 0.001	< 0.001	0.043	< 0.001	0.054	0.292	< 0.001	< 0.001	< 0.001	< 0.001	< 0.001	< 0.001	< 0.001
United States of America	Female	< 0.001	0.141	< 0.001	0.279	< 0.001	0.426	0.25	0.158	< 0.001	< 0.001	< 0.001	< 0.001	0.008	< 0.001
United States of America	Male	< 0.001	0.027	< 0.001	0.284	< 0.001	0.543	< 0.001	0.011	< 0.001	< 0.001	< 0.001	< 0.001	0.008	< 0.001
United States Virgin Islands	Both	1	1	1	1	1	1	0.999	1	1	1	0.795	0.704	0.942	0.931
United States Virgin Islands	Female	1	1	1	1	1	1	1	1	1	1	0.948	0.737	0.999	0.933
United States Virgin Islands	Male	1	1	1	1	1	1	0.999	1	1	1	0.802	0.859	0.938	0.954
Uruguay	Both	0.007	1	0.96	1	0.998	1	0.878	1	0.243	0.057	0.007	< 0.001	0.783	0.022
Uruguay	Female	0.042	1	1	1	0.997	1	0.903	1	0.358	0.249	0.062	< 0.001	0.848	0.042
Uruguay	Male	0.887	1	1	1	1	1	0.981	1	0.874	0.485	0.047	0.038	0.873	0.284
Uzbekistan	Both	0.03	1	0.002	0.998	0.065	1	0.942	1	0.91	< 0.001	< 0.001	0.32	0.783	0.607
Uzbekistan	Female	0.087	1	0.035	0.999	0.176	1	0.969	1	0.952	< 0.001	< 0.001	0.336	0.815	0.65
Uzbekistan	Male	0.97	1	0.978	1	0.97	1	0.984	1	0.988	0.292	0.021	0.66	0.92	0.807
Vanuatu	Both	1	1	1	1	1	1	1	1	1	1	0.849	0.772	0.979	0.962
Vanuatu	Female	1	1	1	1	1	1	1	1	1	1	0.945	0.887	0.99	0.977
Vanuatu	Male	1	1	1	1	1	1	1	1	1	1	0.884	0.873	0.983	0.975
Venezuela (Bolivarian Republic of)	Both	< 0.001	0.991	< 0.001	0.791	0.043	1	0.874	0.966	0.092	< 0.001	< 0.001	< 0.001	0.14	0.008
Venezuela (Bolivarian Republic of)	Female	< 0.001	0.994	< 0.001	0.792	0.087	1	0.958	0.975	0.412	< 0.001	< 0.001	< 0.001	0.173	0.059
Venezuela (Bolivarian Republic of)	Male	0.001	1	0.486	0.997	0.805	1	0.898	1	0.316	0.01	< 0.001	< 0.001	0.48	0.05
Viet Nam	Both	< 0.001	< 0.001	< 0.001	0.003	< 0.001	0.533	< 0.001	< 0.001	< 0.001	< 0.001	< 0.001	< 0.001	< 0.001	0.602
Viet Nam	Female	< 0.001	< 0.001	< 0.001	0.002	< 0.001	0.583	< 0.001	< 0.001	< 0.001	< 0.001	< 0.001	< 0.001	< 0.001	0.535
Viet Nam	Male	< 0.001	0.966	< 0.001	0.973	0.604	1	< 0.001	0.904	< 0.001	< 0.001	< 0.001	< 0.001	0.428	0.405
Yemen	Both	< 0.001	1	0.031	0.978	0.74	1	0.836	1	0.868	0.055	0.002	< 0.001	0.564	0.795
Yemen	Female	< 0.001	1	0.2	0.995	0.841	1	0.875	1	0.911	0.094	0.003	< 0.001	0.65	0.831
Yemen	Male	0.697	1	0.998	1	0.997	1	0.984	1	0.99	0.933	0.296	0.297	0.889	0.848
Zambia	Both	< 0.001	1	0.921	1	0.05	1	0.998	1	0.989	0.57	0.069	0.035	0.935	0.607
Zambia	Female	< 0.001	1	0.993	1	0.09	1	0.998	1	0.965	0.747	0.167	0.04	0.902	0.458
Zambia	Male	0.99	1	1	1	1	1	0.997	1	0.995	0.924	0.254	0.363	0.912	0.699
Zimbabwe	Both	< 0.001	1	0.875	0.966	0.853	1	0.581	1	0.589	0.166	0.019	< 0.001	0.49	0.416
Zimbabwe	Female	< 0.001	1	0.895	0.955	0.893	1	0.464	1	0.578	0.166	0.02	< 0.001	0.463	0.72
Zimbabwe	Male	0.889	1	1	1	1	1	0.878	1	0.828	0.912	0.861	0.321	0.828	0.336
