# Supplementary material for: Global thyroid cancer incidence trend and age-period-cohort model analysis based on Global Burden of Disease Study from 1990 to 2019
Source: Front Endocrinol (Lausanne). 2023 Apr 12;14:1133098. doi: 10.3389/fendo.2023.1133098 (PMC10130642; doi:10.3389/fendo.2023.1133098)
Supplement: Supplementary file 3 [file DataSheet_3.csv]

location	measure	sex	Age	Mean Percent Change per Calendar Year	CILo	CIHi
Global	Incidence	Both	7.5	1.2391788030808	0.799629467327567	1.68064484844479
Global	Incidence	Both	12.5	0.99960634287346	0.682350676761367	1.31786169916963
Global	Incidence	Both	17.5	1.17110832845935	0.941809362113477	1.40092816931996
Global	Incidence	Both	22.5	1.45605704855134	1.28496922203578	1.6274338719892
Global	Incidence	Both	27.5	1.64137789909571	1.50755615537925	1.77537606572855
Global	Incidence	Both	32.5	1.69431017339989	1.5830549613931	1.80568723370316
Global	Incidence	Both	37.5	1.62962429517302	1.531595616426	1.72774762053518
Global	Incidence	Both	42.5	1.46999387769755	1.38091513695562	1.55915088782621
Global	Incidence	Both	47.5	1.38128533661337	1.29660961517555	1.46603184006284
Global	Incidence	Both	52.5	1.36065987747032	1.27783831103767	1.44354917255891
Global	Incidence	Both	57.5	1.33749672343053	1.25342953648531	1.42163370842558
Global	Incidence	Both	62.5	1.17622880788517	1.08846239026776	1.26407142553449
Global	Incidence	Both	67.5	1.01295729277273	0.917029553548598	1.10897621711394
Global	Incidence	Both	72.5	0.842883455335142	0.730658262426398	0.955233679630973
Global	Incidence	Both	77.5	0.719361769300364	0.580684805375697	0.858229935943133
Global	Incidence	Both	82.5	0.588899822990618	0.402999679065408	0.775144168419972
Global	Incidence	Both	87.5	0.635765280928124	0.346969648035378	0.925392059174546
Global	Incidence	Both	92.5	0.863278431881098	0.295876763436564	1.43389004936583
Global	Incidence	Both	97.5	1.64606133027692	0.482469232206006	2.82312788395227
Global	Incidence	Male	7.5	1.6717719735108	1.24929321529932	2.09601359144675
Global	Incidence	Male	12.5	1.64775767800567	1.32691643888834	1.96961482784381
Global	Incidence	Male	17.5	1.98307841832299	1.73043732909071	2.2363469256776
Global	Incidence	Male	22.5	2.40545635124578	2.20641494939133	2.60488537534169
Global	Incidence	Male	27.5	2.61861307945097	2.46089110548395	2.77657784089329
Global	Incidence	Male	32.5	2.51355657743042	2.38204460704472	2.6452374778118
Global	Incidence	Male	37.5	2.27838024131406	2.16472184010161	2.39216508766271
Global	Incidence	Male	42.5	2.06736639957916	1.96784887861161	2.16698104662214
Global	Incidence	Male	47.5	2.01728141623054	1.92706352810463	2.10757915819564
Global	Incidence	Male	52.5	2.03968541142887	1.95409753457896	2.12534513712885
Global	Incidence	Male	57.5	1.98312358395709	1.89706187570742	2.06925797946085
Global	Incidence	Male	62.5	1.77167026797771	1.68093876816868	1.86248272893006
Global	Incidence	Male	67.5	1.58425000395537	1.48402093898086	1.68457805855773
Global	Incidence	Male	72.5	1.4632485965377	1.3446035918909	1.58203249991842
Global	Incidence	Male	77.5	1.48659705736378	1.33765720407106	1.63575581328868
Global	Incidence	Male	82.5	1.53458409953764	1.32439586384545	1.7452083515914
Global	Incidence	Male	87.5	1.72390802567568	1.37444128504394	2.07457947827685
Global	Incidence	Male	92.5	1.80030800294237	1.04817150159326	2.55804291649684
Global	Incidence	Male	97.5	2.20205610230753	0.521177947210871	3.91104128350535
Global	Incidence	Female	7.5	1.01330387490604	0.421516226212337	1.60857894974413
Global	Incidence	Female	12.5	0.74731093229643	0.329553311783792	1.16680803458424
Global	Incidence	Female	17.5	0.934427313403541	0.644375880420078	1.22531465830995
Global	Incidence	Female	22.5	1.18937050371797	0.977437295089323	1.40174852146557
Global	Incidence	Female	27.5	1.35440146836361	1.18927070760309	1.5198017059961
Global	Incidence	Female	32.5	1.43461325320169	1.2975119356408	1.57190013081154
Global	Incidence	Female	37.5	1.38239103321258	1.26082288387073	1.50410513055794
Global	Incidence	Female	42.5	1.1930300331688	1.08102469856659	1.30515947805794
Global	Incidence	Female	47.5	1.04664116607411	0.938200826143243	1.1551980060736
Global	Incidence	Female	52.5	0.994030026405524	0.886698433843702	1.10147580716999
Global	Incidence	Female	57.5	0.999569360601682	0.890243968660065	1.10901321832206
Global	Incidence	Female	62.5	0.889089874209459	0.775477888834053	1.0028299431573
Global	Incidence	Female	67.5	0.784475215882008	0.660799997751904	0.908302385512427
Global	Incidence	Female	72.5	0.632762128505493	0.488639642387212	0.77709131750161
Global	Incidence	Female	77.5	0.459454938058745	0.282342980755979	0.636879698637616
Global	Incidence	Female	82.5	0.281756195615124	0.0486442500408746	0.515411288770995
Global	Incidence	Female	87.5	0.295577173804795	-0.0582928578257369	0.650700175820429
Global	Incidence	Female	92.5	0.597811015452332	-0.0792591886293437	1.27946909646059
Global	Incidence	Female	97.5	1.52600032698442	0.164449802130062	2.90605861417759
High SDI	Incidence	Both	7.5	0.889535668472252	-0.533643188842037	2.33307757239691
High SDI	Incidence	Both	12.5	0.540893460418612	-0.517394358392975	1.61043925845401
High SDI	Incidence	Both	17.5	0.5028084590182	-0.306959578561716	1.319153929405
High SDI	Incidence	Both	22.5	0.882840405924745	0.295280282873933	1.4738426340998
High SDI	Incidence	Both	27.5	1.32034469040263	0.892668771726512	1.74983349294477
High SDI	Incidence	Both	32.5	1.62528261868757	1.30370942478431	1.94787659770941
High SDI	Incidence	Both	37.5	1.58661697117521	1.32711113644777	1.84678741853697
High SDI	Incidence	Both	42.5	1.42222445241798	1.20218475083389	1.64274257717436
High SDI	Incidence	Both	47.5	1.25184315949356	1.05551460810664	1.44855313390562
High SDI	Incidence	Both	52.5	1.2215302007849	1.03632030946361	1.40707960074764
High SDI	Incidence	Both	57.5	1.26654596374214	1.08354851536714	1.44987470307996
High SDI	Incidence	Both	62.5	1.23427628601687	1.04700235594146	1.42189729739177
High SDI	Incidence	Both	67.5	1.14574530253482	0.946828387855247	1.34505418533837
High SDI	Incidence	Both	72.5	0.985388484363137	0.760166276725571	1.2111141155726
High SDI	Incidence	Both	77.5	0.784200048228834	0.513344260752024	1.05578571747558
High SDI	Incidence	Both	82.5	0.653426181494976	0.304189058450599	1.00387927138237
High SDI	Incidence	Both	87.5	0.685388373986706	0.163886839500949	1.20960509714025
High SDI	Incidence	Both	92.5	0.983835481070505	0.0120636994171086	1.96504952759364
High SDI	Incidence	Both	97.5	1.85419923006582	-0.00839706645138216	3.75149108963051
High SDI	Incidence	Male	7.5	1.36032494535956	0.488086246131614	2.24013469481699
High SDI	Incidence	Male	12.5	1.17285978075037	0.513512136755034	1.83653260756345
High SDI	Incidence	Male	17.5	1.22219081281647	0.706519661833815	1.74050247542488
High SDI	Incidence	Male	22.5	1.52488918868809	1.12879525622216	1.92253451314817
High SDI	Incidence	Male	27.5	1.80952028608186	1.51224997198094	2.10766113196263
High SDI	Incidence	Male	32.5	1.84824306173101	1.6183025426705	2.0787038870846
High SDI	Incidence	Male	37.5	1.63534102648413	1.45044006833355	1.82057898035695
High SDI	Incidence	Male	42.5	1.49215130665759	1.33935154137184	1.64518146386823
High SDI	Incidence	Male	47.5	1.51459055346403	1.38256183694634	1.64679120864326
High SDI	Incidence	Male	52.5	1.70666138870197	1.58470039433292	1.82876880752361
High SDI	Incidence	Male	57.5	1.87303940511958	1.75267626901763	1.99354491865142
High SDI	Incidence	Male	62.5	1.83179002074747	1.70675215237548	1.95698161016744
High SDI	Incidence	Male	67.5	1.61121478376229	1.47587792357327	1.74673214069698
High SDI	Incidence	Male	72.5	1.32591903552335	1.16856731978487	1.48351548698462
High SDI	Incidence	Male	77.5	1.12691584525459	0.930961886388215	1.32325024192994
High SDI	Incidence	Male	82.5	1.12066413481344	0.84875526026118	1.39330613131521
High SDI	Incidence	Male	87.5	1.28380689456622	0.841643388840141	1.72790916843635
High SDI	Incidence	Male	92.5	1.51643175862806	0.601199747062631	2.43999020802026
High SDI	Incidence	Male	97.5	2.05812258675158	0.193705650261911	3.95723282548526
High SDI	Incidence	Female	7.5	0.53876643874764	-1.35680118304753	2.47076005495388
High SDI	Incidence	Female	12.5	0.152120427383795	-1.24443889441171	1.56842929965988
High SDI	Incidence	Female	17.5	0.13191047986314	-0.925066493848448	1.2001637702314
High SDI	Incidence	Female	22.5	0.628840563695388	-0.111174640237832	1.37433808759861
High SDI	Incidence	Female	27.5	1.1684928794089	0.638001516279463	1.70178061251902
High SDI	Incidence	Female	32.5	1.60630366213368	1.21295051940871	2.00118552913844
High SDI	Incidence	Female	37.5	1.61892383262405	1.30081101260191	1.93803561568755
High SDI	Incidence	Female	42.5	1.40485910354964	1.13168277498545	1.67877333446491
High SDI	Incidence	Female	47.5	1.0996688062209	0.852042475099068	1.34790314485911
High SDI	Incidence	Female	52.5	0.939840804381031	0.70382450274824	1.17641024979871
High SDI	Incidence	Female	57.5	0.928743797548948	0.695466698524383	1.16256132015675
High SDI	Incidence	Female	62.5	0.935037373918379	0.698152320373446	1.17247968226195
High SDI	Incidence	Female	67.5	0.97394995908866	0.72458103231523	1.22393626109463
High SDI	Incidence	Female	72.5	0.932330782315494	0.653248103026005	1.21218727808232
High SDI	Incidence	Female	77.5	0.761150921543874	0.430385128541189	1.09300608615139
High SDI	Incidence	Female	82.5	0.603035447365907	0.187573155740739	1.02022059653046
High SDI	Incidence	Female	87.5	0.586379156768602	-0.0168486538198453	1.19324641847025
High SDI	Incidence	Female	92.5	0.893160784023439	-0.199554776996036	1.9978404930447
High SDI	Incidence	Female	97.5	1.84360928942162	-0.221523587370975	3.95148458875005
High-middle SDI	Incidence	Both	7.5	1.55144702733623	0.964445563888328	2.14186128343767
High-middle SDI	Incidence	Both	12.5	1.29527961200839	0.865559175570474	1.72683079875398
High-middle SDI	Incidence	Both	17.5	1.25911087373409	0.938532793516167	1.58070710135989
High-middle SDI	Incidence	Both	22.5	1.45581134764841	1.22016455910179	1.69200673645855
High-middle SDI	Incidence	Both	27.5	1.65346912175119	1.48096170297178	1.82626978577614
High-middle SDI	Incidence	Both	32.5	1.73100808234614	1.59531767216241	1.86687972024624
High-middle SDI	Incidence	Both	37.5	1.60712837750767	1.49138186964959	1.72300688922495
High-middle SDI	Incidence	Both	42.5	1.34863230312894	1.246596467035	1.4507709704509
High-middle SDI	Incidence	Both	47.5	1.16281811335044	1.0665747015173	1.25915317560656
High-middle SDI	Incidence	Both	52.5	1.00049209851178	0.907895710395756	1.09317345610451
High-middle SDI	Incidence	Both	57.5	0.903747159978407	0.810872864701229	0.996707017799392
High-middle SDI	Incidence	Both	62.5	0.772015694974182	0.675333328475447	0.86879090924088
High-middle SDI	Incidence	Both	67.5	0.682613163092483	0.575522692466768	0.789817661153402
High-middle SDI	Incidence	Both	72.5	0.651785002761573	0.521232604493349	0.78250695653812
High-middle SDI	Incidence	Both	77.5	0.630421544405069	0.467171845013103	0.793936509195303
High-middle SDI	Incidence	Both	82.5	0.466103979181254	0.243671396193834	0.689030122044199
High-middle SDI	Incidence	Both	87.5	0.426656582045104	0.0687463742395034	0.785846906985088
High-middle SDI	Incidence	Both	92.5	0.408621111272112	-0.340573540656786	1.16344787093454
High-middle SDI	Incidence	Both	97.5	0.970319867472091	-0.707290193195165	2.67627415926293
High-middle SDI	Incidence	Male	7.5	2.28394801183567	1.41152072482353	3.16388065293067
High-middle SDI	Incidence	Male	12.5	2.19616967534499	1.53987977695624	2.85670141872776
High-middle SDI	Incidence	Male	17.5	2.31852541572379	1.81598880612834	2.82354241221077
High-middle SDI	Incidence	Male	22.5	2.63215206100946	2.25081901941515	3.01490724171234
High-middle SDI	Incidence	Male	27.5	2.80061928851332	2.51097990150371	3.09107703639107
High-middle SDI	Incidence	Male	32.5	2.70576811516448	2.46778616820658	2.94430277638698
High-middle SDI	Incidence	Male	37.5	2.51095552414378	2.30675671761817	2.71556190054962
High-middle SDI	Incidence	Male	42.5	2.25020433045877	2.073081283213	2.42763473174414
High-middle SDI	Incidence	Male	47.5	2.02839218724498	1.86734260974015	2.1896963798772
High-middle SDI	Incidence	Male	52.5	1.79831310556506	1.64641354344086	1.95043966514219
High-middle SDI	Incidence	Male	57.5	1.50732280395012	1.35454856840667	1.66032731990402
High-middle SDI	Incidence	Male	62.5	1.22314321246131	1.05989492458185	1.38665520537939
High-middle SDI	Incidence	Male	67.5	1.1566258574536	0.971718121419096	1.34187221178126
High-middle SDI	Incidence	Male	72.5	1.30695910956726	1.07838602917494	1.53604907250124
High-middle SDI	Incidence	Male	77.5	1.55302572704006	1.26399748361066	1.84287891642829
High-middle SDI	Incidence	Male	82.5	1.64322454651289	1.23565075488827	2.05243922644494
High-middle SDI	Incidence	Male	87.5	1.89010618532353	1.19056608612125	2.59448227239818
High-middle SDI	Incidence	Male	92.5	1.80222902225746	0.255026211026754	3.37330930506792
High-middle SDI	Incidence	Male	97.5	2.20480456274048	-1.53631330106809	6.08806582316697
High-middle SDI	Incidence	Female	7.5	1.18796869293329	0.365016810925889	2.01766844209221
High-middle SDI	Incidence	Female	12.5	0.917099643372321	0.322744884694481	1.51497561331255
High-middle SDI	Incidence	Female	17.5	0.872868826254591	0.434856397948624	1.31279149662422
High-middle SDI	Incidence	Female	22.5	1.0549806840864	0.737294399866917	1.37366882740664
High-middle SDI	Incidence	Female	27.5	1.28007216918877	1.0505757934046	1.51008975513018
High-middle SDI	Incidence	Female	32.5	1.43135280026763	1.25429195166538	1.60872327074866
High-middle SDI	Incidence	Female	37.5	1.29865393966297	1.1480535206936	1.44947858920725
High-middle SDI	Incidence	Female	42.5	0.999736716055089	0.866144068039909	1.13350630149329
High-middle SDI	Incidence	Female	47.5	0.780651516977704	0.652865664042479	0.908599602990967
High-middle SDI	Incidence	Female	52.5	0.647272182124348	0.523443352869335	0.771253548722339
High-middle SDI	Incidence	Female	57.5	0.653746904457941	0.529764555800893	0.777882159299992
High-middle SDI	Incidence	Female	62.5	0.635905620558419	0.508181446007683	0.763792104928407
High-middle SDI	Incidence	Female	67.5	0.606903010774817	0.466459934075969	0.747542414265756
High-middle SDI	Incidence	Female	72.5	0.542584711713956	0.37200198216365	0.713457347483604
High-middle SDI	Incidence	Female	77.5	0.405438259707247	0.192771163042949	0.618556759137245
High-middle SDI	Incidence	Female	82.5	0.141562807829865	-0.145022449903587	0.428970569478149
High-middle SDI	Incidence	Female	87.5	-0.00773653978137778	-0.459890435249732	0.446471232722878
High-middle SDI	Incidence	Female	92.5	-0.0024116765436899	-0.93275483281432	0.936668357258541
High-middle SDI	Incidence	Female	97.5	0.654474034279318	-1.39099115725166	2.742368694465
Middle SDI	Incidence	Both	7.5	1.77762059700131	1.24792966999188	2.31008266687824
Middle SDI	Incidence	Both	12.5	1.46471285533725	1.0650409912867	1.86596526195075
Middle SDI	Incidence	Both	17.5	1.69341086111474	1.39761766658342	1.990066932072
Middle SDI	Incidence	Both	22.5	1.96130632936087	1.73608138142507	2.1870298838528
Middle SDI	Incidence	Both	27.5	2.17552814892392	1.99722311772901	2.35414488158658
Middle SDI	Incidence	Both	32.5	2.40661782115814	2.2548212682967	2.55863971491965
Middle SDI	Incidence	Both	37.5	2.63602430889178	2.4977339626429	2.77450123702034
Middle SDI	Incidence	Both	42.5	2.80056302313698	2.66930702388859	2.93198682460238
Middle SDI	Incidence	Both	47.5	2.91113133923446	2.78055433602735	3.04187423329396
Middle SDI	Incidence	Both	52.5	2.86615852624903	2.73334956267646	2.99913917915988
Middle SDI	Incidence	Both	57.5	2.61551104475772	2.47623284362457	2.75497854263582
Middle SDI	Incidence	Both	62.5	2.24101459200767	2.09086378355083	2.39138623575226
Middle SDI	Incidence	Both	67.5	2.02148829517788	1.85144194941844	2.19181854226607
Middle SDI	Incidence	Both	72.5	1.88230542709422	1.6800346604287	2.0849785683575
Middle SDI	Incidence	Both	77.5	1.83092338416317	1.57423329058703	2.08826216394651
Middle SDI	Incidence	Both	82.5	1.62398657156317	1.26335002538638	1.98590747894674
Middle SDI	Incidence	Both	87.5	1.35471489340162	0.786806545153773	1.92582326259529
Middle SDI	Incidence	Both	92.5	1.18549620095807	-0.0135671635613122	2.39893904588639
Middle SDI	Incidence	Both	97.5	1.54094017968602	-1.41075358875749	4.58100561562689
Middle SDI	Incidence	Male	7.5	2.58108278501408	1.92799898257081	3.23835109472981
Middle SDI	Incidence	Male	12.5	2.71058016183816	2.20026105233846	3.22344746046028
Middle SDI	Incidence	Male	17.5	3.27503780797305	2.86477378390015	3.68693812174214
Middle SDI	Incidence	Male	22.5	3.76009160500823	3.4297458154253	4.09149249087739
Middle SDI	Incidence	Male	27.5	3.99225973206947	3.72311125660461	4.26210661409936
Middle SDI	Incidence	Male	32.5	4.10259578239269	3.8684576132507	4.33726174104372
Middle SDI	Incidence	Male	37.5	4.14603554499469	3.93277581044111	4.35973286734506
Middle SDI	Incidence	Male	42.5	4.28236551356018	4.08478707842184	4.48031900099124
Middle SDI	Incidence	Male	47.5	4.37731256385503	4.18965599692553	4.5653071200674
Middle SDI	Incidence	Male	52.5	4.16936460932364	3.98611520791226	4.3529369417634
Middle SDI	Incidence	Male	57.5	3.62931711348327	3.44114262219473	3.81783392155477
Middle SDI	Incidence	Male	62.5	3.09290555855701	2.8904622999649	3.29574713660492
Middle SDI	Incidence	Male	67.5	2.80578908436568	2.57714795039905	3.0349398520001
Middle SDI	Incidence	Male	72.5	2.83472413203365	2.5629850186029	3.10718321423045
Middle SDI	Incidence	Male	77.5	3.08181022635623	2.74065555063987	3.42409772054781
Middle SDI	Incidence	Male	82.5	3.06329898827835	2.57462357260805	3.55430250083619
Middle SDI	Incidence	Male	87.5	2.90359727254486	2.10228447508165	3.71119888325722
Middle SDI	Incidence	Male	92.5	2.55684090171067	0.721743029459287	4.42537330457531
Middle SDI	Incidence	Male	97.5	2.6843406678841	-2.32479262687409	7.95036019856092
Middle SDI	Incidence	Female	7.5	1.42425870291303	0.794388622087427	2.05806487903264
Middle SDI	Incidence	Female	12.5	0.988509307383389	0.518962537550238	1.46024943619576
Middle SDI	Incidence	Female	17.5	1.18398300283138	0.849916161739595	1.51915644528255
Middle SDI	Incidence	Female	22.5	1.40840009838363	1.15940385007207	1.65800923219386
Middle SDI	Incidence	Female	27.5	1.62495111973207	1.4295285721041	1.8207501846589
Middle SDI	Incidence	Female	32.5	1.88522853922701	1.7202288480521	2.05049587527844
Middle SDI	Incidence	Female	37.5	2.1207565420079	1.97060152000275	2.27113267215888
Middle SDI	Incidence	Female	42.5	2.20638684001391	2.06273444408094	2.35024142542348
Middle SDI	Incidence	Female	47.5	2.23850756538198	2.09331952600029	2.38390207828099
Middle SDI	Incidence	Female	52.5	2.20587582226777	2.05614883321303	2.35582247639421
Middle SDI	Incidence	Female	57.5	2.08677262796542	1.92861827951967	2.24517237165298
Middle SDI	Incidence	Female	62.5	1.81516439411258	1.64462704785833	1.9859878645557
Middle SDI	Incidence	Female	67.5	1.65499720247131	1.46152686746521	1.84883645337766
Middle SDI	Incidence	Female	72.5	1.45652322869008	1.22596689144434	1.68760469033102
Middle SDI	Incidence	Female	77.5	1.24699902213414	0.952761097759214	1.54209453529814
Middle SDI	Incidence	Female	82.5	0.937291090230397	0.527603815727873	1.34864799234282
Middle SDI	Incidence	Female	87.5	0.629625792692701	-0.00454266747057508	1.26781613191522
Middle SDI	Incidence	Female	92.5	0.609884846265474	-0.689932658825654	1.92671498252053
Middle SDI	Incidence	Female	97.5	1.20672149029943	-1.90428373157598	4.41638905808255
Low-middle SDI	Incidence	Both	7.5	1.35276876899055	0.78453825604905	1.92420300664444
Low-middle SDI	Incidence	Both	12.5	1.13128063907908	0.752161437044307	1.51182642459653
Low-middle SDI	Incidence	Both	17.5	1.17105391826606	0.914898938554431	1.42785910299519
Low-middle SDI	Incidence	Both	22.5	1.45367558685439	1.26073991574298	1.64697886512744
Low-middle SDI	Incidence	Both	27.5	1.73287731267644	1.57049638932871	1.89551783467932
Low-middle SDI	Incidence	Both	32.5	2.0013991849261	1.85191178360646	2.15110598795125
Low-middle SDI	Incidence	Both	37.5	2.2097954536187	2.06516185874093	2.35463400458908
Low-middle SDI	Incidence	Both	42.5	2.35177585352786	2.20843636897512	2.49531636070224
Low-middle SDI	Incidence	Both	47.5	2.33392721299381	2.18950259109527	2.47855595049016
Low-middle SDI	Incidence	Both	52.5	2.25047766832931	2.10416965403299	2.39699533160587
Low-middle SDI	Incidence	Both	57.5	1.98902146573723	1.83764421461703	2.14062373259041
Low-middle SDI	Incidence	Both	62.5	1.71856176287923	1.55807670963259	1.87930041931679
Low-middle SDI	Incidence	Both	67.5	1.45973546798763	1.2805578368942	1.6392300861136
Low-middle SDI	Incidence	Both	72.5	1.27771127109431	1.0650813475537	1.49078854483522
Low-middle SDI	Incidence	Both	77.5	1.15183082880215	0.876906434440805	1.42750448704645
Low-middle SDI	Incidence	Both	82.5	1.11289990091548	0.71314818363104	1.51423831704067
Low-middle SDI	Incidence	Both	87.5	1.03431682498443	0.358455376929911	1.71472984465539
Low-middle SDI	Incidence	Both	92.5	0.906716341436931	-0.531622048786162	2.36585347561669
Low-middle SDI	Incidence	Both	97.5	0.915082780106924	-2.58104163706926	4.53667441789163
Low-middle SDI	Incidence	Male	7.5	1.55217798354053	0.579879009187545	2.53387610715519
Low-middle SDI	Incidence	Male	12.5	1.69781390911155	0.979971201476526	2.42075959060144
Low-middle SDI	Incidence	Male	17.5	1.95788144764621	1.38405330371105	2.53495742719301
Low-middle SDI	Incidence	Male	22.5	2.30085432214662	1.83241050052634	2.77145305312176
Low-middle SDI	Incidence	Male	27.5	2.65999342372798	2.26458063501813	3.05693510223042
Low-middle SDI	Incidence	Male	32.5	3.03039736527182	2.67674913958462	3.38526365706044
Low-middle SDI	Incidence	Male	37.5	3.20360417401551	2.87584324040664	3.53240934917045
Low-middle SDI	Incidence	Male	42.5	3.29750873630488	2.9894727309435	3.60646606088542
Low-middle SDI	Incidence	Male	47.5	3.15589952927455	2.86468321069153	3.44794029937547
Low-middle SDI	Incidence	Male	52.5	2.88321223936188	2.60285909108129	3.16433142757986
Low-middle SDI	Incidence	Male	57.5	2.43267876594955	2.15240872387428	2.71371776978955
Low-middle SDI	Incidence	Male	62.5	2.04451375793373	1.75352900895009	2.33633063652474
Low-middle SDI	Incidence	Male	67.5	1.78024556428877	1.46113821442322	2.1003565447318
Low-middle SDI	Incidence	Male	72.5	1.73508073994411	1.3614358176723	2.11010301571148
Low-middle SDI	Incidence	Male	77.5	1.75866228839783	1.28550672576686	2.234028198725
Low-middle SDI	Incidence	Male	82.5	1.79796351099619	1.11267743011321	2.48789408379244
Low-middle SDI	Incidence	Male	87.5	1.75827676798888	0.59435230321383	2.93566839198989
Low-middle SDI	Incidence	Male	92.5	1.59524694207558	-1.00848680819084	4.26746564851332
Low-middle SDI	Incidence	Male	97.5	1.87306770485609	-5.78232536363289	10.1504782797127
Low-middle SDI	Incidence	Female	7.5	1.30273017323654	0.598904467203787	2.011480094171
Low-middle SDI	Incidence	Female	12.5	0.973822796425372	0.521040574122922	1.42864450956137
Low-middle SDI	Incidence	Female	17.5	1.02994396829219	0.742251224927126	1.31845828466739
Low-middle SDI	Incidence	Female	22.5	1.32694887561751	1.11474956800435	1.53959350447552
Low-middle SDI	Incidence	Female	27.5	1.54957921198238	1.37118848778406	1.72828386414146
Low-middle SDI	Incidence	Female	32.5	1.72315231434834	1.55787280009498	1.88870081137062
Low-middle SDI	Incidence	Female	37.5	1.86501856455126	1.70347251532157	2.02682121392819
Low-middle SDI	Incidence	Female	42.5	1.96675656697409	1.80432456478732	2.12944773452981
Low-middle SDI	Incidence	Female	47.5	1.95737363051196	1.79052752192126	2.12449321861621
Low-middle SDI	Incidence	Female	52.5	1.9293288910021	1.75748420209159	2.10146378556519
Low-middle SDI	Incidence	Female	57.5	1.74059245834224	1.56061622717967	1.9208876265592
Low-middle SDI	Incidence	Female	62.5	1.48508978516459	1.29271598481007	1.67782893932271
Low-middle SDI	Incidence	Female	67.5	1.19556034614614	0.97912554978461	1.41245904057394
Low-middle SDI	Incidence	Female	72.5	0.947013673752739	0.688651111399285	1.20603918285231
Low-middle SDI	Incidence	Female	77.5	0.738359237214237	0.400962755483691	1.07688953661704
Low-middle SDI	Incidence	Female	82.5	0.666969342632528	0.175626531575968	1.16072209876592
Low-middle SDI	Incidence	Female	87.5	0.596327222538551	-0.231979759253254	1.43151108185511
Low-middle SDI	Incidence	Female	92.5	0.522891360425293	-1.19576648909216	2.2714445362739
Low-middle SDI	Incidence	Female	97.5	0.560600666719369	-3.34711932260396	4.62631155510265
Low SDI	Incidence	Both	7.5	1.50422100484784	0.681739930211944	2.33342102493108
Low SDI	Incidence	Both	12.5	0.81173407785442	0.269056674084656	1.35734856684597
Low SDI	Incidence	Both	17.5	0.661616860795955	0.295138834861364	1.02943399593418
Low SDI	Incidence	Both	22.5	0.769684991598818	0.491999539047572	1.04813776105999
Low SDI	Incidence	Both	27.5	0.950338541676343	0.713715304961382	1.18751771614005
Low SDI	Incidence	Both	32.5	1.16075423961324	0.938737334843975	1.38325947529789
Low SDI	Incidence	Both	37.5	1.21092415420658	0.991517590965763	1.43080738361838
Low SDI	Incidence	Both	42.5	1.16898147321478	0.944861565076538	1.39359897709437
Low SDI	Incidence	Both	47.5	1.02162806304085	0.791428684314854	1.25235319831836
Low SDI	Incidence	Both	52.5	0.906586427197253	0.67094219391135	1.14278224173856
Low SDI	Incidence	Both	57.5	0.818256802656681	0.573975893519663	1.06313103787075
Low SDI	Incidence	Both	62.5	0.842008531349014	0.582473186815213	1.10221356109663
Low SDI	Incidence	Both	67.5	0.841149293977028	0.552165679746452	1.13096343760224
Low SDI	Incidence	Both	72.5	0.830155066771288	0.488858458511676	1.17261084209277
Low SDI	Incidence	Both	77.5	0.795333134633691	0.346448793501053	1.2462254905405
Low SDI	Incidence	Both	82.5	0.876137339894201	0.192478240333771	1.56446135814534
Low SDI	Incidence	Both	87.5	1.0188733394241	-0.204633801412224	2.25738087337184
Low SDI	Incidence	Both	92.5	1.2684900080256	-1.36415575031759	3.97140255165001
Low SDI	Incidence	Both	97.5	1.64504705186419	-5.02696932763108	8.7857838907688
Low SDI	Incidence	Male	7.5	1.59080578799904	0.178934017676435	3.02257577260572
Low SDI	Incidence	Male	12.5	1.19426767919901	0.13866762700967	2.26099521587151
Low SDI	Incidence	Male	17.5	1.28820132908878	0.451772190546351	2.13159514021535
Low SDI	Incidence	Male	22.5	1.55641511110383	0.867489725154047	2.25004586038424
Low SDI	Incidence	Male	27.5	1.8100290155491	1.20496067357758	2.41871484520124
Low SDI	Incidence	Male	32.5	1.89494032473039	1.33511975571357	2.45785359320074
Low SDI	Incidence	Male	37.5	1.77674480223626	1.24844261460695	2.3078036070959
Low SDI	Incidence	Male	42.5	1.5335673601423	1.02755092723681	2.0421182762459
Low SDI	Incidence	Male	47.5	1.18905947640278	0.703138544240844	1.67732511356324
Low SDI	Incidence	Male	52.5	0.913163851630028	0.442721882683461	1.38580922209735
Low SDI	Incidence	Male	57.5	0.739280540127263	0.275028301201363	1.20568216903587
Low SDI	Incidence	Male	62.5	0.686845314016393	0.215038356113473	1.16087351345329
Low SDI	Incidence	Male	67.5	0.691640755625444	0.182072834357427	1.20380055245601
Low SDI	Incidence	Male	72.5	0.708817168011011	0.1158475129867	1.30529888451725
Low SDI	Incidence	Male	77.5	0.750630491575555	-0.0281952004395403	1.53552358889315
Low SDI	Incidence	Male	82.5	0.94953158572515	-0.262066458403165	2.17584789970733
Low SDI	Incidence	Male	87.5	1.25356610229677	-0.936600916091068	3.49215495571946
Low SDI	Incidence	Male	92.5	1.5289001313487	-3.34154898454154	6.64476260055951
Low SDI	Incidence	Male	97.5	1.86033562860624	-13.4268969747335	19.8470149711995
Low SDI	Incidence	Female	7.5	1.50940801983581	0.489071716213663	2.54010451640936
Low SDI	Incidence	Female	12.5	0.725581126098285	0.0858281711395126	1.36942340969484
Low SDI	Incidence	Female	17.5	0.541997378972625	0.132867037961137	0.952799375264646
Low SDI	Incidence	Female	22.5	0.622535671067137	0.318518745508323	0.927473924932865
Low SDI	Incidence	Female	27.5	0.772797103361311	0.51545168633309	1.03080139086718
Low SDI	Incidence	Female	32.5	0.992765558243991	0.750640994371299	1.23547199736682
Low SDI	Incidence	Female	37.5	1.07160107458328	0.82984406428559	1.3139377391745
Low SDI	Incidence	Female	42.5	1.07843325037051	0.827505988218169	1.32998498984453
Low SDI	Incidence	Female	47.5	0.964177825742452	0.701733164651785	1.22730645917373
Low SDI	Incidence	Female	52.5	0.886545025021657	0.613407572673452	1.16042396967866
Low SDI	Incidence	Female	57.5	0.8122931622359	0.524364625750118	1.10104640268704
Low SDI	Incidence	Female	62.5	0.825071012042167	0.513888887206493	1.13721652925964
Low SDI	Incidence	Female	67.5	0.8066593150027	0.455934416039727	1.15860871061157
Low SDI	Incidence	Female	72.5	0.784263232690452	0.367532171666252	1.20272458212032
Low SDI	Incidence	Female	77.5	0.713017140914429	0.164789290076062	1.26424558486105
Low SDI	Incidence	Female	82.5	0.769055994952028	-0.057175146500732	1.60211762073525
Low SDI	Incidence	Female	87.5	0.867874004411151	-0.601934658495151	2.35941686806003
Low SDI	Incidence	Female	92.5	1.11338914176902	-1.9931392117761	4.31838527944441
Low SDI	Incidence	Female	97.5	1.54607949265231	-5.78341634665354	9.4457669816157
High-income Asia Pacific	Incidence	Both	7.5	1.49598095626997	-3.1821698906245	6.4001758626272
High-income Asia Pacific	Incidence	Both	12.5	0.672405013946609	-2.69742514301161	4.15894076994408
High-income Asia Pacific	Incidence	Both	17.5	0.849452274904894	-1.65759133125141	3.42040795854894
High-income Asia Pacific	Incidence	Both	22.5	1.78546835358893	0.0250458945428189	3.57687392498054
High-income Asia Pacific	Incidence	Both	27.5	2.81568751156021	1.54283444400625	4.10449596326761
High-income Asia Pacific	Incidence	Both	32.5	3.54118235172316	2.59615532202804	4.49491415289875
High-income Asia Pacific	Incidence	Both	37.5	3.6375309967861	2.89216373862791	4.38829781434071
High-income Asia Pacific	Incidence	Both	42.5	3.19014877715171	2.56199981595124	3.8221448856208
High-income Asia Pacific	Incidence	Both	47.5	2.61766311589926	2.04891131645417	3.18958475425002
High-income Asia Pacific	Incidence	Both	52.5	2.10452755598753	1.56438509110717	2.64754262116083
High-income Asia Pacific	Incidence	Both	57.5	1.82050970046945	1.29450025312292	2.34925064792713
High-income Asia Pacific	Incidence	Both	62.5	1.63755102398442	1.11138528035151	2.16645484097087
High-income Asia Pacific	Incidence	Both	67.5	1.64543128495376	1.09211727187999	2.20177378734328
High-income Asia Pacific	Incidence	Both	72.5	1.48663213834104	0.861089508086121	2.11605439734253
High-income Asia Pacific	Incidence	Both	77.5	1.25609867692682	0.513230839590939	2.00445686234063
High-income Asia Pacific	Incidence	Both	82.5	0.929765646227132	-0.0100940855689347	1.87845963291497
High-income Asia Pacific	Incidence	Both	87.5	0.636376821217	-0.745181308301801	2.03716528020894
High-income Asia Pacific	Incidence	Both	92.5	0.928841626585153	-1.66365855168922	3.58968944801326
High-income Asia Pacific	Incidence	Both	97.5	1.91581806810608	-3.42421760132717	7.55112425197433
High-income Asia Pacific	Incidence	Male	7.5	2.94011576168565	0.207141637233099	5.74762696446309
High-income Asia Pacific	Incidence	Male	12.5	1.93912251769734	-0.0801505764910782	3.99920295749767
High-income Asia Pacific	Incidence	Male	17.5	1.76174207990352	0.179923787640845	3.36853692450456
High-income Asia Pacific	Incidence	Male	22.5	2.13806401275491	0.876571555285488	3.41533182019627
High-income Asia Pacific	Incidence	Male	27.5	2.64088721252531	1.65335793142363	3.63801001912263
High-income Asia Pacific	Incidence	Male	32.5	3.03674393470337	2.26550151862435	3.81380272928273
High-income Asia Pacific	Incidence	Male	37.5	3.40221216248267	2.7841397107967	4.02400127275631
High-income Asia Pacific	Incidence	Male	42.5	3.73655021062609	3.22590730055858	4.24971919373494
High-income Asia Pacific	Incidence	Male	47.5	3.9851240734849	3.53421939381158	4.43799250032648
High-income Asia Pacific	Incidence	Male	52.5	4.03682641302936	3.6188811877355	4.45645741421024
High-income Asia Pacific	Incidence	Male	57.5	3.64778628872935	3.24928366404613	4.04782698066342
High-income Asia Pacific	Incidence	Male	62.5	3.0244579034074	2.63161218748338	3.41880732518998
High-income Asia Pacific	Incidence	Male	67.5	2.51938550045339	2.10732043896373	2.93311349476872
High-income Asia Pacific	Incidence	Male	72.5	2.025309387281	1.55630722374978	2.49647747270727
High-income Asia Pacific	Incidence	Male	77.5	1.58657328218061	1.03247041660262	2.14371507162514
High-income Asia Pacific	Incidence	Male	82.5	1.16426430613228	0.442462622747253	1.89125301556718
High-income Asia Pacific	Incidence	Male	87.5	0.7983395934688	-0.32513462647793	1.93447692881734
High-income Asia Pacific	Incidence	Male	92.5	0.766354886390608	-1.50625399269023	3.09140111633526
High-income Asia Pacific	Incidence	Male	97.5	1.03779096484928	-3.64823453225549	5.95171923937508
High-income Asia Pacific	Incidence	Female	7.5	0.538636629039102	-5.5125764456232	6.97738466123881
High-income Asia Pacific	Incidence	Female	12.5	-0.048713089961383	-4.35177696864228	4.44793889895485
High-income Asia Pacific	Incidence	Female	17.5	0.435311028640428	-2.6926661963705	3.66383814169915
High-income Asia Pacific	Incidence	Female	22.5	1.72990570878417	-0.320795180599398	3.82279568008645
High-income Asia Pacific	Incidence	Female	27.5	2.96604816963748	1.52341390832484	4.42918207267602
High-income Asia Pacific	Incidence	Female	32.5	3.77082331538539	2.71467791987277	4.83782833796447
High-income Asia Pacific	Incidence	Female	37.5	3.75248949472633	2.9226901282452	4.58897899909401
High-income Asia Pacific	Incidence	Female	42.5	3.04263737945536	2.33969572741828	3.75040733357659
High-income Asia Pacific	Incidence	Female	47.5	2.20484119289961	1.5630412233566	2.8506968425005
High-income Asia Pacific	Incidence	Female	52.5	1.50739436187444	0.892740755295329	2.12579252978919
High-income Asia Pacific	Incidence	Female	57.5	1.26442203788675	0.662140393991373	1.87030725286808
High-income Asia Pacific	Incidence	Female	62.5	1.25061715063077	0.646296379443578	1.85856650635239
High-income Asia Pacific	Incidence	Female	67.5	1.48318353440831	0.847460282020207	2.12291426554201
High-income Asia Pacific	Incidence	Female	72.5	1.493726329142	0.776137614330996	2.21642472146015
High-income Asia Pacific	Incidence	Female	77.5	1.32206729764508	0.469543373865733	2.18182522504591
High-income Asia Pacific	Incidence	Female	82.5	0.985991949012655	-0.0825564437982096	2.0659677325487
High-income Asia Pacific	Incidence	Female	87.5	0.647832517601121	-0.89607134308507	2.2157882919031
High-income Asia Pacific	Incidence	Female	92.5	0.931820196361333	-1.90889206014112	3.85479929940802
High-income Asia Pacific	Incidence	Female	97.5	1.97203704650981	-3.86555041770221	8.16410126229623
High-income North America	Incidence	Both	7.5	0.341158703727351	-0.502604217516422	1.19207694659205
High-income North America	Incidence	Both	12.5	0.245623903444914	-0.392597804388883	0.887934935358747
High-income North America	Incidence	Both	17.5	0.3540566447233	-0.152722795558591	0.86340826732485
High-income North America	Incidence	Both	22.5	0.685866218038855	0.303899318016554	1.06928768476997
High-income North America	Incidence	Both	27.5	0.9819178056236	0.700472554347553	1.26414966124675
High-income North America	Incidence	Both	32.5	1.08990606198793	0.875719054310253	1.30454784782914
High-income North America	Incidence	Both	37.5	0.962725626083394	0.790722039200831	1.13502274428809
High-income North America	Incidence	Both	42.5	0.908934431630737	0.765651249338872	1.0524213546822
High-income North America	Incidence	Both	47.5	0.881827500987975	0.758380215428289	1.00542603185629
High-income North America	Incidence	Both	52.5	0.930782466285485	0.816664700277814	1.04502940602209
High-income North America	Incidence	Both	57.5	0.950351033929664	0.838329144002703	1.06249736962964
High-income North America	Incidence	Both	62.5	1.07414035515643	0.958626093360504	1.18978678539794
High-income North America	Incidence	Both	67.5	1.19441963172069	1.07055800794997	1.31843304748844
High-income North America	Incidence	Both	72.5	1.34016513886392	1.19902011601412	1.48150702051193
High-income North America	Incidence	Both	77.5	1.39496688268379	1.22187646038199	1.56835329134091
High-income North America	Incidence	Both	82.5	1.4070060479364	1.16970116176425	1.64486755934667
High-income North America	Incidence	Both	87.5	1.41303456102593	1.04637959545555	1.78101996381053
High-income North America	Incidence	Both	92.5	1.57413193016533	0.87764209527923	2.27543054210078
High-income North America	Incidence	Both	97.5	1.80908166921516	0.583087587920361	3.05001923179904
High-income North America	Incidence	Male	7.5	0.468947409427356	-0.798493511970855	1.75258169870984
High-income North America	Incidence	Male	12.5	0.463797324227744	-0.502935922482439	1.43992354327294
High-income North America	Incidence	Male	17.5	0.574388095952605	-0.198142751817787	1.35289883154486
High-income North America	Incidence	Male	22.5	0.865771088603973	0.261632590135519	1.47354989609099
High-income North America	Incidence	Male	27.5	1.16135442980185	0.706725722462176	1.6180355051443
High-income North America	Incidence	Male	32.5	1.29203506749498	0.938414978084956	1.64689400306344
High-income North America	Incidence	Male	37.5	1.11449723702319	0.832563879309611	1.39721889580868
High-income North America	Incidence	Male	42.5	0.969331579683574	0.740848815445316	1.19833254854456
High-income North America	Incidence	Male	47.5	0.912069239659785	0.720349256318986	1.10415415970189
High-income North America	Incidence	Male	52.5	0.894314518012029	0.720844172038326	1.06808362995794
High-income North America	Incidence	Male	57.5	0.958776212600099	0.788559771681707	1.12928012301727
High-income North America	Incidence	Male	62.5	1.1823491196715	1.00357160513003	1.36144307252499
High-income North America	Incidence	Male	67.5	1.36819778649868	1.17336571512028	1.56340505085175
High-income North America	Incidence	Male	72.5	1.48450966518674	1.25690791237194	1.71262301329862
High-income North America	Incidence	Male	77.5	1.55816517380538	1.26925214035298	1.84790245291115
High-income North America	Incidence	Male	82.5	1.62486337251793	1.19923296852871	2.05228392091323
High-income North America	Incidence	Male	87.5	1.79965113462157	1.08296020804273	2.52142349018887
High-income North America	Incidence	Male	92.5	2.08383952080378	0.603221801632503	3.58624808117343
High-income North America	Incidence	Male	97.5	2.2943086726517	-0.373447797369464	5.03350116475727
High-income North America	Incidence	Female	7.5	0.219863782636143	-0.907792279218167	1.3603524195545
High-income North America	Incidence	Female	12.5	0.074031668589658	-0.774732521464516	0.93005611269632
High-income North America	Incidence	Female	17.5	0.204606004768593	-0.467540667384192	0.881291710236898
High-income North America	Incidence	Female	22.5	0.589495091360615	0.0964277250033785	1.08499126994714
High-income North America	Incidence	Female	27.5	0.887883027630054	0.529310270146599	1.24773475959432
High-income North America	Incidence	Female	32.5	0.974631029663975	0.705513587806661	1.24446763966739
High-income North America	Incidence	Female	37.5	0.864122644716492	0.646954890070672	1.08175898615375
High-income North America	Incidence	Female	42.5	0.866615310254604	0.682378027452213	1.05118972629761
High-income North America	Incidence	Female	47.5	0.859611640798263	0.697990199655019	1.02149248622738
High-income North America	Incidence	Female	52.5	0.95382774770929	0.802211633003846	1.10567190747315
High-income North America	Incidence	Female	57.5	0.947081601341226	0.798256226132854	1.09612671241743
High-income North America	Incidence	Female	62.5	1.01401217241941	0.862462411808407	1.16578964242191
High-income North America	Incidence	Female	67.5	1.10311271860308	0.942331453192646	1.26415007692255
High-income North America	Incidence	Female	72.5	1.28621103278763	1.10583318664212	1.4669106820018
High-income North America	Incidence	Female	77.5	1.34442804903356	1.1274763737769	1.56184515694104
High-income North America	Incidence	Female	82.5	1.35598405880046	1.06856732667409	1.64421814077251
High-income North America	Incidence	Female	87.5	1.30711639604146	0.878336085445475	1.73771922435422
High-income North America	Incidence	Female	92.5	1.42420712777447	0.63396011051513	2.22065970772458
High-income North America	Incidence	Female	97.5	1.66573244615824	0.287952242979084	3.06244092781767
Western Europe	Incidence	Both	7.5	0.739080317224783	-0.24742668743345	1.73534342178021
Western Europe	Incidence	Both	12.5	0.225180058537688	-0.5193284128725	0.975260394865529
Western Europe	Incidence	Both	17.5	-0.392639926667004	-0.972154893836696	0.190266385601756
Western Europe	Incidence	Both	22.5	-0.659081640482029	-1.09211940490939	-0.224147953259723
Western Europe	Incidence	Both	27.5	-0.536976357857388	-0.853028751384111	-0.219916479036908
Western Europe	Incidence	Both	32.5	-0.250484128130668	-0.48275301382551	-0.0176731370531424
Western Europe	Incidence	Both	37.5	-0.121265158398687	-0.302671984347669	0.0604717509853803
Western Europe	Incidence	Both	42.5	0.0493845662048464	-0.0988921288702538	0.197881338702199
Western Europe	Incidence	Both	47.5	0.258529081936709	0.129995928594862	0.387227228509168
Western Europe	Incidence	Both	52.5	0.477643824386043	0.35863074661826	0.596798037127222
Western Europe	Incidence	Both	57.5	0.607087568397069	0.49017602918533	0.724135123969227
Western Europe	Incidence	Both	62.5	0.471890932562546	0.352798576765689	0.591124619636751
Western Europe	Incidence	Both	67.5	0.195480294149042	0.070299497474724	0.320817683058383
Western Europe	Incidence	Both	72.5	-0.0633873208836566	-0.205212051967085	0.0786389663607778
Western Europe	Incidence	Both	77.5	-0.282514028251213	-0.451690129400384	-0.113050422942129
Western Europe	Incidence	Both	82.5	-0.441088513197396	-0.65313701347488	-0.228587411145509
Western Europe	Incidence	Both	87.5	-0.47404378323529	-0.78735538014586	-0.159742754411729
Western Europe	Incidence	Both	92.5	-0.607007853860653	-1.19239565424861	-0.0181519107207984
Western Europe	Incidence	Both	97.5	-0.339786394904873	-1.5020424160151	0.836184012693586
Western Europe	Incidence	Male	7.5	1.17026694577551	-0.1734678985718	2.53208939963812
Western Europe	Incidence	Male	12.5	0.778693139107167	-0.241244337796787	1.80905849725208
Western Europe	Incidence	Male	17.5	0.323236236947544	-0.465433431037821	1.11815498870995
Western Europe	Incidence	Male	22.5	0.318593723332516	-0.28262165674221	0.923433947333585
Western Europe	Incidence	Male	27.5	0.681443925229908	0.229556240485262	1.13536895791149
Western Europe	Incidence	Male	32.5	0.879458950659751	0.532554470269964	1.22756048327954
Western Europe	Incidence	Male	37.5	0.819483288903933	0.542898157924521	1.09682928252091
Western Europe	Incidence	Male	42.5	0.84116553127318	0.616432850019	1.06640016610089
Western Europe	Incidence	Male	47.5	0.927798684534897	0.735427276117373	1.12053745883132
Western Europe	Incidence	Male	52.5	1.15115692898589	0.974039330599585	1.32858520766055
Western Europe	Incidence	Male	57.5	1.38770827698571	1.21199268642038	1.56372892990526
Western Europe	Incidence	Male	62.5	1.31224008680315	1.12874786669861	1.49606524284873
Western Europe	Incidence	Male	67.5	1.04909664099442	0.85011375852253	1.24847212775834
Western Europe	Incidence	Male	72.5	0.800891347421007	0.565791066658905	1.03654123994898
Western Europe	Incidence	Male	77.5	0.693315906567782	0.398833174854385	0.98866239412907
Western Europe	Incidence	Male	82.5	0.680759532895303	0.284650087021499	1.07843355214077
Western Europe	Incidence	Male	87.5	0.802840174926556	0.161453460058536	1.44833402785816
Western Europe	Incidence	Male	92.5	0.769078762886966	-0.564741075913566	2.1207903976322
Western Europe	Incidence	Male	97.5	1.42581306057901	-1.69792918527399	4.64881837930173
Western Europe	Incidence	Female	7.5	0.437639152496172	-0.740534877400623	1.62979768294422
Western Europe	Incidence	Female	12.5	-0.16267796179702	-1.04877296292983	0.731351901535526
Western Europe	Incidence	Female	17.5	-0.879483062266839	-1.5739595178074	-0.180106505645949
Western Europe	Incidence	Female	22.5	-1.27529562770655	-1.78773809374267	-0.760179388804383
Western Europe	Incidence	Female	27.5	-1.25638795271216	-1.62399273838576	-0.887409526430327
Western Europe	Incidence	Female	32.5	-0.866536894038616	-1.12883398330269	-0.603543952122965
Western Europe	Incidence	Female	37.5	-0.615758715270565	-0.818040590250713	-0.413064285858245
Western Europe	Incidence	Female	42.5	-0.380920992275857	-0.546897005893221	-0.214667983408812
Western Europe	Incidence	Female	47.5	-0.135901006795325	-0.280705511574153	0.00911377167938099
Western Europe	Incidence	Female	52.5	0.0688688719196362	-0.0655712781848838	0.203489882156083
Western Europe	Incidence	Female	57.5	0.158679621025137	0.0272993734924842	0.290232429144255
Western Europe	Incidence	Female	62.5	0.0480935147630257	-0.0840768441666806	0.18043871072797
Western Europe	Incidence	Female	67.5	-0.132895323356186	-0.269999433863832	0.00439727142911295
Western Europe	Incidence	Female	72.5	-0.295783559147622	-0.448706382020136	-0.142625828330623
Western Europe	Incidence	Female	77.5	-0.505161271954024	-0.684369024092135	-0.325630152606626
Western Europe	Incidence	Female	82.5	-0.680511362020564	-0.899953971020484	-0.460582829344791
Western Europe	Incidence	Female	87.5	-0.733223356212065	-1.04882018884668	-0.416619952852793
Western Europe	Incidence	Female	92.5	-0.853810505582042	-1.42852821830467	-0.275741920204808
Western Europe	Incidence	Female	97.5	-0.577446910870061	-1.68856186255011	0.546225851571736
Australasia	Incidence	Both	7.5	0.856017030682588	-2.44857649527522	4.27255498532702
Australasia	Incidence	Both	12.5	0.644869085379995	-1.87529433184767	3.22975854286718
Australasia	Incidence	Both	17.5	0.756311851139868	-1.18139808146243	2.73201786656472
Australasia	Incidence	Both	22.5	1.40995016445402	0.0886729300246136	2.74866966761489
Australasia	Incidence	Both	27.5	2.15389191156745	1.1924355942087	3.12448328180599
Australasia	Incidence	Both	32.5	2.79615924992589	2.05298169330459	3.54474882755336
Australasia	Incidence	Both	37.5	3.1141299808692	2.47289698958721	3.75937554290096
Australasia	Incidence	Both	42.5	3.25836046111625	2.67288343463572	3.84717608428435
Australasia	Incidence	Both	47.5	3.20557430749659	2.65076696800028	3.76338027226431
Australasia	Incidence	Both	52.5	3.07286459994518	2.52685148106311	3.62178554562271
Australasia	Incidence	Both	57.5	2.85494534149657	2.30473755421499	3.40811221568285
Australasia	Incidence	Both	62.5	2.68750141341625	2.12610154599384	3.25198736565311
Australasia	Incidence	Both	67.5	2.55312682160234	1.96291753280404	3.14675251915995
Australasia	Incidence	Both	72.5	2.43932540898308	1.77309720781675	3.10991488074259
Australasia	Incidence	Both	77.5	2.24973645793241	1.44124884031764	3.06466772874849
Australasia	Incidence	Both	82.5	2.04151407825459	0.945054020424108	3.14988382963155
Australasia	Incidence	Both	87.5	1.97270518446055	0.222077204759463	3.75391223824182
Australasia	Incidence	Both	92.5	1.90519093134509	-1.42870624137194	5.35184781263882
Australasia	Incidence	Both	97.5	2.06105963391001	-4.18183961704511	8.71070632086068
Australasia	Incidence	Male	7.5	1.43270365015142	-4.0222164495089	7.1976554279034
Australasia	Incidence	Male	12.5	1.32211970725893	-2.92625726666506	5.75642447591262
Australasia	Incidence	Male	17.5	1.33218799372234	-1.98549535279795	4.76217127816918
Australasia	Incidence	Male	22.5	1.70129833360244	-0.672893313958878	4.1322397060618
Australasia	Incidence	Male	27.5	2.29293015534686	0.47920188317323	4.13939764303604
Australasia	Incidence	Male	32.5	2.98372999840884	1.52721615259661	4.46113905501708
Australasia	Incidence	Male	37.5	3.50320282339576	2.24914910388647	4.77263711814893
Australasia	Incidence	Male	42.5	3.8883799759643	2.7742072524463	5.01463141933836
Australasia	Incidence	Male	47.5	3.79180634092224	2.76243823509517	4.83148559463071
Australasia	Incidence	Male	52.5	3.4989712096358	2.51320425056263	4.4942173036624
Australasia	Incidence	Male	57.5	3.07715890613072	2.1128129305966	4.05061209489144
Australasia	Incidence	Male	62.5	2.67441099991446	1.70291193305308	3.65519013967612
Australasia	Incidence	Male	67.5	2.39885404004359	1.38678281185627	3.42102804634967
Australasia	Incidence	Male	72.5	2.33786234468687	1.18915870760952	3.49960611435043
Australasia	Incidence	Male	77.5	2.27454086819501	0.833862316895195	3.73580332494565
Australasia	Incidence	Male	82.5	2.26507727762073	0.157504393554775	4.41699894502097
Australasia	Incidence	Male	87.5	2.34674602754965	-1.27223422546314	6.09838418048501
Australasia	Incidence	Male	92.5	2.46194211868407	-5.30626443568474	10.8674139864521
Australasia	Incidence	Male	97.5	3.02860843079089	-14.4774605084877	24.1180888488317
Australasia	Incidence	Female	7.5	0.526669720570028	-3.59133482901151	4.82057092259764
Australasia	Incidence	Female	12.5	0.289766314094519	-2.82428406661923	3.50360818778035
Australasia	Incidence	Female	17.5	0.470806034110605	-1.91282425545802	2.91236125947461
Australasia	Incidence	Female	22.5	1.31022814029578	-0.278685383594857	2.92445868087552
Australasia	Incidence	Female	27.5	2.12907956198287	0.99598350103467	3.27488807583098
Australasia	Incidence	Female	32.5	2.74532643214949	1.88191067313246	3.61605935638252
Australasia	Incidence	Female	37.5	2.95668119283101	2.21086693223933	3.70793752556238
Australasia	Incidence	Female	42.5	2.94457372910704	2.25698128496001	3.63678965581051
Australasia	Incidence	Female	47.5	2.85591465371091	2.19787060172316	3.51819579960095
Australasia	Incidence	Female	52.5	2.78238919328426	2.12721837645529	3.44176308942987
Australasia	Incidence	Female	57.5	2.66723668862672	1.99817095068187	3.34069122058147
Australasia	Incidence	Female	62.5	2.64637071376941	1.95931461919157	3.33805655776114
Australasia	Incidence	Female	67.5	2.65705551895561	1.9308901362038	3.38839417315049
Australasia	Incidence	Female	72.5	2.60131669847175	1.78291582836874	3.42629804407732
Australasia	Incidence	Female	77.5	2.40780828627545	1.42835907757359	3.39671560670414
Australasia	Incidence	Female	82.5	2.14449341332008	0.85526315369322	3.45020387051289
Australasia	Incidence	Female	87.5	2.01088058660059	0.00909030904210351	4.05273886500728
Australasia	Incidence	Female	92.5	1.87056413790365	-1.80993071561966	5.68901634766001
Australasia	Incidence	Female	97.5	1.99469046041412	-4.64557977596475	9.097374381534
Andean Latin America	Incidence	Both	7.5	2.12906359456193	-0.370379946782251	4.69121156068493
Andean Latin America	Incidence	Both	12.5	1.86336822689839	0.174222170712279	3.5809968042092
Andean Latin America	Incidence	Both	17.5	1.95611315565847	0.651830059916381	3.27729762709166
Andean Latin America	Incidence	Both	22.5	2.04375426441452	1.02048350832011	3.07739007721737
Andean Latin America	Incidence	Both	27.5	2.16821893710819	1.32183148335203	3.0216766511566
Andean Latin America	Incidence	Both	32.5	2.38060664927138	1.67079981881335	3.09536894125291
Andean Latin America	Incidence	Both	37.5	2.62729692723451	1.99546382699365	3.26304405513487
Andean Latin America	Incidence	Both	42.5	2.83507513045997	2.24666673757323	3.42686969179471
Andean Latin America	Incidence	Both	47.5	3.01921485950882	2.45333991372649	3.58821527152322
Andean Latin America	Incidence	Both	52.5	3.0530789780588	2.49557075161024	3.61361968113323
Andean Latin America	Incidence	Both	57.5	3.00982296091199	2.4456276055985	3.57712549030795
Andean Latin America	Incidence	Both	62.5	2.80658521241444	2.22410610218973	3.39238332367311
Andean Latin America	Incidence	Both	67.5	2.61546871255385	1.98462827213455	3.25021130634673
Andean Latin America	Incidence	Both	72.5	2.42839129944659	1.70379285579509	3.15815221432751
Andean Latin America	Incidence	Both	77.5	2.31169796113662	1.40975945808137	3.22165830614911
Andean Latin America	Incidence	Both	82.5	2.19603605008403	0.976341602951147	3.43046320114293
Andean Latin America	Incidence	Both	87.5	2.22598177639171	0.384333846758511	4.10141652281943
Andean Latin America	Incidence	Both	92.5	2.44984284215888	-1.00782942664586	6.02828726344005
Andean Latin America	Incidence	Both	97.5	3.00632599587294	-5.34109522676379	12.0898580074001
Andean Latin America	Incidence	Male	7.5	2.20668528008043	-2.196679514708	6.80830123259821
Andean Latin America	Incidence	Male	12.5	2.21024131865024	-0.839260188365398	5.35352449227058
Andean Latin America	Incidence	Male	17.5	2.69908720891145	0.321253521408948	5.13328076879354
Andean Latin America	Incidence	Male	22.5	2.94437220788308	0.992939117056624	4.93351180711763
Andean Latin America	Incidence	Male	27.5	3.01142310718747	1.31889778610781	4.73222194905241
Andean Latin America	Incidence	Male	32.5	3.07593243445525	1.57410650321823	4.59996364226705
Andean Latin America	Incidence	Male	37.5	3.18683635685126	1.79582514919681	4.59685533989318
Andean Latin America	Incidence	Male	42.5	3.25913857984272	1.950260555392	4.58482050134636
Andean Latin America	Incidence	Male	47.5	3.26669026966495	2.02541782682706	4.52306441274744
Andean Latin America	Incidence	Male	52.5	3.13215753164298	1.91852876924576	4.36023798197864
Andean Latin America	Incidence	Male	57.5	2.94899077567414	1.74380157463443	4.16845584401804
Andean Latin America	Incidence	Male	62.5	2.71293092145619	1.48833772293906	3.95230048280968
Andean Latin America	Incidence	Male	67.5	2.56997372361136	1.25133507529325	3.90578555669334
Andean Latin America	Incidence	Male	72.5	2.40064580940387	0.905304243786675	3.918147224938
Andean Latin America	Incidence	Male	77.5	2.39061625761507	0.55239695570477	4.26244042926713
Andean Latin America	Incidence	Male	82.5	2.50174422210985	0.0204968778969361	5.04454483365635
Andean Latin America	Incidence	Male	87.5	2.87906511814617	-0.850754343232907	6.74919379844401
Andean Latin America	Incidence	Male	92.5	3.34263282722012	-3.11762796378934	10.2336734248207
Andean Latin America	Incidence	Male	97.5	4.03370943647992	-10.2298765022649	20.5636382953956
Andean Latin America	Incidence	Female	7.5	2.17856709168367	-0.840682333896658	5.28974804027591
Andean Latin America	Incidence	Female	12.5	1.81246037854443	-0.21206792802102	3.87806293907005
Andean Latin America	Incidence	Female	17.5	1.73825315127487	0.176138495492584	3.32472692325447
Andean Latin America	Incidence	Female	22.5	1.76896389014689	0.564252046834302	2.9881076075686
Andean Latin America	Incidence	Female	27.5	1.92113035077759	0.940491952760047	2.91129566558601
Andean Latin America	Incidence	Female	32.5	2.19335330286916	1.38648848819143	3.00663939555812
Andean Latin America	Incidence	Female	37.5	2.47306659016604	1.76404557691749	3.18702756815732
Andean Latin America	Incidence	Female	42.5	2.6985147220761	2.04054471371253	3.3607274021455
Andean Latin America	Incidence	Female	47.5	2.91084732586997	2.27590851185038	3.54972790196644
Andean Latin America	Incidence	Female	52.5	2.98218703651527	2.35542180199613	3.61279021779177
Andean Latin America	Incidence	Female	57.5	2.98615425157649	2.34850228700045	3.62777891745096
Andean Latin America	Incidence	Female	62.5	2.80284139818292	2.14157054933533	3.46839335542921
Andean Latin America	Incidence	Female	67.5	2.61370654219306	1.89633278725079	3.33613077432331
Andean Latin America	Incidence	Female	72.5	2.44475307297665	1.61750463471282	3.27873598067139
Andean Latin America	Incidence	Female	77.5	2.30461514166556	1.27128904660092	3.34848482542938
Andean Latin America	Incidence	Female	82.5	2.11283258335349	0.715748597508914	3.52929629571235
Andean Latin America	Incidence	Female	87.5	1.95751419052357	-0.150728943961309	4.11027131161139
Andean Latin America	Incidence	Female	92.5	1.8625155657884	-2.18872025730891	6.08154912895744
Andean Latin America	Incidence	Female	97.5	2.07224163636939	-7.93624257771059	13.1687735151131
Tropical Latin America	Incidence	Both	7.5	1.52388406406356	0.0900575184641816	2.9782506973983
Tropical Latin America	Incidence	Both	12.5	1.17137927801541	0.184181415606521	2.16830482004173
Tropical Latin America	Incidence	Both	17.5	1.01225862440253	0.251706428111609	1.77858069398429
Tropical Latin America	Incidence	Both	22.5	0.805228731096008	0.187739317446756	1.42652393154679
Tropical Latin America	Incidence	Both	27.5	0.786368062149023	0.279668012287471	1.29562840110624
Tropical Latin America	Incidence	Both	32.5	0.975513732051758	0.556450246025864	1.39632364214979
Tropical Latin America	Incidence	Both	37.5	1.1073637483459	0.744602434379238	1.4714312937903
Tropical Latin America	Incidence	Both	42.5	1.14018463874863	0.812478190410126	1.46895634724353
Tropical Latin America	Incidence	Both	47.5	1.13494833809296	0.826470251460254	1.44437021190473
Tropical Latin America	Incidence	Both	52.5	0.919904609185407	0.617959392601897	1.22275593551679
Tropical Latin America	Incidence	Both	57.5	0.636738661559844	0.324947092714289	0.949499221520966
Tropical Latin America	Incidence	Both	62.5	0.406957509516626	0.0709254491039424	0.744117945080447
Tropical Latin America	Incidence	Both	67.5	0.263885606844538	-0.10951759177189	0.63868463362573
Tropical Latin America	Incidence	Both	72.5	0.237786871075141	-0.195531417952355	0.672986486082072
Tropical Latin America	Incidence	Both	77.5	0.262430002879288	-0.261658620647065	0.789272521061513
Tropical Latin America	Incidence	Both	82.5	0.179330719069948	-0.529668942627615	0.89338395317391
Tropical Latin America	Incidence	Both	87.5	-0.0682906492714186	-1.15814274471219	1.03357839549547
Tropical Latin America	Incidence	Both	92.5	-0.347173308489435	-2.5380096775152	1.89291060801575
Tropical Latin America	Incidence	Both	97.5	-0.535477632564119	-5.32151580389527	4.49249683054369
Tropical Latin America	Incidence	Male	7.5	1.8814274190778	-0.412050017877674	4.22772288024971
Tropical Latin America	Incidence	Male	12.5	2.37671340439671	0.812897440843785	3.96478737887824
Tropical Latin America	Incidence	Male	17.5	2.55405714831829	1.31831179682691	3.80487446998614
Tropical Latin America	Incidence	Male	22.5	2.33178653079296	1.29180759152605	3.38244309759794
Tropical Latin America	Incidence	Male	27.5	2.064819669785	1.17338278590451	2.96411098826141
Tropical Latin America	Incidence	Male	32.5	1.85404420632571	1.07666854416888	2.63739862627914
Tropical Latin America	Incidence	Male	37.5	1.67534469650978	0.995851263441794	2.35940971662618
Tropical Latin America	Incidence	Male	42.5	1.67841605475834	1.07524895398758	2.28518255850083
Tropical Latin America	Incidence	Male	47.5	1.7107049718242	1.16301110506616	2.26136403869253
Tropical Latin America	Incidence	Male	52.5	1.58602447897829	1.05605085659906	2.1187774702131
Tropical Latin America	Incidence	Male	57.5	1.31153855935235	0.754442629846475	1.8717148083615
Tropical Latin America	Incidence	Male	62.5	1.01469415048889	0.397538077457038	1.63564395816576
Tropical Latin America	Incidence	Male	67.5	0.851854955591702	0.163867363846903	1.54456807300609
Tropical Latin America	Incidence	Male	72.5	0.983206682101212	0.191140261376632	1.78153482629957
Tropical Latin America	Incidence	Male	77.5	1.25234173901805	0.307955066481669	2.20561969227759
Tropical Latin America	Incidence	Male	82.5	1.36924462245394	0.0773524305957896	2.67781376863641
Tropical Latin America	Incidence	Male	87.5	1.1861803527264	-0.843522990536727	3.25743111463432
Tropical Latin America	Incidence	Male	92.5	0.667524894947147	-3.4575039919759	4.96880635479453
Tropical Latin America	Incidence	Male	97.5	0.580071321467956	-9.29284069875549	11.5275886155194
Tropical Latin America	Incidence	Female	7.5	1.25611746569492	-0.574452207209419	3.12039060216316
Tropical Latin America	Incidence	Female	12.5	0.421961884630973	-0.853601240748314	1.71393570477263
Tropical Latin America	Incidence	Female	17.5	0.139573702048845	-0.833620237095789	1.1223183220336
Tropical Latin America	Incidence	Female	22.5	0.0267175254809127	-0.748690224563531	0.808183202420132
Tropical Latin America	Incidence	Female	27.5	0.205811218516327	-0.415716646714914	0.831218178663473
Tropical Latin America	Incidence	Female	32.5	0.645458161037826	0.147073386081731	1.1463231620805
Tropical Latin America	Incidence	Female	37.5	0.887731004402625	0.458414907811422	1.3188818135061
Tropical Latin America	Incidence	Female	42.5	0.871639870080676	0.480665154628124	1.26413588545584
Tropical Latin America	Incidence	Female	47.5	0.808405258688438	0.434611053850187	1.18359063840259
Tropical Latin America	Incidence	Female	52.5	0.544376637628874	0.176799736526934	0.913302281938622
Tropical Latin America	Incidence	Female	57.5	0.287478644639094	-0.0890924381028779	0.66546904969349
Tropical Latin America	Incidence	Female	62.5	0.119710729171629	-0.280859796967758	0.5218903420529
Tropical Latin America	Incidence	Female	67.5	-0.0133434725851145	-0.457701470757677	0.432998144947838
Tropical Latin America	Incidence	Female	72.5	-0.142944651829457	-0.660417129869773	0.3772234059364
Tropical Latin America	Incidence	Female	77.5	-0.266751139139765	-0.896392744547803	0.366890810577014
Tropical Latin America	Incidence	Female	82.5	-0.457402652899064	-1.30407569788629	0.39653366309127
Tropical Latin America	Incidence	Female	87.5	-0.709888846457474	-1.99770928557804	0.594854477539841
Tropical Latin America	Incidence	Female	92.5	-0.845761586763427	-3.41561697896599	1.79247087148504
Tropical Latin America	Incidence	Female	97.5	-0.929286096948456	-6.34674280922777	4.80154826080492
Central Latin America	Incidence	Both	7.5	1.30255812940296	0.0518033688247543	2.56894866483417
Central Latin America	Incidence	Both	12.5	1.38090410577569	0.442939926928143	2.32762725565139
Central Latin America	Incidence	Both	17.5	1.51173724541487	0.789522941705534	2.23912662571211
Central Latin America	Incidence	Both	22.5	1.65205849487033	1.07673880557906	2.2306528519912
Central Latin America	Incidence	Both	27.5	1.76293326553076	1.29998990344844	2.22799228978343
Central Latin America	Incidence	Both	32.5	1.82093755146557	1.43469641876677	2.20864940589822
Central Latin America	Incidence	Both	37.5	1.85228798754065	1.51426377365389	2.19143776117563
Central Latin America	Incidence	Both	42.5	1.87417668858785	1.56707555749647	2.18220637949254
Central Latin America	Incidence	Both	47.5	1.95622335464838	1.66721190087322	2.24605638716906
Central Latin America	Incidence	Both	52.5	1.95962828447258	1.67910291196927	2.24092760641452
Central Latin America	Incidence	Both	57.5	1.83627538903837	1.55354666498044	2.11979124002619
Central Latin America	Incidence	Both	62.5	1.56249662112744	1.26768759347382	1.85816389255902
Central Latin America	Incidence	Both	67.5	1.31692849358471	0.990878493639613	1.64403114901761
Central Latin America	Incidence	Both	72.5	1.04257950655009	0.661641769388299	1.42495884109737
Central Latin America	Incidence	Both	77.5	0.970172473513831	0.491879950287832	1.45074143676549
Central Latin America	Incidence	Both	82.5	0.761289131372767	0.122223816684897	1.40443350524317
Central Latin America	Incidence	Both	87.5	0.512246000209804	-0.431744928388966	1.46518675797487
Central Latin America	Incidence	Both	92.5	0.391188327312952	-1.52969381057754	2.34954153978879
Central Latin America	Incidence	Both	97.5	0.669640714808017	-3.59205158652739	5.1197201934472
Central Latin America	Incidence	Male	7.5	1.19662410617347	-0.909248390633333	3.34725051695088
Central Latin America	Incidence	Male	12.5	1.41892803371235	-0.152549205025421	3.01513840977321
Central Latin America	Incidence	Male	17.5	1.61001479398331	0.36272665374375	2.87280398482854
Central Latin America	Incidence	Male	22.5	1.77033621862437	0.75785077382704	2.79299582620953
Central Latin America	Incidence	Male	27.5	1.77317371219332	0.921798499006599	2.63173111757644
Central Latin America	Incidence	Male	32.5	1.79494144809949	1.04273951936049	2.55274306410243
Central Latin America	Incidence	Male	37.5	1.8554881375995	1.16827738660195	2.54736693898285
Central Latin America	Incidence	Male	42.5	1.99205574210102	1.35429885146368	2.63382562336789
Central Latin America	Incidence	Male	47.5	2.08824929480544	1.4824378721837	2.69767718040812
Central Latin America	Incidence	Male	52.5	2.10164533128734	1.51774529878308	2.68890378400626
Central Latin America	Incidence	Male	57.5	1.94140450108962	1.36443472510008	2.52165840847405
Central Latin America	Incidence	Male	62.5	1.65764982908503	1.06418634540131	2.25459821596938
Central Latin America	Incidence	Male	67.5	1.3724380586807	0.727364831701349	2.02164243183729
Central Latin America	Incidence	Male	72.5	1.17658470955053	0.43092719501161	1.92777841841243
Central Latin America	Incidence	Male	77.5	1.16289070714464	0.22689406710461	2.10762841133039
Central Latin America	Incidence	Male	82.5	0.995921074846562	-0.269782533930507	2.27768807610365
Central Latin America	Incidence	Male	87.5	0.831564330359758	-1.03961991556597	2.73812971042433
Central Latin America	Incidence	Male	92.5	0.814133298628161	-2.88893182318984	4.65840468615688
Central Latin America	Incidence	Male	97.5	1.27152396179955	-6.73269968409043	9.96267213489701
Central Latin America	Incidence	Female	7.5	1.37087543273109	-0.179329521672555	2.94515491387497
Central Latin America	Incidence	Female	12.5	1.4004588942903	0.232634781476948	2.58188948528755
Central Latin America	Incidence	Female	17.5	1.50800874192869	0.622249114794382	2.40156555232975
Central Latin America	Incidence	Female	22.5	1.63519145734101	0.934617893378986	2.34062760788398
Central Latin America	Incidence	Female	27.5	1.78597592099008	1.23291489266322	2.3420584616519
Central Latin America	Incidence	Female	32.5	1.84118278924974	1.39058351360433	2.29378461483791
Central Latin America	Incidence	Female	37.5	1.82945321607051	1.44126063995569	2.21913131666718
Central Latin America	Incidence	Female	42.5	1.77361749526261	1.42350579170971	2.12493777668914
Central Latin America	Incidence	Female	47.5	1.83325191429689	1.50481970235121	2.16274681191762
Central Latin America	Incidence	Female	52.5	1.82495729830696	1.50550839842427	2.1454115387002
Central Latin America	Incidence	Female	57.5	1.71884793336079	1.39487398140443	2.04385703746466
Central Latin America	Incidence	Female	62.5	1.46087206109551	1.12156860314259	1.80131401836334
Central Latin America	Incidence	Female	67.5	1.22791680539092	0.85049372884034	1.60675235076979
Central Latin America	Incidence	Female	72.5	0.90801121418711	0.465647883498965	1.35232232822668
Central Latin America	Incidence	Female	77.5	0.811051779988037	0.255771863799548	1.36940718778755
Central Latin America	Incidence	Female	82.5	0.606766129310921	-0.131954823332814	1.35095137881667
Central Latin America	Incidence	Female	87.5	0.310847559571403	-0.778969163721255	1.41263453231981
Central Latin America	Incidence	Female	92.5	0.0824717862139668	-2.15012937892932	2.36601331470123
Central Latin America	Incidence	Female	97.5	0.109679235310045	-4.85266358558752	5.33082957725961
Southern Latin America	Incidence	Both	7.5	1.23118262328104	-1.30262354435794	3.83003787252403
Southern Latin America	Incidence	Both	12.5	1.04443176447886	-0.822276626693108	2.94627506396645
Southern Latin America	Incidence	Both	17.5	1.09079328067629	-0.276372128077029	2.47670190299676
Southern Latin America	Incidence	Both	22.5	1.16047216628856	0.101489042651259	2.230658372586
Southern Latin America	Incidence	Both	27.5	1.04204328959996	0.209691738399598	1.88130843461314
Southern Latin America	Incidence	Both	32.5	0.905776539619518	0.223200527782064	1.59300127559951
Southern Latin America	Incidence	Both	37.5	0.821033304318242	0.247999583500103	1.39734257823032
Southern Latin America	Incidence	Both	42.5	0.714199801305204	0.210837386669604	1.22009062231951
Southern Latin America	Incidence	Both	47.5	0.831000420394323	0.364115071431792	1.30005768039221
Southern Latin America	Incidence	Both	52.5	0.927976143816056	0.476985844922218	1.38099070973967
Southern Latin America	Incidence	Both	57.5	0.864756491623875	0.415983970147615	1.31553463778324
Southern Latin America	Incidence	Both	62.5	0.632348515556114	0.175407364589208	1.09137396266856
Southern Latin America	Incidence	Both	67.5	0.389517551446894	-0.0986663758298256	0.880087067966606
Southern Latin America	Incidence	Both	72.5	0.140720430316299	-0.410739575502406	0.695234059956706
Southern Latin America	Incidence	Both	77.5	0.0125703568799151	-0.644137115513388	0.673618435773715
Southern Latin America	Incidence	Both	82.5	0.0155412210098849	-0.859397282562113	0.898201257072606
Southern Latin America	Incidence	Both	87.5	0.586375265676331	-0.808427525076472	2.00079136405749
Southern Latin America	Incidence	Both	92.5	0.914182699226851	-1.64302032185875	3.53787095920903
Southern Latin America	Incidence	Both	97.5	1.21840952096441	-4.08739085287537	6.81772206027822
Southern Latin America	Incidence	Male	7.5	1.11017209707733	-3.27389228996611	5.69294209737008
Southern Latin America	Incidence	Male	12.5	1.20610069365783	-2.04979841587977	4.57022703335974
Southern Latin America	Incidence	Male	17.5	1.60255531072919	-0.799207718988115	4.06246773137653
Southern Latin America	Incidence	Male	22.5	1.77960397056423	-0.130451693760147	3.72619041631987
Southern Latin America	Incidence	Male	27.5	1.73479151458684	0.214308303370303	3.27834397843534
Southern Latin America	Incidence	Male	32.5	1.56533522057039	0.272789698944376	2.8745420311711
Southern Latin America	Incidence	Male	37.5	1.33408070168077	0.235455715984956	2.44474710376537
Southern Latin America	Incidence	Male	42.5	0.984919473904533	0.0327545938027418	1.94614756497737
Southern Latin America	Incidence	Male	47.5	0.863627459252414	0.00442782396521402	1.73020900781424
Southern Latin America	Incidence	Male	52.5	0.815625190231217	0.0113479184201681	1.62637034737145
Southern Latin America	Incidence	Male	57.5	0.778410303332078	-0.018291910759749	1.58146102286623
Southern Latin America	Incidence	Male	62.5	0.641567545748178	-0.187507884903193	1.4775295499651
Southern Latin America	Incidence	Male	67.5	0.525322655457727	-0.378225444157076	1.43706574228248
Southern Latin America	Incidence	Male	72.5	0.402245468688811	-0.639260072499137	1.45466813663242
Southern Latin America	Incidence	Male	77.5	0.529565137063082	-0.742961353926164	1.8184060747894
Southern Latin America	Incidence	Male	82.5	0.688618074090863	-1.05435557917195	2.4622950208008
Southern Latin America	Incidence	Male	87.5	1.03240850578252	-1.69303696949084	3.83341376654516
Southern Latin America	Incidence	Male	92.5	1.14237736219824	-3.99049818325051	6.54966753189277
Southern Latin America	Incidence	Male	97.5	1.16322568691787	-8.93044067229735	12.3756204261019
Southern Latin America	Incidence	Female	7.5	1.28397949930266	-1.7986807642148	4.46340826220708
Southern Latin America	Incidence	Female	12.5	0.969549490716526	-1.29807551499312	3.28927199293751
Southern Latin America	Incidence	Female	17.5	0.865147062396465	-0.794278822414296	2.55233036113953
Southern Latin America	Incidence	Female	22.5	0.90441191330104	-0.36636641599157	2.19139839945903
Southern Latin America	Incidence	Female	27.5	0.768067259795657	-0.226940983416379	1.77299843625058
Southern Latin America	Incidence	Female	32.5	0.660847393418407	-0.14259612700751	1.47075534678045
Southern Latin America	Incidence	Female	37.5	0.626901178792716	-0.0442552429616994	1.30256410433593
Southern Latin America	Incidence	Female	42.5	0.607797988926895	0.0149565240709748	1.20415353822245
Southern Latin America	Incidence	Female	47.5	0.812500518831638	0.25622742731799	1.37186009943711
Southern Latin America	Incidence	Female	52.5	0.975071439143105	0.43068503648076	1.52240869846143
Southern Latin America	Incidence	Female	57.5	0.917439918567187	0.374743546253975	1.4630704886887
Southern Latin America	Incidence	Female	62.5	0.661970008262536	0.114289014255164	1.21264712274534
Southern Latin America	Incidence	Female	67.5	0.371756842148541	-0.208344660621407	0.955230548259234
Southern Latin America	Incidence	Female	72.5	0.0708094183924812	-0.579049905361706	0.724916510250573
Southern Latin America	Incidence	Female	77.5	-0.157752243239917	-0.924497079982411	0.614926428076656
Southern Latin America	Incidence	Female	82.5	-0.227937264622013	-1.23846136333994	0.792926476108247
Southern Latin America	Incidence	Female	87.5	0.378277642776403	-1.2393825633603	2.02243448907633
Southern Latin America	Incidence	Female	92.5	0.784705269310781	-2.14610271042383	3.80329345659971
Southern Latin America	Incidence	Female	97.5	1.24391072604224	-4.91102130558825	7.79724001500091
Caribbean	Incidence	Both	7.5	1.00753017247623	-1.70848362051574	3.79859348342704
Caribbean	Incidence	Both	12.5	1.20832428591171	-0.938253180657833	3.40141612324423
Caribbean	Incidence	Both	17.5	0.991201498531313	-0.649526997746075	2.65902588994789
Caribbean	Incidence	Both	22.5	0.840142671946098	-0.469349930079721	2.16686384500562
Caribbean	Incidence	Both	27.5	0.717152595873327	-0.313363230379604	1.75832143342818
Caribbean	Incidence	Both	32.5	0.816443715712789	-0.0264312345281348	1.66642492604339
Caribbean	Incidence	Both	37.5	1.04655292395248	0.326354198396372	1.77192163907351
Caribbean	Incidence	Both	42.5	1.31828340691336	0.67934329374939	1.96127841808178
Caribbean	Incidence	Both	47.5	1.57035683570101	0.976290709891892	2.16791798553362
Caribbean	Incidence	Both	52.5	1.75821989539726	1.17221116346478	2.34762290160677
Caribbean	Incidence	Both	57.5	1.76108037656086	1.14405799229325	2.3818668635375
Caribbean	Incidence	Both	62.5	1.67846753630736	1.0111554433583	2.35018810698784
Caribbean	Incidence	Both	67.5	1.56332844967906	0.823334238298079	2.30875385848088
Caribbean	Incidence	Both	72.5	1.39432521153364	0.542486447812363	2.25338111603803
Caribbean	Incidence	Both	77.5	1.22887706207477	0.182264362887463	2.28642381380191
Caribbean	Incidence	Both	82.5	1.13957666861035	-0.238257673912456	2.53644062540381
Caribbean	Incidence	Both	87.5	1.11984908435281	-0.909510274254255	3.1907694385485
Caribbean	Incidence	Both	92.5	1.0123687198395	-2.7702046646279	4.94209721616874
Caribbean	Incidence	Both	97.5	1.05022256018688	-7.46486196283359	10.3488652641554
Caribbean	Incidence	Male	7.5	1.25653426881198	-3.40098121898311	6.13861156678683
Caribbean	Incidence	Male	12.5	1.62535522058678	-2.2839872271134	5.69109944870869
Caribbean	Incidence	Male	17.5	1.49292323028838	-1.75337277363399	4.84648436933646
Caribbean	Incidence	Male	22.5	1.391634184601	-1.23466226919985	4.08776721489437
Caribbean	Incidence	Male	27.5	1.46151754555139	-0.584241987196521	3.54937434888787
Caribbean	Incidence	Male	32.5	1.65548295517064	-0.00655799229551945	3.34514951543292
Caribbean	Incidence	Male	37.5	1.97420167357061	0.558420090206879	3.40991632161449
Caribbean	Incidence	Male	42.5	2.33269832223477	1.09216255872371	3.58845711532203
Caribbean	Incidence	Male	47.5	2.58432446383814	1.47324777054163	3.70756684065725
Caribbean	Incidence	Male	52.5	2.74231505824192	1.66624492539875	3.82977468355277
Caribbean	Incidence	Male	57.5	2.73795795581837	1.6140881314606	3.87425797962317
Caribbean	Incidence	Male	62.5	2.64773274891059	1.43148726774018	3.87856199603289
Caribbean	Incidence	Male	67.5	2.44079138104452	1.09046942798705	3.8091503398378
Caribbean	Incidence	Male	72.5	2.16305308359166	0.61837353908587	3.731446337744
Caribbean	Incidence	Male	77.5	1.92230514480769	0.0490151973904007	3.83067005243494
Caribbean	Incidence	Male	82.5	1.84611232118423	-0.590385000089055	4.34232739910085
Caribbean	Incidence	Male	87.5	1.89303963052008	-1.63142218230756	5.5437798886161
Caribbean	Incidence	Male	92.5	1.99076599407029	-4.72670696713489	9.18187056333752
Caribbean	Incidence	Male	97.5	2.39281582037618	-13.7697752338055	21.584847541018
Caribbean	Incidence	Female	7.5	0.952317232102651	-2.37773191084462	4.39595959011758
Caribbean	Incidence	Female	12.5	1.10407396870851	-1.4660881398198	3.74127627831486
Caribbean	Incidence	Female	17.5	0.873978147516086	-1.02252818830102	2.80682342204277
Caribbean	Incidence	Female	22.5	0.710034524563019	-0.797628927966976	2.24061123069301
Caribbean	Incidence	Female	27.5	0.509441786134968	-0.682398356662073	1.71558435773091
Caribbean	Incidence	Female	32.5	0.558233839055666	-0.419337166193201	1.54540153750891
Caribbean	Incidence	Female	37.5	0.742063138392535	-0.0944659141630333	1.58559661630024
Caribbean	Incidence	Female	42.5	0.954810116799321	0.2086415048838	1.70653481239231
Caribbean	Incidence	Female	47.5	1.15936459067474	0.455039389693579	1.86862806047496
Caribbean	Incidence	Female	52.5	1.31833776252144	0.618877018290775	2.0226608680427
Caribbean	Incidence	Female	57.5	1.29282832897668	0.554649754899628	2.03642592254767
Caribbean	Incidence	Female	62.5	1.20180824173279	0.404332038353084	2.00561851737855
Caribbean	Incidence	Female	67.5	1.13876792620315	0.255327035409203	2.02999361836982
Caribbean	Incidence	Female	72.5	1.03198894328731	0.0124809186401231	2.06188963695713
Caribbean	Incidence	Female	77.5	0.893138447173847	-0.36608563067374	2.16827723928583
Caribbean	Incidence	Female	82.5	0.760038250354222	-0.904596086119169	2.45263561401883
Caribbean	Incidence	Female	87.5	0.655109921245289	-1.81140833488805	3.18358763931481
Caribbean	Incidence	Female	92.5	0.421857083651211	-4.1020283977012	5.15915208249855
Caribbean	Incidence	Female	97.5	0.359098314057382	-9.43032381370076	11.2066316069511
Central Europe	Incidence	Both	7.5	0.206998960512839	-1.562223157967	2.00801930732468
Central Europe	Incidence	Both	12.5	0.337965773841198	-1.07227235097132	1.76830717622751
Central Europe	Incidence	Both	17.5	0.223346538274649	-0.89113826799645	1.35036378979536
Central Europe	Incidence	Both	22.5	0.0782268001049191	-0.760037049767404	0.92357132857801
Central Europe	Incidence	Both	27.5	-0.159554790476224	-0.749488367222562	0.433885283307234
Central Europe	Incidence	Both	32.5	-0.389838560623468	-0.823679915291198	0.0459006091765302
Central Europe	Incidence	Both	37.5	-0.533312184082213	-0.86937130135224	-0.196113805094755
Central Europe	Incidence	Both	42.5	-0.504912604649421	-0.783154963152644	-0.225889947094804
Central Europe	Incidence	Both	47.5	-0.267117074291334	-0.51639832350947	-0.0172111880459402
Central Europe	Incidence	Both	52.5	0.0530936873039733	-0.178039586600365	0.284762139941397
Central Europe	Incidence	Both	57.5	0.168723187404018	-0.0503756138639733	0.388302273465602
Central Europe	Incidence	Both	62.5	0.0401727641783589	-0.17922774561604	0.260055504099932
Central Europe	Incidence	Both	67.5	-0.193036708520866	-0.434257753858847	0.0487687506064427
Central Europe	Incidence	Both	72.5	-0.37756730999291	-0.677441393852551	-0.0767878480657735
Central Europe	Incidence	Both	77.5	-0.464038252168308	-0.858031789318059	-0.0684789713671252
Central Europe	Incidence	Both	82.5	-0.394060842660093	-0.925080044095927	0.139804501799823
Central Europe	Incidence	Both	87.5	-0.289422294260633	-1.15380227674219	0.582516428681612
Central Europe	Incidence	Both	92.5	-0.405121096112748	-2.19833607002594	1.42097286792651
Central Europe	Incidence	Both	97.5	-0.207358544151459	-4.3279123483856	4.09066565997001
Central Europe	Incidence	Male	7.5	-0.0742284157769002	-3.19116430263305	3.14306286997221
Central Europe	Incidence	Male	12.5	0.272676818679329	-2.19237034679439	2.79985060504708
Central Europe	Incidence	Male	17.5	0.397567533020582	-1.53853903806178	2.37174492509187
Central Europe	Incidence	Male	22.5	0.347828714552212	-1.12806828960448	1.84575696589098
Central Europe	Incidence	Male	27.5	0.103362849279409	-1.01441546298185	1.23376348792492
Central Europe	Incidence	Male	32.5	-0.181999458131588	-1.04097708648898	0.684434211567919
Central Europe	Incidence	Male	37.5	-0.362364285085992	-1.03002626387623	0.309801812489918
Central Europe	Incidence	Male	42.5	-0.372328365943853	-0.919041721007841	0.177401668589083
Central Europe	Incidence	Male	47.5	-0.170710609239866	-0.654444896143347	0.315379081084344
Central Europe	Incidence	Male	52.5	0.0757144587858916	-0.3687315260548	0.522143076553627
Central Europe	Incidence	Male	57.5	0.222685880264373	-0.196621092729499	0.643754500404103
Central Europe	Incidence	Male	62.5	0.194283826584529	-0.232821369207659	0.623217467871306
Central Europe	Incidence	Male	67.5	0.063639520506853	-0.418751029899078	0.548366862683625
Central Europe	Incidence	Male	72.5	-0.00780903815785772	-0.624340602762086	0.612547519130291
Central Europe	Incidence	Male	77.5	-0.166269719721168	-0.994652420459397	0.669044100554106
Central Europe	Incidence	Male	82.5	-0.27320839415661	-1.4236175628437	0.890626315442811
Central Europe	Incidence	Male	87.5	-0.186036148774393	-2.1548344109098	1.8223774236694
Central Europe	Incidence	Male	92.5	-0.333113908029536	-4.44196885845818	3.95241576876151
Central Europe	Incidence	Male	97.5	-0.263607080646822	-10.0958205452796	10.6438892262346
Central Europe	Incidence	Female	7.5	0.328344167412831	-1.81025273642668	2.51352023908373
Central Europe	Incidence	Female	12.5	0.370025481791325	-1.34361060343891	2.11342698465506
Central Europe	Incidence	Female	17.5	0.161148254807486	-1.19951787332163	1.54055328250862
Central Europe	Incidence	Female	22.5	-0.0187684419678313	-1.03909344135004	1.01207650049662
Central Europe	Incidence	Female	27.5	-0.227919120254205	-0.922989887091141	0.472027887502402
Central Europe	Incidence	Female	32.5	-0.424643564529448	-0.927111848187112	0.0803730891292709
Central Europe	Incidence	Female	37.5	-0.551126580352868	-0.939983559663815	-0.160743155198373
Central Europe	Incidence	Female	42.5	-0.507972388820277	-0.831244681179188	-0.183646286976002
Central Europe	Incidence	Female	47.5	-0.25010872966551	-0.541051854891361	0.0416854793863219
Central Europe	Incidence	Female	52.5	0.104084711147356	-0.166607123399432	0.375510509222554
Central Europe	Incidence	Female	57.5	0.205492333811241	-0.0515664931058701	0.463212294056592
Central Europe	Incidence	Female	62.5	0.0414781439800338	-0.214454269966213	0.298066979655776
Central Europe	Incidence	Female	67.5	-0.206804113674841	-0.485742211597529	0.0729158467085878
Central Europe	Incidence	Female	72.5	-0.426614436697226	-0.770234779949053	-0.0818041789067969
Central Europe	Incidence	Female	77.5	-0.507289987935122	-0.955289126557035	-0.0572644591462335
Central Europe	Incidence	Female	82.5	-0.418191042975258	-1.01650130307789	0.18373573070849
Central Europe	Incidence	Female	87.5	-0.354975925807222	-1.31537400499934	0.614768740669569
Central Europe	Incidence	Female	92.5	-0.481056732602625	-2.46567179554946	1.54394100402009
Central Europe	Incidence	Female	97.5	-0.212225217307394	-4.7135573811607	4.50174990699719
Eastern Europe	Incidence	Both	7.5	1.87356032418704	0.660549819001988	3.10118821908767
Eastern Europe	Incidence	Both	12.5	2.12556547686373	1.21478690568801	3.04453966481713
Eastern Europe	Incidence	Both	17.5	2.48893296073727	1.80879247841912	3.17361716727047
Eastern Europe	Incidence	Both	22.5	3.35937345520252	2.8683825975933	3.85270781249714
Eastern Europe	Incidence	Both	27.5	3.9367985352937	3.59568351423907	4.27903676393424
Eastern Europe	Incidence	Both	32.5	4.14656189246769	3.88730609532937	4.40646467498738
Eastern Europe	Incidence	Both	37.5	3.78348658280137	3.56310859234923	4.00433352845713
Eastern Europe	Incidence	Both	42.5	3.08168302951128	2.88610199725334	3.27763585095586
Eastern Europe	Incidence	Both	47.5	2.37848004195973	2.19187908959613	2.56542172507153
Eastern Europe	Incidence	Both	52.5	1.97606669793087	1.80466962303238	2.14775233481177
Eastern Europe	Incidence	Both	57.5	1.91182942441268	1.74452629259565	2.07940766034522
Eastern Europe	Incidence	Both	62.5	1.93590030638819	1.76246687663395	2.10962931815297
Eastern Europe	Incidence	Both	67.5	1.7808902763738	1.58576278352838	1.97639257310336
Eastern Europe	Incidence	Both	72.5	1.63018867321933	1.37669476145026	1.88431645023184
Eastern Europe	Incidence	Both	77.5	1.46209084198825	1.14621740774503	1.77895072959591
Eastern Europe	Incidence	Both	82.5	1.25130798590238	0.811498313422954	1.69303641319887
Eastern Europe	Incidence	Both	87.5	1.14805904145276	0.413756853705682	1.8877310083997
Eastern Europe	Incidence	Both	92.5	1.19479074081545	-0.35190553022888	2.76549418798888
Eastern Europe	Incidence	Both	97.5	1.73883317838033	-1.73032713567809	5.3304633545421
Eastern Europe	Incidence	Male	7.5	1.97847524642303	-0.40428893200436	4.41824554558707
Eastern Europe	Incidence	Male	12.5	1.87512058488006	0.0764699193035234	3.70609797240622
Eastern Europe	Incidence	Male	17.5	2.25624225151586	0.899610131242667	3.63111478626996
Eastern Europe	Incidence	Male	22.5	3.00042428810918	2.00565102861132	4.00489871443293
Eastern Europe	Incidence	Male	27.5	3.49311471800289	2.78874674237815	4.20230943060818
Eastern Europe	Incidence	Male	32.5	3.59179991244396	3.04248318977525	4.14404502787322
Eastern Europe	Incidence	Male	37.5	3.29999162540013	2.83580907577945	3.76626941248051
Eastern Europe	Incidence	Male	42.5	2.5387611735356	2.13367153523645	2.94545750640074
Eastern Europe	Incidence	Male	47.5	1.90608654232636	1.52269885757739	2.29092204237644
Eastern Europe	Incidence	Male	52.5	1.64433566341582	1.29100822346189	1.9988955946048
Eastern Europe	Incidence	Male	57.5	1.65888349178687	1.30450027671409	2.01450640956566
Eastern Europe	Incidence	Male	62.5	1.76241241840209	1.37439058198914	2.15191945186204
Eastern Europe	Incidence	Male	67.5	1.72689841859124	1.2517991776638	2.20422694621347
Eastern Europe	Incidence	Male	72.5	1.60311150326105	0.931706884562478	2.27898235141242
Eastern Europe	Incidence	Male	77.5	1.25855028068758	0.397799553828126	2.12668056981913
Eastern Europe	Incidence	Male	82.5	0.654326452767351	-0.554456984804574	1.87780293091853
Eastern Europe	Incidence	Male	87.5	0.265037693948655	-1.85759175938622	2.43357549492791
Eastern Europe	Incidence	Male	92.5	0.131514942827327	-4.58722145562164	5.08362126863553
Eastern Europe	Incidence	Male	97.5	0.308926253784714	-11.496265898418	13.6887701781993
Eastern Europe	Incidence	Female	7.5	1.83588820904685	0.430060161664092	3.26139515033477
Eastern Europe	Incidence	Female	12.5	2.22381367550246	1.16943889456393	3.28917701376448
Eastern Europe	Incidence	Female	17.5	2.59051429807835	1.80522968204753	3.38185628395256
Eastern Europe	Incidence	Female	22.5	3.48452117350018	2.92033709388948	4.05179797204935
Eastern Europe	Incidence	Female	27.5	4.07584869521118	3.68599459242065	4.46716862973782
Eastern Europe	Incidence	Female	32.5	4.30075920467972	4.00669718635669	4.59565263552675
Eastern Europe	Incidence	Female	37.5	3.91477105228066	3.66433059404172	4.16581654431245
Eastern Europe	Incidence	Female	42.5	3.22737059275933	3.00394848307743	3.45127731919457
Eastern Europe	Incidence	Female	47.5	2.51468448648713	2.30100049174367	2.72881481948135
Eastern Europe	Incidence	Female	52.5	2.08357473466942	1.88746467983523	2.28006225648376
Eastern Europe	Incidence	Female	57.5	1.97929354505384	1.78930726960622	2.16963442341431
Eastern Europe	Incidence	Female	62.5	1.98148807396739	1.78728533705736	2.17606133557404
Eastern Europe	Incidence	Female	67.5	1.90374782194935	1.68889827554111	2.11905130510364
Eastern Europe	Incidence	Female	72.5	1.83321710879083	1.55826496428737	2.10891364058559
Eastern Europe	Incidence	Female	77.5	1.7144073323059	1.37396260863609	2.05599537332164
Eastern Europe	Incidence	Female	82.5	1.54665548804165	1.07363230899697	2.02189240891792
Eastern Europe	Incidence	Female	87.5	1.406281952341	0.623161635742098	2.19549706282536
Eastern Europe	Incidence	Female	92.5	1.39531644505777	-0.239587177787448	3.05701335975468
Eastern Europe	Incidence	Female	97.5	1.93555621962114	-1.681501291652	5.68568233153137
Central Asia	Incidence	Both	7.5	1.12781708579492	-1.23661906305992	3.54885881304303
Central Asia	Incidence	Both	12.5	0.619114748800342	-1.22262791770444	2.4951974263635
Central Asia	Incidence	Both	17.5	0.020181940250863	-1.42350603286863	1.48501323953107
Central Asia	Incidence	Both	22.5	-0.145448508281043	-1.30212714771956	1.02478569660451
Central Asia	Incidence	Both	27.5	-0.0532122814510427	-0.928003171026082	0.829302880622573
Central Asia	Incidence	Both	32.5	0.200498758709267	-0.503092658009918	0.90906561531805
Central Asia	Incidence	Both	37.5	0.216036194952807	-0.383389244594357	0.819068571684989
Central Asia	Incidence	Both	42.5	-0.17306329421366	-0.718476472372509	0.37534616688224
Central Asia	Incidence	Both	47.5	-0.254709989804869	-0.794309162027029	0.287824167942863
Central Asia	Incidence	Both	52.5	-0.237515855639214	-0.739117031065861	0.26662009211329
Central Asia	Incidence	Both	57.5	0.26482962544343	-0.24303347014224	0.775278253978118
Central Asia	Incidence	Both	62.5	0.784023573567794	0.230185518703863	1.34092194992497
Central Asia	Incidence	Both	67.5	1.11943448650311	0.465468727640661	1.77765714297606
Central Asia	Incidence	Both	72.5	1.17190223576109	0.304480266431129	2.04682557363292
Central Asia	Incidence	Both	77.5	1.52059783635601	0.393197678903778	2.66065852404742
Central Asia	Incidence	Both	82.5	1.70491999335989	0.114060040114117	3.32105946668333
Central Asia	Incidence	Both	87.5	2.03646635326327	-0.527495921954613	4.66651626354844
Central Asia	Incidence	Both	92.5	2.17577769472455	-2.67058853726951	7.26346117400936
Central Asia	Incidence	Both	97.5	2.06033983760099	-8.31215953500947	13.606263545316
Central Asia	Incidence	Male	7.5	0.568817986950432	-3.39509945527945	4.69538392216788
Central Asia	Incidence	Male	12.5	0.155514704508675	-2.93773760682444	3.34734507929975
Central Asia	Incidence	Male	17.5	-0.251957639727973	-2.80861191984512	2.37195034709261
Central Asia	Incidence	Male	22.5	-0.473110735280824	-2.57476937351179	1.67388491681448
Central Asia	Incidence	Male	27.5	-0.454638881323965	-2.11980397854434	1.23885446730687
Central Asia	Incidence	Male	32.5	-0.237588051002202	-1.6592560894926	1.20463240484132
Central Asia	Incidence	Male	37.5	-0.145093954068065	-1.3311844207743	1.05525441759986
Central Asia	Incidence	Male	42.5	-0.418816959169954	-1.50161400669242	0.675883323459359
Central Asia	Incidence	Male	47.5	-0.378321259550041	-1.45439983808598	0.709507667101694
Central Asia	Incidence	Male	52.5	-0.306003873681204	-1.30463049166385	0.702727120293045
Central Asia	Incidence	Male	57.5	0.0952155182852632	-0.891881240126113	1.09214356017429
Central Asia	Incidence	Male	62.5	0.503249870015421	-0.580736302010265	1.59905493887695
Central Asia	Incidence	Male	67.5	0.842788293546315	-0.474943428272612	2.17796704780615
Central Asia	Incidence	Male	72.5	0.972901469088705	-0.868300039819303	2.84830014194897
Central Asia	Incidence	Male	77.5	1.37910015140104	-0.988950640872188	3.80378769877465
Central Asia	Incidence	Male	82.5	1.62763831375461	-1.64429651648498	5.00841845905138
Central Asia	Incidence	Male	87.5	2.0866490998112	-3.30466930696609	7.77856438086288
Central Asia	Incidence	Male	92.5	2.42622770553653	-8.2003268600893	14.2828919009006
Central Asia	Incidence	Male	97.5	2.663257532571	-19.0759647308251	30.2424478974756
Central Asia	Incidence	Female	7.5	1.46432975039161	-1.46640271034809	4.48223240477787
Central Asia	Incidence	Female	12.5	0.901025571198311	-1.38534351496022	3.24040385278952
Central Asia	Incidence	Female	17.5	0.182447464563107	-1.56318129501899	1.95903232173522
Central Asia	Incidence	Female	22.5	0.0260621928028559	-1.35908848223362	1.43066364503748
Central Asia	Incidence	Female	27.5	0.141793722901595	-0.888083075768542	1.18237202199019
Central Asia	Incidence	Female	32.5	0.396608417997735	-0.412548787753797	1.21234010050961
Central Asia	Incidence	Female	37.5	0.374329855877353	-0.319835182483019	1.07332900643411
Central Asia	Incidence	Female	42.5	-0.0712512386707664	-0.702119048680283	0.563624654793227
Central Asia	Incidence	Female	47.5	-0.219207063632898	-0.842177150761658	0.40767690258583
Central Asia	Incidence	Female	52.5	-0.238494407900991	-0.817864547085079	0.344260108486161
Central Asia	Incidence	Female	57.5	0.284573968007051	-0.306922117814634	0.879579501294625
Central Asia	Incidence	Female	62.5	0.838389886085489	0.1950301006445	1.48588073284865
Central Asia	Incidence	Female	67.5	1.27076261706509	0.517768296506116	2.02939773582724
Central Asia	Incidence	Female	72.5	1.4405393194574	0.455327680540463	2.43541338241764
Central Asia	Incidence	Female	77.5	1.79828280773711	0.515157774090369	3.09778755851735
Central Asia	Incidence	Female	82.5	1.9005999250381	0.0828283628216742	3.75138707550735
Central Asia	Incidence	Female	87.5	2.08313356206922	-0.817784811269018	5.06889907652803
Central Asia	Incidence	Female	92.5	2.01980654489295	-3.36813228127589	7.7081626710672
Central Asia	Incidence	Female	97.5	1.72523071391504	-9.80155729024722	14.7250690025533
North Africa and Middle East	Incidence	Both	7.5	1.29395297672634	0.728178830971582	1.86290498579322
North Africa and Middle East	Incidence	Both	12.5	1.2118471816269	0.746551521733507	1.67929179895698
North Africa and Middle East	Incidence	Both	17.5	1.73419172392992	1.37133334072324	2.09834895762939
North Africa and Middle East	Incidence	Both	22.5	2.36780912725274	2.08356177244133	2.65284795678655
North Africa and Middle East	Incidence	Both	27.5	2.70021210248654	2.46517542056905	2.93578791627611
North Africa and Middle East	Incidence	Both	32.5	2.90393658836334	2.69980836290762	3.10847054322687
North Africa and Middle East	Incidence	Both	37.5	2.88833649665423	2.69594832227023	3.08108508651956
North Africa and Middle East	Incidence	Both	42.5	2.85759874371583	2.66784605900778	3.04770213297973
North Africa and Middle East	Incidence	Both	47.5	2.85562804804582	2.66211415733084	3.04950670453836
North Africa and Middle East	Incidence	Both	52.5	2.80846766966587	2.6065780544356	3.01075452469799
North Africa and Middle East	Incidence	Both	57.5	2.75866095410175	2.54317311433101	2.97460162761736
North Africa and Middle East	Incidence	Both	62.5	2.63552412125454	2.39984234962811	2.87174833412116
North Africa and Middle East	Incidence	Both	67.5	2.52542419980955	2.25314777096373	2.79842563766799
North Africa and Middle East	Incidence	Both	72.5	2.40470085709159	2.06318415607831	2.74736031744589
North Africa and Middle East	Incidence	Both	77.5	2.16725128728781	1.71393598684657	2.62258690834314
North Africa and Middle East	Incidence	Both	82.5	1.74791055034937	1.08423505790451	2.41594344985201
North Africa and Middle East	Incidence	Both	87.5	1.50384891589623	0.433238391728596	2.58587206513516
North Africa and Middle East	Incidence	Both	92.5	1.28458550825241	-0.775434615516424	3.38737410265033
North Africa and Middle East	Incidence	Both	97.5	1.82378594734127	-2.65661179198022	6.51040173877764
North Africa and Middle East	Incidence	Male	7.5	1.79993559164917	0.776101286182995	2.83417153670715
North Africa and Middle East	Incidence	Male	12.5	2.11178074327649	1.25802391337106	2.97273602221775
North Africa and Middle East	Incidence	Male	17.5	2.94327245650123	2.22461623150858	3.66698095548383
North Africa and Middle East	Incidence	Male	22.5	3.71797548915316	3.11848804256711	4.32094810319497
North Africa and Middle East	Incidence	Male	27.5	4.05795248638059	3.55677029176706	4.56156024517007
North Africa and Middle East	Incidence	Male	32.5	4.05534137282144	3.62095725981852	4.49154644523855
North Africa and Middle East	Incidence	Male	37.5	3.7897281135334	3.39475349695435	4.18621155858259
North Africa and Middle East	Incidence	Male	42.5	3.52340910577615	3.13976364994963	3.90848159450026
North Africa and Middle East	Incidence	Male	47.5	3.43671955320346	3.05578790900132	3.8190592591991
North Africa and Middle East	Incidence	Male	52.5	3.40403314884887	3.0136803003328	3.79586517319774
North Africa and Middle East	Incidence	Male	57.5	3.30798735620905	2.8978911849856	3.71971795227557
North Africa and Middle East	Incidence	Male	62.5	3.08162788214832	2.63147737735463	3.53375278585102
North Africa and Middle East	Incidence	Male	67.5	2.80290327625441	2.28009166469421	3.32838727475455
North Africa and Middle East	Incidence	Male	72.5	2.5615166865844	1.90465630706473	3.22261107830548
North Africa and Middle East	Incidence	Male	77.5	2.38730014907782	1.5165599508238	3.26550896617808
North Africa and Middle East	Incidence	Male	82.5	2.07470705424464	0.78218672181023	3.38380381614636
North Africa and Middle East	Incidence	Male	87.5	1.92290389977374	-0.153334015608175	4.04231565414936
North Africa and Middle East	Incidence	Male	92.5	1.87234271422938	-2.28036367137748	6.20152305095765
North Africa and Middle East	Incidence	Male	97.5	2.39005740895262	-7.98543281231136	13.9354797466386
North Africa and Middle East	Incidence	Female	7.5	1.09142410226657	0.411990590958777	1.7754549718537
North Africa and Middle East	Incidence	Female	12.5	0.928649397663639	0.37045712720114	1.48994595418521
North Africa and Middle East	Incidence	Female	17.5	1.40218901840361	0.979553785951515	1.82659312913862
North Africa and Middle East	Incidence	Female	22.5	2.04392341578381	1.72027042529819	2.36860620355384
North Africa and Middle East	Incidence	Female	27.5	2.39470637134205	2.12785591634919	2.66225408140497
North Africa and Middle East	Incidence	Female	32.5	2.67066642379641	2.43877446857437	2.90308331578359
North Africa and Middle East	Incidence	Female	37.5	2.6848503396868	2.46389695797287	2.90628018577834
North Africa and Middle East	Incidence	Female	42.5	2.7205569773902	2.50169176452015	2.93988951895092
North Africa and Middle East	Incidence	Female	47.5	2.67492122032811	2.44984768788563	2.90048922002601
North Africa and Middle East	Incidence	Female	52.5	2.60730653781258	2.37113532802007	2.84402259689447
North Africa and Middle East	Incidence	Female	57.5	2.55003963607476	2.29673044832812	2.80397607304352
North Africa and Middle East	Incidence	Female	62.5	2.44204765813925	2.16554036897774	2.71930330414085
North Africa and Middle East	Incidence	Female	67.5	2.3768036472382	2.05817355890341	2.6964285126658
North Africa and Middle East	Incidence	Female	72.5	2.31873984786675	1.91934772841373	2.71969706824158
North Africa and Middle East	Incidence	Female	77.5	2.07181438967596	1.54146573506242	2.60493304266813
North Africa and Middle East	Incidence	Female	82.5	1.73059791341672	0.957301139403888	2.50981786380164
North Africa and Middle East	Incidence	Female	87.5	1.54774905013506	0.298095566909873	2.81297245838534
North Africa and Middle East	Incidence	Female	92.5	1.30748282997848	-1.06235307643988	3.73408299548308
North Africa and Middle East	Incidence	Female	97.5	1.90962318198702	-3.03215270022416	7.10324696584859
South Asia	Incidence	Both	7.5	2.01691873258794	1.35966948118047	2.67842980312611
South Asia	Incidence	Both	12.5	1.30553131399704	0.909199929868532	1.70341933088209
South Asia	Incidence	Both	17.5	1.19186979713053	0.948947610257456	1.43537654867985
South Asia	Incidence	Both	22.5	1.59617576223898	1.42013593650845	1.77252114879292
South Asia	Incidence	Both	27.5	2.05035050955857	1.90067696061675	2.20024390170381
South Asia	Incidence	Both	32.5	2.55755869683505	2.41452899985868	2.70078814568666
South Asia	Incidence	Both	37.5	2.9544993403485	2.80970953416328	3.09949305809101
South Asia	Incidence	Both	42.5	3.16993066625939	3.02062999134158	3.31944771232084
South Asia	Incidence	Both	47.5	3.00933258093234	2.85554099727858	3.16335411672066
South Asia	Incidence	Both	52.5	2.7417858053455	2.58451694291897	2.89929577135983
South Asia	Incidence	Both	57.5	2.22383882305774	2.06252109376284	2.38541152753362
South Asia	Incidence	Both	62.5	1.81121425346173	1.64228913053241	1.98042012269657
South Asia	Incidence	Both	67.5	1.4498089360798	1.2612852008395	1.63868365638493
South Asia	Incidence	Both	72.5	1.13929201067726	0.912977333645526	1.36611423722732
South Asia	Incidence	Both	77.5	0.845833419839059	0.544275596757515	1.14829569143466
South Asia	Incidence	Both	82.5	0.786911256891876	0.333268603858294	1.24260499088311
South Asia	Incidence	Both	87.5	0.762247639117763	-0.0611489644121055	1.59242821064085
South Asia	Incidence	Both	92.5	0.840191359924614	-1.11460063658414	2.83362618716685
South Asia	Incidence	Both	97.5	1.1511515850203	-4.93496911854344	7.62690941250752
South Asia	Incidence	Male	7.5	2.37759382063294	1.20455124716314	3.56423290594154
South Asia	Incidence	Male	12.5	1.99612607635606	1.18124773010113	2.81756716752757
South Asia	Incidence	Male	17.5	2.09938608409073	1.49425677495121	2.70812329669605
South Asia	Incidence	Male	22.5	2.50171320380363	2.04281340663703	2.96267673301378
South Asia	Incidence	Male	27.5	2.99802052571558	2.6215321218906	3.37589015544204
South Asia	Incidence	Male	32.5	3.3654652383009	3.02939929712891	3.70262737451612
South Asia	Incidence	Male	37.5	3.53602702233169	3.21780022856297	3.85523492877715
South Asia	Incidence	Male	42.5	3.60577972097351	3.29723325062732	3.9152478125613
South Asia	Incidence	Male	47.5	3.34715210105021	3.0484225140782	3.64674768251252
South Asia	Incidence	Male	52.5	2.93785040816457	2.6458542586848	3.23067719763388
South Asia	Incidence	Male	57.5	2.44164781641412	2.15339905497027	2.7307099364857
South Asia	Incidence	Male	62.5	1.96261835171496	1.67023642072337	2.25584111082477
South Asia	Incidence	Male	67.5	1.60736087504454	1.28762675688618	1.92810429621044
South Asia	Incidence	Male	72.5	1.37472882270357	0.993698477587013	1.75719672408441
South Asia	Incidence	Male	77.5	1.14324067139819	0.638052067562955	1.65096524965067
South Asia	Incidence	Male	82.5	1.0933724264804	0.342509788645629	1.8498537667184
South Asia	Incidence	Male	87.5	1.05591070132391	-0.244460854350537	2.37323335763184
South Asia	Incidence	Male	92.5	1.00460517988554	-1.9699596989752	4.06942847536411
South Asia	Incidence	Male	97.5	1.25323060338205	-10.3917282521874	14.4114991579662
South Asia	Incidence	Female	7.5	1.88436511567309	1.08561634212441	2.68942536682197
South Asia	Incidence	Female	12.5	1.11374648166318	0.65471432792521	1.57487203479705
South Asia	Incidence	Female	17.5	1.03009383594563	0.76400992512331	1.29688038501796
South Asia	Incidence	Female	22.5	1.46458220683368	1.27340430516598	1.6561210027592
South Asia	Incidence	Female	27.5	1.85847277502698	1.69495770776931	2.02225075775089
South Asia	Incidence	Female	32.5	2.30750292416828	2.14889793130935	2.46635418051382
South Asia	Incidence	Female	37.5	2.66538524771185	2.50221205206218	2.82881819865115
South Asia	Incidence	Female	42.5	2.8788367180111	2.70763708868553	3.05032171377981
South Asia	Incidence	Female	47.5	2.74835636960635	2.5683873431956	2.928641174117
South Asia	Incidence	Female	52.5	2.56442740854479	2.37728229342351	2.75191462391846
South Asia	Incidence	Female	57.5	2.08251761186882	1.88756458291035	2.27784366656067
South Asia	Incidence	Female	62.5	1.66274368022907	1.45565101370055	1.87025906714926
South Asia	Incidence	Female	67.5	1.24003646650876	1.00680028796138	1.47381121389336
South Asia	Incidence	Female	72.5	0.871396874475816	0.590613341265667	1.15296417259108
South Asia	Incidence	Female	77.5	0.519214315818917	0.144254657058052	0.895577896813537
South Asia	Incidence	Female	82.5	0.448769157450424	-0.118943635397906	1.01970876654296
South Asia	Incidence	Female	87.5	0.442104047936742	-0.618500091190632	1.51402700536496
South Asia	Incidence	Female	92.5	0.595431885276176	-1.97850604023208	3.23695862397972
South Asia	Incidence	Female	97.5	0.896915793413777	-6.1410942940109	8.46267107047289
Southeast Asia	Incidence	Both	7.5	1.01681950027437	0.228860956919608	1.81097265324675
Southeast Asia	Incidence	Both	12.5	1.1913401173532	0.633700403650406	1.75206986996992
Southeast Asia	Incidence	Both	17.5	1.27683787181765	0.907005603212285	1.64802560534918
Southeast Asia	Incidence	Both	22.5	1.28628524175942	1.00920993567144	1.5641205847321
Southeast Asia	Incidence	Both	27.5	1.37970996756265	1.16588863796385	1.59398322380988
Southeast Asia	Incidence	Both	32.5	1.54778317831352	1.37159166186942	1.72428092897925
Southeast Asia	Incidence	Both	37.5	1.80507712020439	1.65054340834945	1.95984576113397
Southeast Asia	Incidence	Both	42.5	2.05185399388577	1.90516024733163	2.1987589079139
Southeast Asia	Incidence	Both	47.5	2.19099588191611	2.04685791779076	2.33533743636385
Southeast Asia	Incidence	Both	52.5	2.12602758580112	1.98053066226211	2.2717320916563
Southeast Asia	Incidence	Both	57.5	1.96866222040792	1.8161790747496	2.12137372967134
Southeast Asia	Incidence	Both	62.5	1.75562086187131	1.59000587491382	1.92150583920501
Southeast Asia	Incidence	Both	67.5	1.58366431591463	1.39360991575814	1.77407495819573
Southeast Asia	Incidence	Both	72.5	1.39019515613561	1.16154816964393	1.61935893428753
Southeast Asia	Incidence	Both	77.5	1.29787613622754	0.996802923181983	1.59984685371866
Southeast Asia	Incidence	Both	82.5	1.26419035293055	0.837100800387769	1.69308881791175
Southeast Asia	Incidence	Both	87.5	1.21065424289193	0.553511062376377	1.87209202391558
Southeast Asia	Incidence	Both	92.5	1.32554413965464	-0.00503201317496593	2.67382551239803
Southeast Asia	Incidence	Both	97.5	1.6902951844292	-1.59011721718684	5.08005743201982
Southeast Asia	Incidence	Male	7.5	0.760074392206489	-0.53513878702286	2.07215359989243
Southeast Asia	Incidence	Male	12.5	1.31374019129398	0.355463824333024	2.28116696781391
Southeast Asia	Incidence	Male	17.5	1.87210034351759	1.13903725902762	2.61047672246246
Southeast Asia	Incidence	Male	22.5	2.063525588335	1.47840129631307	2.65202370604536
Southeast Asia	Incidence	Male	27.5	2.07798423036307	1.60437707237293	2.55379900722319
Southeast Asia	Incidence	Male	32.5	2.13095291377947	1.73306337668551	2.53039864193341
Southeast Asia	Incidence	Male	37.5	2.33288643729306	1.97827892389881	2.68872702198328
Southeast Asia	Incidence	Male	42.5	2.60646595388738	2.28004193840146	2.93393174287935
Southeast Asia	Incidence	Male	47.5	2.81824865919296	2.50913003096196	3.1282994417237
Southeast Asia	Incidence	Male	52.5	2.81640609097984	2.51641020100501	3.1172798651278
Southeast Asia	Incidence	Male	57.5	2.6990392993373	2.39561943259941	3.00335826328311
Southeast Asia	Incidence	Male	62.5	2.48390384807271	2.16079642853448	2.8080331704172
Southeast Asia	Incidence	Male	67.5	2.34849883098251	1.97448724832139	2.72388217502961
Southeast Asia	Incidence	Male	72.5	2.21932187908789	1.7566046570668	2.68414321246646
Southeast Asia	Incidence	Male	77.5	2.17767069132504	1.55938590680178	2.79971954030536
Southeast Asia	Incidence	Male	82.5	2.12848224286402	1.23553865013619	3.0293020050717
Southeast Asia	Incidence	Male	87.5	1.99109397858153	0.554258691726806	3.44846042610922
Southeast Asia	Incidence	Male	92.5	1.89987975715005	-1.29337542778353	5.19643984912808
Southeast Asia	Incidence	Male	97.5	2.52315309103135	-7.28399311792298	13.3676618870753
Southeast Asia	Incidence	Female	7.5	1.1988130925116	0.205504452050875	2.20196811876332
Southeast Asia	Incidence	Female	12.5	1.25215866036914	0.559545665107031	1.94954209048188
Southeast Asia	Incidence	Female	17.5	1.1825549841525	0.752335560982553	1.61461147393773
Southeast Asia	Incidence	Female	22.5	1.16499566218802	0.849185437954647	1.48179484927018
Southeast Asia	Incidence	Female	27.5	1.30661537898391	1.06643619827322	1.54736533314834
Southeast Asia	Incidence	Female	32.5	1.49929744367374	1.3023945218293	1.69658308856055
Southeast Asia	Incidence	Female	37.5	1.74514052270884	1.57319970116259	1.91737240179983
Southeast Asia	Incidence	Female	42.5	1.93859852120446	1.77400694630045	2.10345627789044
Southeast Asia	Incidence	Female	47.5	2.02580950120532	1.86240491553697	2.18947621556227
Southeast Asia	Incidence	Female	52.5	1.92032637906583	1.75344710057468	2.08747934551925
Southeast Asia	Incidence	Female	57.5	1.73405320924591	1.55729193932168	1.91112213355862
Southeast Asia	Incidence	Female	62.5	1.49203421462412	1.2990020741338	1.68543419099139
Southeast Asia	Incidence	Female	67.5	1.27255992005229	1.0518712259648	1.49373057948201
Southeast Asia	Incidence	Female	72.5	1.03218791708588	0.769271380480729	1.29579042774119
Southeast Asia	Incidence	Female	77.5	0.915574198122582	0.571232848604497	1.26109452259831
Southeast Asia	Incidence	Female	82.5	0.894282807186753	0.408726607543963	1.38218705794995
Southeast Asia	Incidence	Female	87.5	0.877281953125708	0.139834577440467	1.62016002114431
Southeast Asia	Incidence	Female	92.5	1.17956594084663	-0.281368963866768	2.6619043764111
Southeast Asia	Incidence	Female	97.5	1.80163228614934	-1.67824912064273	5.40467641631677
East Asia	Incidence	Both	7.5	2.38765709438504	1.15023297431911	3.64021927600453
East Asia	Incidence	Both	12.5	1.87062626809458	0.950318211003243	2.79932426327585
East Asia	Incidence	Both	17.5	1.75150292310962	1.02412154418365	2.48412150343187
East Asia	Incidence	Both	22.5	1.74295130802222	1.19225189987353	2.29664768315647
East Asia	Incidence	Both	27.5	1.89597421389358	1.49187579173162	2.30168158784128
East Asia	Incidence	Both	32.5	2.15697731405446	1.82778706659468	2.48723177219921
East Asia	Incidence	Both	37.5	2.40134360391806	2.10963811390643	2.69388243439073
East Asia	Incidence	Both	42.5	2.61441448726547	2.35203971386155	2.87746184640301
East Asia	Incidence	Both	47.5	2.9844921079119	2.721318533108	3.24833993740279
East Asia	Incidence	Both	52.5	3.21483381364978	2.94161318284645	3.48877960807534
East Asia	Incidence	Both	57.5	3.03606277512991	2.74569505751052	3.32725109561143
East Asia	Incidence	Both	62.5	2.81543259245332	2.49873922509132	3.13310445662112
East Asia	Incidence	Both	67.5	2.65139696143217	2.29252597890293	3.01152696441154
East Asia	Incidence	Both	72.5	2.54162252050458	2.11727574829135	2.96773265921744
East Asia	Incidence	Both	77.5	2.49330350270314	1.97330990205626	3.01594871233448
East Asia	Incidence	Both	82.5	2.12076476224006	1.39325020633292	2.85349936413624
East Asia	Incidence	Both	87.5	1.52613348511184	0.323992878661361	2.74267884157484
East Asia	Incidence	Both	92.5	0.742618292288855	-2.06730235072143	3.63316220219101
East Asia	Incidence	Both	97.5	1.06353281423814	-6.36995686830957	9.08718316543819
East Asia	Incidence	Male	7.5	4.56804105781083	3.52077100215158	5.62590584299985
East Asia	Incidence	Male	12.5	4.68568365447795	3.87287413197244	5.50485344500717
East Asia	Incidence	Male	17.5	5.17407699861256	4.51752254517503	5.83475577244952
East Asia	Incidence	Male	22.5	5.72941155232958	5.20572559457033	6.255704278692
East Asia	Incidence	Male	27.5	5.99358394261491	5.57761145763103	6.41119534617136
East Asia	Incidence	Male	32.5	6.03921271169126	5.67459551526046	6.4050879749193
East Asia	Incidence	Male	37.5	5.79417303357597	5.4637530133214	6.12562826627714
East Asia	Incidence	Male	42.5	5.68469509641085	5.38920786920996	5.98101080219322
East Asia	Incidence	Male	47.5	5.70445912766753	5.43001857254943	5.97961406773322
East Asia	Incidence	Male	52.5	5.41756928125956	5.15321556233541	5.68258758175009
East Asia	Incidence	Male	57.5	4.65386378826984	4.37792618958111	4.93053086646782
East Asia	Incidence	Male	62.5	3.96403247003707	3.66052279825424	4.26843079372305
East Asia	Incidence	Male	67.5	3.58244169303028	3.24332453777962	3.92267272605948
East Asia	Incidence	Male	72.5	3.66362790928407	3.2726322446728	4.05610390422511
East Asia	Incidence	Male	77.5	4.02578236713678	3.5644745234233	4.48914501707267
East Asia	Incidence	Male	82.5	3.94889479161855	3.28829519973755	4.61371937162576
East Asia	Incidence	Male	87.5	3.78875580014744	2.61358178034681	4.977388408498
East Asia	Incidence	Male	92.5	3.37987119557641	0.0390861602528325	6.8322210710102
East Asia	Incidence	Male	97.5	3.99673585296361	-7.52647747538062	16.9558677208571
East Asia	Incidence	Female	7.5	1.16452752544005	-0.567489367205465	2.92671445500126
East Asia	Incidence	Female	12.5	0.382323017113473	-0.8738829203225	1.65444860724786
East Asia	Incidence	Female	17.5	0.0809356629620117	-0.903046865912926	1.07468863973177
East Asia	Incidence	Female	22.5	-0.012148328715722	-0.742666819121029	0.723746663835279
East Asia	Incidence	Female	27.5	0.308743068940798	-0.212881805709553	0.833094673401358
East Asia	Incidence	Female	32.5	0.858679379497818	0.4510158260151	1.26799736694989
East Asia	Incidence	Female	37.5	1.25722618334039	0.90196906652622	1.61373409456635
East Asia	Incidence	Female	42.5	1.38299789104459	1.06311513629409	1.70389313167232
East Asia	Incidence	Female	47.5	1.63122534953382	1.30094295897523	1.96258459539431
East Asia	Incidence	Female	52.5	1.91786449978151	1.56614690880681	2.27080006808
East Asia	Incidence	Female	57.5	2.05108385178272	1.67591322769816	2.42763880567272
East Asia	Incidence	Female	62.5	2.18739316418397	1.78078709243357	2.5956235945418
East Asia	Incidence	Female	67.5	2.17785760709723	1.71258929097697	2.64525422028961
East Asia	Incidence	Female	72.5	1.8766467852372	1.31755218864713	2.43882660014516
East Asia	Incidence	Female	77.5	1.36500206088623	0.665205977552286	2.06966292896378
East Asia	Incidence	Female	82.5	0.670485402567622	-0.293221493786844	1.64350692121755
East Asia	Incidence	Female	87.5	-0.111038096661009	-1.6419659777966	1.44371844474152
East Asia	Incidence	Female	92.5	-0.591858016347835	-3.9146093089039	2.84579811317431
East Asia	Incidence	Female	97.5	0.195374154968775	-8.10939175949934	9.25069704380803
Oceania	Incidence	Both	7.5	1.24992265224664	-5.25237106313664	8.19845258520626
Oceania	Incidence	Both	12.5	0.917646064976063	-3.06294484291832	5.06169463052608
Oceania	Incidence	Both	17.5	0.703333151560037	-2.99182723870336	4.53924673736472
Oceania	Incidence	Both	22.5	0.546760736976748	-2.67285028404399	3.87287744687186
Oceania	Incidence	Both	27.5	0.54261004128906	-2.26375239772791	3.42955333267492
Oceania	Incidence	Both	32.5	0.607781601851376	-1.50140127174605	2.76212910166393
Oceania	Incidence	Both	37.5	0.709343401092699	-1.13668938060224	2.58984637207971
Oceania	Incidence	Both	42.5	0.754425050515484	-1.01886426509835	2.55948360148437
Oceania	Incidence	Both	47.5	0.8265847159034	-0.904006791888334	2.58739890848674
Oceania	Incidence	Both	52.5	0.765838006877861	-0.930352278111268	2.49106908840813
Oceania	Incidence	Both	57.5	0.731183628815479	-1.05227213610635	2.54678479549741
Oceania	Incidence	Both	62.5	0.671125796164396	-1.31197599991565	2.69407733869
Oceania	Incidence	Both	67.5	0.662421322654372	-1.59386011611508	2.97043536608594
Oceania	Incidence	Both	72.5	0.608037643233361	-2.04099034751438	3.32870120196671
Oceania	Incidence	Both	77.5	0.615945003868346	-3.1398463866283	4.51736871521833
Oceania	Incidence	Both	82.5	0.497795939442125	-4.89894669877861	6.20078998174498
Oceania	Incidence	Both	87.5	0.354811932962051	-7.61012702042008	9.00640896352463
Oceania	Incidence	Both	92.5	0.161542091575773	-14.0536947706998	16.7279324852508
Oceania	Incidence	Both	97.5	1.34242711157628	-37.4579927286632	64.2142294587347
Oceania	Incidence	Male	7.5	1.33137997853225	-9.29197466316215	13.1988986666176
Oceania	Incidence	Male	12.5	1.21867358524903	-4.29627188321043	7.0514188314033
Oceania	Incidence	Male	17.5	1.07275226720536	-4.42026709161658	6.88145844328714
Oceania	Incidence	Male	22.5	0.825153561406955	-4.30878938351976	6.23453841987995
Oceania	Incidence	Male	27.5	0.705979916091337	-3.94511479168983	5.58228630294366
Oceania	Incidence	Male	32.5	0.612645947575507	-3.18147673657462	4.55545264855592
Oceania	Incidence	Male	37.5	0.659605706618072	-2.66596845161314	4.09880346911144
Oceania	Incidence	Male	42.5	0.63069889497771	-2.70130753349801	4.07681031867961
Oceania	Incidence	Male	47.5	0.708462396883092	-2.44014409016117	3.95868570898108
Oceania	Incidence	Male	52.5	0.622737111125971	-2.65338682790921	4.00911643259492
Oceania	Incidence	Male	57.5	0.586824491722804	-2.82545362397989	4.11892453994933
Oceania	Incidence	Male	62.5	0.45652894065018	-3.15242133461074	4.19996396265225
Oceania	Incidence	Male	67.5	0.474311030891506	-3.46288372149784	4.57208135375391
Oceania	Incidence	Male	72.5	0.413787293059875	-4.2558792785072	5.31120451631493
Oceania	Incidence	Male	77.5	0.379071019471255	-6.48021516989105	7.74145724390154
Oceania	Incidence	Male	82.5	0.192401093769945	-9.60460814623024	11.051205499213
Oceania	Incidence	Male	87.5	0.0989654405716855	-18.3474312549174	22.712647455763
Oceania	Incidence	Male	92.5	0.626147671606847	-34.0211116011961	53.4675991208665
Oceania	Incidence	Male	97.5	1.44443012187592	-43.7605489431961	82.9849368970174
Oceania	Incidence	Female	7.5	1.16695181117195	-7.09511060852572	10.1637621636651
Oceania	Incidence	Female	12.5	0.697336559314921	-5.05003683395153	6.79260161909903
Oceania	Incidence	Female	17.5	0.461961945259493	-4.58726579302114	5.77839406631901
Oceania	Incidence	Female	22.5	0.331014611064084	-3.79999710352469	4.63941985239147
Oceania	Incidence	Female	27.5	0.379857307847264	-3.154768114094	4.04348832593548
Oceania	Incidence	Female	32.5	0.546052637729888	-1.97894322901635	3.13609171393654
Oceania	Incidence	Female	37.5	0.674249557176321	-1.54236546837756	2.94076809904849
Oceania	Incidence	Female	42.5	0.728415136494265	-1.3643760735609	2.86560992889155
Oceania	Incidence	Female	47.5	0.840614710118581	-1.22985287410329	2.95448443701265
Oceania	Incidence	Female	52.5	0.818682839660068	-1.15896682601662	2.83590208564726
Oceania	Incidence	Female	57.5	0.820143807232876	-1.267216897867	2.95163448189601
Oceania	Incidence	Female	62.5	0.813692460845128	-1.55729595142525	3.24178602992171
Oceania	Incidence	Female	67.5	0.832531785753865	-1.90871019736382	3.65038003661589
Oceania	Incidence	Female	72.5	0.768179234233113	-2.43066644278052	4.07190021675805
Oceania	Incidence	Female	77.5	0.743682764704734	-3.70923478908012	5.40252323017663
Oceania	Incidence	Female	82.5	0.587129803445108	-5.79042026155405	7.39641032456657
Oceania	Incidence	Female	87.5	0.392361991992862	-8.3757662122116	9.99957030663434
Oceania	Incidence	Female	92.5	0.134688096210867	-15.0533490501381	18.0382704674685
Oceania	Incidence	Female	97.5	0.76330810720564	-67.3224943198062	210.710504041367
Western Sub-Saharan Africa	Incidence	Both	7.5	2.32601812023518	0.787862849754029	3.88764766201464
Western Sub-Saharan Africa	Incidence	Both	12.5	1.85041748617134	0.529395743869654	3.18879831464598
Western Sub-Saharan Africa	Incidence	Both	17.5	1.29047909712114	0.0945288265344679	2.50071883054346
Western Sub-Saharan Africa	Incidence	Both	22.5	0.879825084805619	-0.204220771375885	1.97564654339624
Western Sub-Saharan Africa	Incidence	Both	27.5	0.72014207176152	-0.223818692575017	1.67303344371332
Western Sub-Saharan Africa	Incidence	Both	32.5	0.793588513760612	-0.0380758175041684	1.63217213520068
Western Sub-Saharan Africa	Incidence	Both	37.5	0.874520732115003	0.105841756290359	1.64910213438656
Western Sub-Saharan Africa	Incidence	Both	42.5	0.905725143895797	0.156478290854878	1.66057693489352
Western Sub-Saharan Africa	Incidence	Both	47.5	0.915462481157725	0.167686791099864	1.66882049522199
Western Sub-Saharan Africa	Incidence	Both	52.5	0.888570102786201	0.148777808740919	1.63382719281104
Western Sub-Saharan Africa	Incidence	Both	57.5	0.831424316855545	0.0857349913657712	1.58266940481435
Western Sub-Saharan Africa	Incidence	Both	62.5	0.732263542824807	-0.0329820036602868	1.50336702883986
Western Sub-Saharan Africa	Incidence	Both	67.5	0.540253492782483	-0.265291689249036	1.3523049658664
Western Sub-Saharan Africa	Incidence	Both	72.5	0.354334768884934	-0.532692847515293	1.24927270290391
Western Sub-Saharan Africa	Incidence	Both	77.5	0.288058969885041	-0.781962297576433	1.36961992850886
Western Sub-Saharan Africa	Incidence	Both	82.5	0.299218574346738	-1.20512551076578	1.82646922357115
Western Sub-Saharan Africa	Incidence	Both	87.5	0.355209989590621	-2.10206078647671	2.87415907794339
Western Sub-Saharan Africa	Incidence	Both	92.5	0.454147735474009	-4.43339009616533	5.59164762059359
Western Sub-Saharan Africa	Incidence	Both	97.5	0.632347145736123	-11.428831160551	14.3359563247572
Western Sub-Saharan Africa	Incidence	Male	7.5	2.18523405049726	-0.267551198487093	4.69834224903245
Western Sub-Saharan Africa	Incidence	Male	12.5	2.02261836453888	-0.227809674997048	4.32380630364833
Western Sub-Saharan Africa	Incidence	Male	17.5	1.73365759901372	-0.451568430149007	3.96685236784642
Western Sub-Saharan Africa	Incidence	Male	22.5	1.42128766130414	-0.709617346926161	3.59792475387906
Western Sub-Saharan Africa	Incidence	Male	27.5	1.24976537316475	-0.728930109730364	3.2679007031206
Western Sub-Saharan Africa	Incidence	Male	32.5	1.14789990586239	-0.615457088333293	2.94254373599736
Western Sub-Saharan Africa	Incidence	Male	37.5	1.03058386496206	-0.510782786695252	2.59583060354123
Western Sub-Saharan Africa	Incidence	Male	42.5	0.957034557753156	-0.393244710450946	2.32561834854554
Western Sub-Saharan Africa	Incidence	Male	47.5	0.92082275326224	-0.345853787319139	2.20359967219652
Western Sub-Saharan Africa	Incidence	Male	52.5	0.885034373304827	-0.311910404103555	2.09635074521333
Western Sub-Saharan Africa	Incidence	Male	57.5	0.858229642654251	-0.309865973238121	2.04001214322369
Western Sub-Saharan Africa	Incidence	Male	62.5	0.811134611701303	-0.36529929704171	2.00145923052701
Western Sub-Saharan Africa	Incidence	Male	67.5	0.726275387765551	-0.515262629920243	1.98330740674348
Western Sub-Saharan Africa	Incidence	Male	72.5	0.670454310409085	-0.717802854351901	2.07812339403288
Western Sub-Saharan Africa	Incidence	Male	77.5	0.712943384250075	-0.991864884208071	2.44710652570734
Western Sub-Saharan Africa	Incidence	Male	82.5	0.766408221544101	-1.74720415064075	3.34432662291602
Western Sub-Saharan Africa	Incidence	Male	87.5	0.752501907468317	-3.64511275967999	5.35082268631062
Western Sub-Saharan Africa	Incidence	Male	92.5	0.74567613386769	-8.47802385250734	10.8989522179173
Western Sub-Saharan Africa	Incidence	Male	97.5	0.886459646323767	-22.0853970518938	30.6311956277088
Western Sub-Saharan Africa	Incidence	Female	7.5	2.44306597848301	0.468728429317822	4.45620175689805
Western Sub-Saharan Africa	Incidence	Female	12.5	1.80881469222369	0.168342652149378	3.4761529900698
Western Sub-Saharan Africa	Incidence	Female	17.5	1.13116796409674	-0.30964048443558	2.59280018130086
Western Sub-Saharan Africa	Incidence	Female	22.5	0.683746033096067	-0.585824585338135	1.9695297272659
Western Sub-Saharan Africa	Incidence	Female	27.5	0.509171532407482	-0.568831807643622	1.59886226608261
Western Sub-Saharan Africa	Incidence	Female	32.5	0.602978423738842	-0.342470950680196	1.557397261159
Western Sub-Saharan Africa	Incidence	Female	37.5	0.690885984186407	-0.201927621219189	1.59168687947642
Western Sub-Saharan Africa	Incidence	Female	42.5	0.699132027126548	-0.207673019969756	1.61417714055183
Western Sub-Saharan Africa	Incidence	Female	47.5	0.682684904605635	-0.247910565341858	1.62196197644833
Western Sub-Saharan Africa	Incidence	Female	52.5	0.664916513842684	-0.277446563798966	1.61618478032577
Western Sub-Saharan Africa	Incidence	Female	57.5	0.616647386259817	-0.351714775238732	1.59441989810916
Western Sub-Saharan Africa	Incidence	Female	62.5	0.50895198191383	-0.496717449809014	1.52478561103779
Western Sub-Saharan Africa	Incidence	Female	67.5	0.318255824706037	-0.737622326319498	1.38536560946774
Western Sub-Saharan Africa	Incidence	Female	72.5	0.127843650272252	-1.02403352123791	1.29312630864402
Western Sub-Saharan Africa	Incidence	Female	77.5	0.0437885725171672	-1.33113214655467	1.43786839440287
Western Sub-Saharan Africa	Incidence	Female	82.5	0.089698259178439	-1.79014551391674	2.00552429321612
Western Sub-Saharan Africa	Incidence	Female	87.5	0.230309555760089	-2.72533951156209	3.27576475928772
Western Sub-Saharan Africa	Incidence	Female	92.5	0.380699538719398	-5.31880881378589	6.42330027370634
Western Sub-Saharan Africa	Incidence	Female	97.5	0.58632790469697	-13.1591752102471	16.507522652469
Eastern Sub-Saharan Africa	Incidence	Both	7.5	1.155852909363	-0.142520255873468	2.47110786333
Eastern Sub-Saharan Africa	Incidence	Both	12.5	0.399719742111704	-0.39163533414992	1.19736186925332
Eastern Sub-Saharan Africa	Incidence	Both	17.5	0.27040844804147	-0.236629869289273	0.780023741820646
Eastern Sub-Saharan Africa	Incidence	Both	22.5	0.259169250867131	-0.119275112132788	0.639047525525682
Eastern Sub-Saharan Africa	Incidence	Both	27.5	0.262163093788348	-0.0616555259585261	0.587030945429601
Eastern Sub-Saharan Africa	Incidence	Both	32.5	0.28619502752909	-0.0218857016556995	0.595225101841668
Eastern Sub-Saharan Africa	Incidence	Both	37.5	0.187138652206609	-0.121379594233861	0.49660989046858
Eastern Sub-Saharan Africa	Incidence	Both	42.5	0.0853414373277017	-0.23662207543822	0.408344013783224
Eastern Sub-Saharan Africa	Incidence	Both	47.5	-0.0225744869399525	-0.357938015113191	0.313917768336958
Eastern Sub-Saharan Africa	Incidence	Both	52.5	-0.0924381485835624	-0.438457966365025	0.254784239104433
Eastern Sub-Saharan Africa	Incidence	Both	57.5	-0.0678925841244071	-0.428686914966869	0.294209076561702
Eastern Sub-Saharan Africa	Incidence	Both	62.5	0.0964919638079875	-0.288614148881339	0.483085436408781
Eastern Sub-Saharan Africa	Incidence	Both	67.5	0.306373168621854	-0.123916193644691	0.738516317382865
Eastern Sub-Saharan Africa	Incidence	Both	72.5	0.5888337571893	0.0833417628555377	1.09687884529304
Eastern Sub-Saharan Africa	Incidence	Both	77.5	0.886652495626672	0.220235697587601	1.5575006477293
Eastern Sub-Saharan Africa	Incidence	Both	82.5	1.30572556817568	0.263002810351853	2.35929251297982
Eastern Sub-Saharan Africa	Incidence	Both	87.5	1.75388252051143	-0.143708635395756	3.68753402019637
Eastern Sub-Saharan Africa	Incidence	Both	92.5	2.14184804241884	-2.05452288931328	6.51800807229161
Eastern Sub-Saharan Africa	Incidence	Both	97.5	2.33947600276239	-7.81058257796802	13.6070564430857
Eastern Sub-Saharan Africa	Incidence	Male	7.5	1.13857094201	-1.11744329798313	3.44605634558144
Eastern Sub-Saharan Africa	Incidence	Male	12.5	0.589609058584672	-1.00152940143435	2.20632085911738
Eastern Sub-Saharan Africa	Incidence	Male	17.5	0.723513543745691	-0.475825269856656	1.93730526382743
Eastern Sub-Saharan Africa	Incidence	Male	22.5	1.09702777225276	0.124850588179015	2.07864445582822
Eastern Sub-Saharan Africa	Incidence	Male	27.5	1.39168923660364	0.525550875044822	2.26529033430101
Eastern Sub-Saharan Africa	Incidence	Male	32.5	1.43304391241654	0.613729248001338	2.25903039512476
Eastern Sub-Saharan Africa	Incidence	Male	37.5	1.18331644314054	0.399919255888936	1.97282629619449
Eastern Sub-Saharan Africa	Incidence	Male	42.5	0.772803894120133	0.0143632660033255	1.53699601799808
Eastern Sub-Saharan Africa	Incidence	Male	47.5	0.336663449905239	-0.397940645323458	1.07668553729419
Eastern Sub-Saharan Africa	Incidence	Male	52.5	0.00849140827121619	-0.705012006310757	0.727121840167033
Eastern Sub-Saharan Africa	Incidence	Male	57.5	-0.10270503009111	-0.807835612051599	0.607438136690797
Eastern Sub-Saharan Africa	Incidence	Male	62.5	-0.0165373839810523	-0.731297054449087	0.703368736187326
Eastern Sub-Saharan Africa	Incidence	Male	67.5	0.225426540600759	-0.546944309917874	1.00379576619789
Eastern Sub-Saharan Africa	Incidence	Male	72.5	0.561779042194588	-0.332604621866672	1.46418862220865
Eastern Sub-Saharan Africa	Incidence	Male	77.5	1.04721671061425	-0.146560076878621	2.25526544526742
Eastern Sub-Saharan Africa	Incidence	Male	82.5	1.83798306006266	-0.167914170190941	3.88418420328067
Eastern Sub-Saharan Africa	Incidence	Male	87.5	2.68834178107871	-1.09980638572919	6.62158639319448
Eastern Sub-Saharan Africa	Incidence	Male	92.5	3.21797509992712	-5.64328134353272	12.9114125144383
Eastern Sub-Saharan Africa	Incidence	Male	97.5	3.25119982300983	-24.1819928183014	40.6105312072154
Eastern Sub-Saharan Africa	Incidence	Female	7.5	1.21783627762446	-0.382597484728919	2.84398229670213
Eastern Sub-Saharan Africa	Incidence	Female	12.5	0.404221496540158	-0.51473615962031	1.33166767794766
Eastern Sub-Saharan Africa	Incidence	Female	17.5	0.244609152822028	-0.316241089288238	0.808614903888949
Eastern Sub-Saharan Africa	Incidence	Female	22.5	0.164601607789483	-0.24712618758761	0.578028800597541
Eastern Sub-Saharan Africa	Incidence	Female	27.5	0.102083819297949	-0.247559249546381	0.452952424827613
Eastern Sub-Saharan Africa	Incidence	Female	32.5	0.111822388878191	-0.221190935080207	0.445947149974124
Eastern Sub-Saharan Africa	Incidence	Female	37.5	0.0357019267770875	-0.300998652676709	0.373539601674877
Eastern Sub-Saharan Africa	Incidence	Female	42.5	-0.0243885168202396	-0.38172945573034	0.334234240635034
Eastern Sub-Saharan Africa	Incidence	Female	47.5	-0.0901490517632109	-0.468866190852901	0.29000911051138
Eastern Sub-Saharan Africa	Incidence	Female	52.5	-0.126759794189313	-0.523906741890079	0.271972717368074
Eastern Sub-Saharan Africa	Incidence	Female	57.5	-0.0909501825172687	-0.5120728648356	0.331955071000101
Eastern Sub-Saharan Africa	Incidence	Female	62.5	0.0753169747559346	-0.382523685668834	0.535261865061787
Eastern Sub-Saharan Africa	Incidence	Female	67.5	0.259774731220941	-0.258042185156959	0.780279928085403
Eastern Sub-Saharan Africa	Incidence	Female	72.5	0.474484915683115	-0.136976730331007	1.08969054352659
Eastern Sub-Saharan Africa	Incidence	Female	77.5	0.663981103001476	-0.137071576415781	1.47145944412654
Eastern Sub-Saharan Africa	Incidence	Female	82.5	0.965669696265481	-0.252098961406444	2.19830543873987
Eastern Sub-Saharan Africa	Incidence	Female	87.5	1.30324173348415	-0.878333124331943	3.53283100641522
Eastern Sub-Saharan Africa	Incidence	Female	92.5	1.70043272077112	-3.01630598408428	6.64656693623913
Eastern Sub-Saharan Africa	Incidence	Female	97.5	2.06474756387476	-8.68459160450278	14.0794623636722
Central Sub-Saharan Africa	Incidence	Both	7.5	0.954116193469945	-1.99088157947129	3.98760585392532
Central Sub-Saharan Africa	Incidence	Both	12.5	0.387370464278414	-2.04444725293748	2.87955982193655
Central Sub-Saharan Africa	Incidence	Both	17.5	0.175821733573711	-1.89677083743931	2.29220124210234
Central Sub-Saharan Africa	Incidence	Both	22.5	0.180781359901361	-1.60536756999368	1.99935409098329
Central Sub-Saharan Africa	Incidence	Both	27.5	0.278495193107742	-1.25858827673584	1.83950606637842
Central Sub-Saharan Africa	Incidence	Both	32.5	0.377750597022497	-0.949981540654876	1.72328053682897
Central Sub-Saharan Africa	Incidence	Both	37.5	0.413137536039954	-0.78148950328647	1.62214832045533
Central Sub-Saharan Africa	Incidence	Both	42.5	0.382387821046049	-0.719683823653028	1.49669312853777
Central Sub-Saharan Africa	Incidence	Both	47.5	0.299463763449581	-0.727622005885387	1.33717590437841
Central Sub-Saharan Africa	Incidence	Both	52.5	0.256218464121183	-0.706301205010307	1.22806847470143
Central Sub-Saharan Africa	Incidence	Both	57.5	0.258755978587444	-0.687661795159356	1.21419283917334
Central Sub-Saharan Africa	Incidence	Both	62.5	0.268774197789035	-0.719115183144936	1.26649352162456
Central Sub-Saharan Africa	Incidence	Both	67.5	0.285579893711785	-0.80818147959506	1.39140187806079
Central Sub-Saharan Africa	Incidence	Both	72.5	0.319740411587532	-0.960790614842566	1.61682811006532
Central Sub-Saharan Africa	Incidence	Both	77.5	0.390374971810603	-1.28289603641275	2.09200819645388
Central Sub-Saharan Africa	Incidence	Both	82.5	0.50677224237794	-2.10697040531392	3.19030178558879
Central Sub-Saharan Africa	Incidence	Both	87.5	0.630602109657596	-4.11441058545379	5.61042741440343
Central Sub-Saharan Africa	Incidence	Both	92.5	0.672489053922876	-8.60501061419682	10.8917471342968
Central Sub-Saharan Africa	Incidence	Both	97.5	0.638871823201503	-20.3605834279254	27.1754987391282
Central Sub-Saharan Africa	Incidence	Male	7.5	-0.241035175710191	-4.87126810941303	4.61456665122044
Central Sub-Saharan Africa	Incidence	Male	12.5	-0.13936670141127	-4.11173933252663	3.99756981073178
Central Sub-Saharan Africa	Incidence	Male	17.5	0.247266391067047	-3.3952579869889	4.02713375631243
Central Sub-Saharan Africa	Incidence	Male	22.5	0.569664212479926	-2.82533357307141	4.08327326151903
Central Sub-Saharan Africa	Incidence	Male	27.5	0.753354569058362	-2.36092820242162	3.96697008717533
Central Sub-Saharan Africa	Incidence	Male	32.5	0.772262030347459	-2.03100661751588	3.6557429457944
Central Sub-Saharan Africa	Incidence	Male	37.5	0.59406326098983	-1.92262859097844	3.17533410591813
Central Sub-Saharan Africa	Incidence	Male	42.5	0.327467013881932	-1.95040557125897	2.65825877267536
Central Sub-Saharan Africa	Incidence	Male	47.5	0.106082228355953	-1.96620320564842	2.22217262616273
Central Sub-Saharan Africa	Incidence	Male	52.5	-0.00740765194764403	-1.93813376279952	1.96133225017869
Central Sub-Saharan Africa	Incidence	Male	57.5	-0.0125557623448125	-1.90005666506822	1.91126177356582
Central Sub-Saharan Africa	Incidence	Male	62.5	0.0175664583704993	-1.9662479614329	2.04152541584979
Central Sub-Saharan Africa	Incidence	Male	67.5	0.0321676942749871	-2.17031055672252	2.28423120383483
Central Sub-Saharan Africa	Incidence	Male	72.5	0.0680094468707759	-2.49686498772335	2.7003543362806
Central Sub-Saharan Africa	Incidence	Male	77.5	0.108967228826407	-3.15129231103695	3.47897828237447
Central Sub-Saharan Africa	Incidence	Male	82.5	0.175808949220491	-4.83017650649392	5.44511201405637
Central Sub-Saharan Africa	Incidence	Male	87.5	0.303647916190242	-9.07550476317443	10.6502902115677
Central Sub-Saharan Africa	Incidence	Male	92.5	0.445956690343818	-19.5824277114769	25.4625068665291
Central Sub-Saharan Africa	Incidence	Male	97.5	0.617262105514693	-43.7365477598822	79.9362291244404
Central Sub-Saharan Africa	Incidence	Female	7.5	1.69104032126606	-2.11667538961595	5.64687828885124
Central Sub-Saharan Africa	Incidence	Female	12.5	0.719808898322727	-2.35683486313356	3.89339479414796
Central Sub-Saharan Africa	Incidence	Female	17.5	0.186318049196466	-2.34212960627123	2.7802294253112
Central Sub-Saharan Africa	Incidence	Female	22.5	0.0381095900452211	-2.06621284151947	2.18764800910991
Central Sub-Saharan Africa	Incidence	Female	27.5	0.115528283061805	-1.6517119305906	1.91452439235875
Central Sub-Saharan Africa	Incidence	Female	32.5	0.278072698460585	-1.22642914879258	1.80549085610813
Central Sub-Saharan Africa	Incidence	Female	37.5	0.406677476952777	-0.948327133123639	1.78021824538155
Central Sub-Saharan Africa	Incidence	Female	42.5	0.499630186417455	-0.758409392209192	1.77361734883126
Central Sub-Saharan Africa	Incidence	Female	47.5	0.500974149777145	-0.680640921036346	1.69664704565637
Central Sub-Saharan Africa	Incidence	Female	52.5	0.485799532424203	-0.62378935455295	1.60777757662627
Central Sub-Saharan Africa	Incidence	Female	57.5	0.469392059770324	-0.62342732923153	1.5742289110863
Central Sub-Saharan Africa	Incidence	Female	62.5	0.422408877412783	-0.715139948032217	1.57299108306896
Central Sub-Saharan Africa	Incidence	Female	67.5	0.336753684368762	-0.920035905994965	1.60948514642054
Central Sub-Saharan Africa	Incidence	Female	72.5	0.249787399889501	-1.22215886536942	1.74366799559058
Central Sub-Saharan Africa	Incidence	Female	77.5	0.193818885710639	-1.74574950399266	2.17167493746768
Central Sub-Saharan Africa	Incidence	Female	82.5	0.179508928055938	-2.85946771712433	3.3135579269995
Central Sub-Saharan Africa	Incidence	Female	87.5	0.234096628038283	-5.18657514566764	5.96467897109023
Central Sub-Saharan Africa	Incidence	Female	92.5	0.328686505834441	-9.90018704647096	11.7188261109675
Central Sub-Saharan Africa	Incidence	Female	97.5	0.45671165277128	-22.2121560738067	29.7317216513045
Southern Sub-Saharan Africa	Incidence	Both	7.5	-0.0977867381736552	-2.84450798326276	2.72658814688593
Southern Sub-Saharan Africa	Incidence	Both	12.5	-0.39147673196378	-2.58588940466431	1.85236868665701
Southern Sub-Saharan Africa	Incidence	Both	17.5	-0.233127211478668	-1.91117173628881	1.47362428717435
Southern Sub-Saharan Africa	Incidence	Both	22.5	-0.464129100686228	-1.79456324954665	0.884329050541321
Southern Sub-Saharan Africa	Incidence	Both	27.5	-0.640030490340115	-1.73117460018675	0.46322931808751
Southern Sub-Saharan Africa	Incidence	Both	32.5	-0.518263127889107	-1.42166701281963	0.393419843881038
Southern Sub-Saharan Africa	Incidence	Both	37.5	-0.20161164063186	-1.01187712423304	0.615286256382586
Southern Sub-Saharan Africa	Incidence	Both	42.5	0.12425288218223	-0.6324983559436	0.886767296667856
Southern Sub-Saharan Africa	Incidence	Both	47.5	0.325296515314433	-0.420411060398573	1.07658836582107
Southern Sub-Saharan Africa	Incidence	Both	52.5	0.490370968651832	-0.25501318432779	1.24132530168011
Southern Sub-Saharan Africa	Incidence	Both	57.5	0.740632998990032	-0.0351673877175385	1.52245416544874
Southern Sub-Saharan Africa	Incidence	Both	62.5	0.874036728750704	0.0335526882605963	1.72158253405206
Southern Sub-Saharan Africa	Incidence	Both	67.5	0.937335066148104	0.00221220346714457	1.88120228306927
Southern Sub-Saharan Africa	Incidence	Both	72.5	0.76535083793654	-0.304940847714352	1.84713280507292
Southern Sub-Saharan Africa	Incidence	Both	77.5	0.601337041879502	-0.695805761078416	1.91542353451901
Southern Sub-Saharan Africa	Incidence	Both	82.5	0.445774414731614	-1.19441273140141	2.11318890649062
Southern Sub-Saharan Africa	Incidence	Both	87.5	0.525205146663965	-1.76116590614857	2.86478827837946
Southern Sub-Saharan Africa	Incidence	Both	92.5	0.59503466378108	-3.50027816820377	4.86414682775835
Southern Sub-Saharan Africa	Incidence	Both	97.5	0.716201884484668	-8.44771633985206	10.7973817419016
Southern Sub-Saharan Africa	Incidence	Male	7.5	-0.326513138291673	-5.0047002566889	4.58205837569012
Southern Sub-Saharan Africa	Incidence	Male	12.5	-0.4606173826319	-4.3040502332014	3.53717911773503
Southern Sub-Saharan Africa	Incidence	Male	17.5	-0.118114808869885	-3.18886881784257	3.05004050167297
Southern Sub-Saharan Africa	Incidence	Male	22.5	0.134902602657339	-2.40298167268468	2.73878127726908
Southern Sub-Saharan Africa	Incidence	Male	27.5	0.0978098886345924	-2.06238908657018	2.30565613202318
Southern Sub-Saharan Africa	Incidence	Male	32.5	0.0319233886438397	-1.7939018734652	1.89169397544604
Southern Sub-Saharan Africa	Incidence	Male	37.5	-0.110692522309552	-1.77032304812953	1.57697813931972
Southern Sub-Saharan Africa	Incidence	Male	42.5	-0.180087400878526	-1.70396773017354	1.36741759773822
Southern Sub-Saharan Africa	Incidence	Male	47.5	-0.130158049752238	-1.61145853939915	1.37344433712836
Southern Sub-Saharan Africa	Incidence	Male	52.5	0.192105538313769	-1.29282276908167	1.69937276917924
Southern Sub-Saharan Africa	Incidence	Male	57.5	0.836396289590957	-0.700353397783815	2.39692853493498
Southern Sub-Saharan Africa	Incidence	Male	62.5	1.23773034378936	-0.452602643398459	2.95676549380059
Southern Sub-Saharan Africa	Incidence	Male	67.5	1.3258409031192	-0.560767537717199	3.24824297712132
Southern Sub-Saharan Africa	Incidence	Male	72.5	1.1293309344367	-1.05191126193073	3.35865710675445
Southern Sub-Saharan Africa	Incidence	Male	77.5	0.985485836384958	-1.73383032667795	3.7800535373808
Southern Sub-Saharan Africa	Incidence	Male	82.5	0.890359874655355	-2.73114043199911	4.64669536421778
Southern Sub-Saharan Africa	Incidence	Male	87.5	0.97735270855106	-4.27189513241713	6.51444290191958
Southern Sub-Saharan Africa	Incidence	Male	92.5	0.967633533643708	-9.71255094100502	12.911186744494
Southern Sub-Saharan Africa	Incidence	Male	97.5	0.93504304707599	-21.0967194211805	29.1186227008396
Southern Sub-Saharan Africa	Incidence	Female	7.5	0.0580597655682524	-3.31094180783675	3.54444971583641
Southern Sub-Saharan Africa	Incidence	Female	12.5	-0.303917158438727	-2.96429357035964	2.4293973802143
Southern Sub-Saharan Africa	Incidence	Female	17.5	-0.210353765456073	-2.20935256419403	1.82950779779092
Southern Sub-Saharan Africa	Incidence	Female	22.5	-0.608794788901845	-2.17070240043949	0.978049681499549
Southern Sub-Saharan Africa	Incidence	Female	27.5	-0.774107778235333	-2.03932960318189	0.507455158504722
Southern Sub-Saharan Africa	Incidence	Female	32.5	-0.561335073059421	-1.60241610685915	0.490760964117976
Southern Sub-Saharan Africa	Incidence	Female	37.5	-0.112002576095782	-1.04088716008951	0.825601028770495
Southern Sub-Saharan Africa	Incidence	Female	42.5	0.259240040395281	-0.61302193295466	1.13915735215022
Southern Sub-Saharan Africa	Incidence	Female	47.5	0.418827826946511	-0.443732051263412	1.28886096182654
Southern Sub-Saharan Africa	Incidence	Female	52.5	0.497829952584783	-0.362853468075974	1.36594810995152
Southern Sub-Saharan Africa	Incidence	Female	57.5	0.651925602675574	-0.244903532219798	1.55681750855383
Southern Sub-Saharan Africa	Incidence	Female	62.5	0.740955115253628	-0.226270417893548	1.71755711689496
Southern Sub-Saharan Africa	Incidence	Female	67.5	0.80624251613759	-0.268704814960241	1.89277609769463
Southern Sub-Saharan Africa	Incidence	Female	72.5	0.603026674224072	-0.622531472505206	1.84369883817745
Southern Sub-Saharan Africa	Incidence	Female	77.5	0.382141511273026	-1.08923150108156	1.87540231779137
Southern Sub-Saharan Africa	Incidence	Female	82.5	0.197638660941579	-1.63532697890972	2.06476049664743
Southern Sub-Saharan Africa	Incidence	Female	87.5	0.294456944909682	-2.23232322950221	2.88654109565301
Southern Sub-Saharan Africa	Incidence	Female	92.5	0.466810386012129	-3.94039173451767	5.07621435685055
Southern Sub-Saharan Africa	Incidence	Female	97.5	0.725193960733694	-9.18050547737138	11.7113099093449
Timor-Leste	Incidence	Both	7.5	2.08474698684955	-17.8281679203847	26.8232106261427
Timor-Leste	Incidence	Both	12.5	2.17677148949611	-13.4139870200091	20.5748165633784
Timor-Leste	Incidence	Both	17.5	2.24627895882201	-9.80690900615502	15.9102260021078
Timor-Leste	Incidence	Both	22.5	1.92745890572217	-8.38086292314815	13.3955984573727
Timor-Leste	Incidence	Both	27.5	1.81006973248621	-6.83362951253965	11.2557057305223
Timor-Leste	Incidence	Both	32.5	2.00262409881733	-5.27808896274673	9.84296251109862
Timor-Leste	Incidence	Both	37.5	2.06487203435002	-4.11856033278853	8.64707642631091
Timor-Leste	Incidence	Both	42.5	1.93837934472891	-3.58729864457302	7.78074918906866
Timor-Leste	Incidence	Both	47.5	1.82107814696233	-3.26406666507141	7.17353518587893
Timor-Leste	Incidence	Both	52.5	1.76687458612823	-3.20352917763239	6.99250370433531
Timor-Leste	Incidence	Both	57.5	1.66574861718913	-3.34132947715594	6.93220159127605
Timor-Leste	Incidence	Both	62.5	1.55940128100318	-3.60107923335081	6.99613550159408
Timor-Leste	Incidence	Both	67.5	1.53694400168067	-4.45432241779552	7.90389746653115
Timor-Leste	Incidence	Both	72.5	1.47651666480071	-6.23703243834863	9.82463228513688
Timor-Leste	Incidence	Both	77.5	1.43358645921972	-10.2553476894389	14.6449643191634
Timor-Leste	Incidence	Both	82.5	1.51722019031215	-15.650233454497	22.178713910356
Timor-Leste	Incidence	Both	87.5	1.43974176249095	-21.9302975243255	31.8055645472338
Timor-Leste	Incidence	Both	92.5	1.05918120141697	-36.6186451785537	61.1350551573423
Timor-Leste	Incidence	Both	97.5	0.917765866097842	-71.578670649039	258.3363516056
Timor-Leste	Incidence	Male	7.5	1.79471209279789	-28.421973404477	44.7673804785187
Timor-Leste	Incidence	Male	12.5	2.33436061768184	-23.2405176964559	36.4303281986339
Timor-Leste	Incidence	Male	17.5	2.73004995849035	-20.2407567943857	32.3164907328392
Timor-Leste	Incidence	Male	22.5	2.4717179337201	-18.6499655325057	29.077425043792
Timor-Leste	Incidence	Male	27.5	2.18808167695721	-17.0121706947233	25.8305479759369
Timor-Leste	Incidence	Male	32.5	2.19638808456368	-15.0776029134125	22.9840665811856
Timor-Leste	Incidence	Male	37.5	2.36880123001904	-13.2416113797963	20.7879910165919
Timor-Leste	Incidence	Male	42.5	2.54929866700866	-11.4271758762487	18.7312108553996
Timor-Leste	Incidence	Male	47.5	2.764266666952	-9.96753232660046	17.2965128747278
Timor-Leste	Incidence	Male	52.5	2.80320877292461	-9.13565995094544	16.310752142193
Timor-Leste	Incidence	Male	57.5	2.73391322697023	-8.75781038091428	15.6729904333526
Timor-Leste	Incidence	Male	62.5	2.52804585378765	-8.84435315709914	15.3192429725493
Timor-Leste	Incidence	Male	67.5	2.3247146615504	-10.2690592570481	16.6860298563193
Timor-Leste	Incidence	Male	72.5	2.20963180782427	-13.574141279364	20.8759622286127
Timor-Leste	Incidence	Male	77.5	2.2465193483636	-20.3953168930168	31.3283378668233
Timor-Leste	Incidence	Male	82.5	2.26956555460682	-28.8762531646324	47.0544579567491
Timor-Leste	Incidence	Male	87.5	2.35402293415594	-40.6980519619303	76.6610770371368
Timor-Leste	Incidence	Male	92.5	2.34615045046569	-66.3631515855306	211.406537941988
Timor-Leste	Incidence	Male	97.5	2.43036802029992	-96.1006886207726	2590.72645715538
Timor-Leste	Incidence	Female	7.5	2.23798927794576	-22.5472317244475	34.9545882519045
Timor-Leste	Incidence	Female	12.5	2.10310229870334	-16.9676225162417	25.5539563594779
Timor-Leste	Incidence	Female	17.5	1.97721014222161	-11.8364876092504	17.9552754466025
Timor-Leste	Incidence	Female	22.5	1.5854765270304	-9.99956850342452	14.6617729451275
Timor-Leste	Incidence	Female	27.5	1.55670642044814	-7.97191293860137	12.0719222609509
Timor-Leste	Incidence	Female	32.5	1.91471094829934	-6.01858732646882	10.5176865531484
Timor-Leste	Incidence	Female	37.5	2.10957519085382	-4.56199977485818	9.24752531549742
Timor-Leste	Incidence	Female	42.5	2.04913535526716	-3.92576989784219	8.3956230061295
Timor-Leste	Incidence	Female	47.5	1.86406230803708	-3.65044057240665	7.69418408906621
Timor-Leste	Incidence	Female	52.5	1.59081456733783	-3.83945742709522	7.32773888656582
Timor-Leste	Incidence	Female	57.5	1.32732642463251	-4.1866421385921	7.15861868879877
Timor-Leste	Incidence	Female	62.5	1.12352170433672	-4.60264308892027	7.19339584448995
Timor-Leste	Incidence	Female	67.5	1.01978582993694	-5.69172296416993	8.20892343573611
Timor-Leste	Incidence	Female	72.5	0.988957851203076	-7.67886202898891	10.4705794579189
Timor-Leste	Incidence	Female	77.5	1.05908640298098	-12.1855500885766	16.3013485241523
Timor-Leste	Incidence	Female	82.5	1.1886928073976	-18.4296286363359	25.5253761984338
Timor-Leste	Incidence	Female	87.5	1.36682809248574	-24.8520250745337	36.7333430837331
Timor-Leste	Incidence	Female	92.5	1.34798383150991	-39.6223487565976	70.1194666434523
Timor-Leste	Incidence	Female	97.5	1.33113982047752	-74.5811014641271	303.951409728721
Greece	Incidence	Both	7.5	1.44800746724223	-4.4673688687526	7.72966364691028
Greece	Incidence	Both	12.5	1.23246796995735	-3.26307630174596	5.93692852229288
Greece	Incidence	Both	17.5	1.06731462543423	-2.65719979112524	4.9343358078705
Greece	Incidence	Both	22.5	0.786883070143185	-2.28947460479926	3.96009803354966
Greece	Incidence	Both	27.5	0.575357105859298	-1.87170115132808	3.08343847446639
Greece	Incidence	Both	32.5	0.525797443605702	-1.25581312179658	2.33955305275286
Greece	Incidence	Both	37.5	0.646757371539119	-0.703617098006115	2.01549616770642
Greece	Incidence	Both	42.5	0.801870932112148	-0.251239545822424	1.8660997605273
Greece	Incidence	Both	47.5	1.1030293230252	0.204109087252391	2.0100136751066
Greece	Incidence	Both	52.5	1.23476781377316	0.408044524012086	2.06829804217223
Greece	Incidence	Both	57.5	0.881086535804942	0.0893829229140497	1.6790524973322
Greece	Incidence	Both	62.5	0.270563374785437	-0.51507671888027	1.06240772871908
Greece	Incidence	Both	67.5	-0.393136295347207	-1.20738452790518	0.427822966988201
Greece	Incidence	Both	72.5	-0.966088311113811	-1.84342934349061	-0.0809054472432513
Greece	Incidence	Both	77.5	-1.52475856296798	-2.4781264050864	-0.562070655423408
Greece	Incidence	Both	82.5	-1.81219485877445	-2.95772225775297	-0.653145178040582
Greece	Incidence	Both	87.5	-1.94521210261337	-3.53937669455467	-0.324701415663409
Greece	Incidence	Both	92.5	-1.86383599158084	-4.93916554426146	1.31098408116244
Greece	Incidence	Both	97.5	-1.5896959046616	-8.71486999807294	6.0916268830699
Greece	Incidence	Male	7.5	1.46639588401083	-7.5250470926022	11.332086905742
Greece	Incidence	Male	12.5	0.945095748981206	-5.77992244023297	8.15011640493683
Greece	Incidence	Male	17.5	0.847000171879508	-4.59983569968151	6.60482105305047
Greece	Incidence	Male	22.5	0.660657699834055	-3.65881933442066	5.17379939255107
Greece	Incidence	Male	27.5	0.817487125437388	-2.61611063453059	4.37214796528513
Greece	Incidence	Male	32.5	1.20017681604836	-1.43545439039729	3.90628520892473
Greece	Incidence	Male	37.5	1.43838328752379	-0.544671113818829	3.46097810166002
Greece	Incidence	Male	42.5	1.49410106120516	-0.0693910937816122	3.08205526786418
Greece	Incidence	Male	47.5	1.79130875308513	0.445843351456632	3.15479657442339
Greece	Incidence	Male	52.5	1.92405156615878	0.649549443403075	3.21469241650834
Greece	Incidence	Male	57.5	1.62608147504462	0.365566594412692	2.9024274600902
Greece	Incidence	Male	62.5	1.13004593814712	-0.164085221101695	2.44095237772515
Greece	Incidence	Male	67.5	0.677031528437411	-0.715189726937948	2.08877520641286
Greece	Incidence	Male	72.5	0.497460758225166	-1.10785923084317	2.1288399694648
Greece	Incidence	Male	77.5	0.278453404663526	-1.6065211594773	2.1995393976239
Greece	Incidence	Male	82.5	0.0657305221465787	-2.36878120828271	2.56094872985793
Greece	Incidence	Male	87.5	0.00155023422152567	-3.62935336711676	3.76925338420695
Greece	Incidence	Male	92.5	-0.252409453341818	-7.39388259301624	7.43979013975418
Greece	Incidence	Male	97.5	0.00493988141645474	-17.2513163382545	20.8597836017198
Greece	Incidence	Female	7.5	1.44363674430106	-6.25121922841999	9.7700828876206
Greece	Incidence	Female	12.5	1.53474100725335	-4.43846763994674	7.88131350350261
Greece	Incidence	Female	17.5	1.33559935038126	-3.73841601727597	6.67706961422889
Greece	Incidence	Female	22.5	1.00509426711517	-3.34856328523471	5.55486203497142
Greece	Incidence	Female	27.5	0.446177980187135	-3.02935895703862	4.04628207374085
Greece	Incidence	Female	32.5	-0.0378818454977115	-2.44561678612485	2.42927828294091
Greece	Incidence	Female	37.5	-0.038066476529619	-1.88343449416077	1.8420090657987
Greece	Incidence	Female	42.5	0.209784800348678	-1.2176825348957	1.65787994677911
Greece	Incidence	Female	47.5	0.51662790408904	-0.695864916183453	1.74392513142849
Greece	Incidence	Female	52.5	0.70116978406336	-0.388113033917326	1.80236420309576
Greece	Incidence	Female	57.5	0.373432245073624	-0.646579165394612	1.403915597713
Greece	Incidence	Female	62.5	-0.240853867376578	-1.23326296183895	0.76152696291818
Greece	Incidence	Female	67.5	-0.956466861146277	-1.96557973192998	0.0630332673291489
Greece	Incidence	Female	72.5	-1.64059087491736	-2.69709339664819	-0.572616983857621
Greece	Incidence	Female	77.5	-2.23350404971168	-3.34919463382033	-1.10493446811559
Greece	Incidence	Female	82.5	-2.45373772079625	-3.75944784470439	-1.13031283019677
Greece	Incidence	Female	87.5	-2.45375444977013	-4.23711930485683	-0.637178498867674
Greece	Incidence	Female	92.5	-1.95531288108767	-5.36817879903172	1.58063693850854
Greece	Incidence	Female	97.5	-1.08732178269202	-8.92308081344367	7.42258301557555
Romania	Incidence	Both	7.5	1.70232087014208	-3.46090832144057	7.14169659699122
Romania	Incidence	Both	12.5	1.83071360281719	-2.05653845011805	5.87224577087122
Romania	Incidence	Both	17.5	1.78712533101659	-1.26055792381851	4.928878119024
Romania	Incidence	Both	22.5	1.66653675827613	-0.558038589295595	3.94087716887377
Romania	Incidence	Both	27.5	1.40669577115504	-0.0877314407417007	2.92347572034681
Romania	Incidence	Both	32.5	0.780059733654492	-0.33894390658068	1.91162765121067
Romania	Incidence	Both	37.5	0.49661311766207	-0.375071978185504	1.37592516914624
Romania	Incidence	Both	42.5	0.595725059666896	-0.121365649645466	1.31796420826988
Romania	Incidence	Both	47.5	0.876228263513812	0.234566898960997	1.52199728592854
Romania	Incidence	Both	52.5	1.27008940765274	0.66495145554617	1.87886509002972
Romania	Incidence	Both	57.5	1.41700460132845	0.843632590590793	1.9936366638339
Romania	Incidence	Both	62.5	1.31362929842338	0.727608920108769	1.90305906853716
Romania	Incidence	Both	67.5	1.19932057769989	0.533834965450519	1.86921138448166
Romania	Incidence	Both	72.5	1.11090887780536	0.236503931220411	1.99294162444941
Romania	Incidence	Both	77.5	1.30479369224115	0.0993286051443887	2.52477582052546
Romania	Incidence	Both	82.5	1.32940279719629	-0.4674200820455	3.15866301968819
Romania	Incidence	Both	87.5	0.887734079972158	-2.37461629978958	4.25910252037491
Romania	Incidence	Both	92.5	0.0939238077310556	-7.61113695810821	8.441572429407
Romania	Incidence	Both	97.5	-0.0515922377787525	-23.0347230278048	29.7946893351941
Romania	Incidence	Male	7.5	0.649979330326556	-7.85835701156099	9.94397332882622
Romania	Incidence	Male	12.5	0.905808333666602	-5.57868418561219	7.83563083876384
Romania	Incidence	Male	17.5	1.19509248808254	-3.99776526620477	6.66883715850297
Romania	Incidence	Male	22.5	1.15682521726641	-2.78253779955278	5.25581573954637
Romania	Incidence	Male	27.5	0.82628033343386	-1.95793614741291	3.68956350369545
Romania	Incidence	Male	32.5	0.267149608179951	-1.92103970064809	2.50415848479961
Romania	Incidence	Male	37.5	-0.0871193813707372	-1.78353813833566	1.63860033537662
Romania	Incidence	Male	42.5	0.0741014219834302	-1.30027140498815	1.46761209963007
Romania	Incidence	Male	47.5	0.605193131367621	-0.608720644210115	1.8339330231206
Romania	Incidence	Male	52.5	1.08226006860248	-0.060097828306116	2.23767562852928
Romania	Incidence	Male	57.5	1.31542381920255	0.22837994415752	2.41425741275776
Romania	Incidence	Male	62.5	1.21661171837291	0.0830433518148377	2.36301919531996
Romania	Incidence	Male	67.5	0.966741479530686	-0.348974492972443	2.29982916006684
Romania	Incidence	Male	72.5	0.795544126726355	-0.983107350554957	2.60614571871016
Romania	Incidence	Male	77.5	0.789317656357524	-1.58957361569526	3.22571425474789
Romania	Incidence	Male	82.5	0.536759403142817	-2.87931442085624	4.0729884783268
Romania	Incidence	Male	87.5	0.1775472694592	-6.03591081684045	6.80187573960249
Romania	Incidence	Male	92.5	-0.436272657501557	-14.5087178336294	15.9525924882057
Romania	Incidence	Male	97.5	-0.773372787497295	-40.1515118572623	64.514156556246
Romania	Incidence	Female	7.5	2.24707481489055	-4.1560764561156	9.07800851261062
Romania	Incidence	Female	12.5	2.32697956734869	-2.48689843914632	7.37850175796344
Romania	Incidence	Female	17.5	2.11259306028635	-1.62925902996904	5.99677870345883
Romania	Incidence	Female	22.5	1.91153797667363	-0.774304609005472	4.67008098905795
Romania	Incidence	Female	27.5	1.66188221743211	-0.106371942721351	3.46143690030867
Romania	Incidence	Female	32.5	1.01165800035146	-0.288071063364981	2.32832882476879
Romania	Incidence	Female	37.5	0.777741354325867	-0.237616172542865	1.80343294567675
Romania	Incidence	Female	42.5	0.87183548264449	0.0311015314159224	1.71963557196342
Romania	Incidence	Female	47.5	1.06047002844094	0.304621709755559	1.82201406354616
Romania	Incidence	Female	52.5	1.41367540482358	0.700456113722003	2.13194613041543
Romania	Incidence	Female	57.5	1.48277565216148	0.808370427784633	2.16169262893287
Romania	Incidence	Female	62.5	1.32773357665656	0.643738849399678	2.01637686717495
Romania	Incidence	Female	67.5	1.24972416431279	0.479205174249642	2.02615183481403
Romania	Incidence	Female	72.5	1.2241720066686	0.221501457533257	2.23687381871143
Romania	Incidence	Female	77.5	1.47064685202105	0.0756427840490126	2.88509657425544
Romania	Incidence	Female	82.5	1.55416632672569	-0.551783631550673	3.70471261250511
Romania	Incidence	Female	87.5	1.01567138324929	-2.78620485407555	4.9662329270395
Romania	Incidence	Female	92.5	0.0922898334167366	-8.91542773148278	9.9908166068154
Romania	Incidence	Female	97.5	-0.0339206453422669	-26.3581547409561	35.7002528438744
Viet Nam	Incidence	Both	7.5	6.47326283594372	4.38419407056569	8.60414069268216
Viet Nam	Incidence	Both	12.5	6.17786253278783	4.90093873110726	7.47032989790091
Viet Nam	Incidence	Both	17.5	6.11470433898376	5.38645124250874	6.84798989044966
Viet Nam	Incidence	Both	22.5	5.92345467264095	5.39337837196197	6.45619699360394
Viet Nam	Incidence	Both	27.5	5.76477266358901	5.3481571840184	6.18303571310728
Viet Nam	Incidence	Both	32.5	5.67841335126746	5.31734099957866	6.04072361156576
Viet Nam	Incidence	Both	37.5	5.64213755513587	5.30248996500156	5.98288066053789
Viet Nam	Incidence	Both	42.5	5.64601883186173	5.29720434753256	5.99598882212509
Viet Nam	Incidence	Both	47.5	5.67023060650462	5.30260601930175	6.03913861718792
Viet Nam	Incidence	Both	52.5	5.55906492552081	5.1745812622374	5.9449541345697
Viet Nam	Incidence	Both	57.5	5.2567019642173	4.85706313028442	5.65786393062042
Viet Nam	Incidence	Both	62.5	4.77557959177146	4.35187420253629	5.20100537422659
Viet Nam	Incidence	Both	67.5	4.20056049884945	3.72788847341199	4.67538641796894
Viet Nam	Incidence	Both	72.5	3.57607064342851	3.02321322705417	4.13189487973853
Viet Nam	Incidence	Both	77.5	3.08328534511992	2.37514144882207	3.79632757680239
Viet Nam	Incidence	Both	82.5	2.79510132435286	1.81519144634197	3.78444224458234
Viet Nam	Incidence	Both	87.5	2.764947067593	1.27851969705783	4.27319018281407
Viet Nam	Incidence	Both	92.5	2.94186813043755	0.20536290146127	5.75310449806135
Viet Nam	Incidence	Both	97.5	3.56083548355897	-2.27274103416992	9.74263229671328
Viet Nam	Incidence	Male	7.5	6.49518000725644	2.69524384900481	10.4357216528276
Viet Nam	Incidence	Male	12.5	6.4588024878796	3.99848782429832	8.97732134625704
Viet Nam	Incidence	Male	17.5	6.72786136820631	5.11818017802004	8.36219170594872
Viet Nam	Incidence	Male	22.5	6.67022863206446	5.45702212080248	7.89739220383665
Viet Nam	Incidence	Male	27.5	6.64350968074816	5.66318076786536	7.63293395466826
Viet Nam	Incidence	Male	32.5	6.70564530953861	5.85179296499005	7.5663852448012
Viet Nam	Incidence	Male	37.5	6.81269264528479	6.02004131937732	7.61127017265986
Viet Nam	Incidence	Male	42.5	6.85365781666936	6.08121729585174	7.6317229369534
Viet Nam	Incidence	Male	47.5	6.79310503513377	6.02200275035281	7.5698155778062
Viet Nam	Incidence	Male	52.5	6.56385910387269	5.79565430385376	7.33764200271483
Viet Nam	Incidence	Male	57.5	6.20030330116239	5.43378155206033	6.97239779538654
Viet Nam	Incidence	Male	62.5	5.7251874778703	4.93311568252337	6.52323810768625
Viet Nam	Incidence	Male	67.5	5.26555703643583	4.37125493655592	6.16752193816992
Viet Nam	Incidence	Male	72.5	4.90712766862533	3.80810120677961	6.01778963049266
Viet Nam	Incidence	Male	77.5	4.73087919429458	3.24627137579221	6.23683461543083
Viet Nam	Incidence	Male	82.5	4.7097551190191	2.48941525512092	6.97819662442771
Viet Nam	Incidence	Male	87.5	4.75211345020863	0.964398150758883	8.68192623602444
Viet Nam	Incidence	Male	92.5	4.78132003784175	-3.60423623340196	13.8963435722782
Viet Nam	Incidence	Male	97.5	5.26256421519964	-18.6114213699788	36.1395863113396
Viet Nam	Incidence	Female	7.5	6.63280956120282	4.13727816384792	9.18814352940447
Viet Nam	Incidence	Female	12.5	6.26396701788645	4.76415339074208	7.78525212018111
Viet Nam	Incidence	Female	17.5	6.08960788171704	5.27198905544561	6.91357693040824
Viet Nam	Incidence	Female	22.5	5.8755581329029	5.28501095230498	6.46941771257226
Viet Nam	Incidence	Female	27.5	5.70218435906618	5.24075447589634	6.16563738942975
Viet Nam	Incidence	Female	32.5	5.59973713532458	5.2000163931357	6.00097666693211
Viet Nam	Incidence	Female	37.5	5.54886183229397	5.17121645822256	5.92786324305834
Viet Nam	Incidence	Female	42.5	5.54135881463083	5.1472652107023	5.9369294875858
Viet Nam	Incidence	Female	47.5	5.53138619700078	5.10933655441606	5.95513051207268
Viet Nam	Incidence	Female	52.5	5.37233087778235	4.9248261378797	5.82174422692086
Viet Nam	Incidence	Female	57.5	4.97921641788588	4.50843865049853	5.45211489159254
Viet Nam	Incidence	Female	62.5	4.39651089611286	3.89390182757141	4.90155144399367
Viet Nam	Incidence	Female	67.5	3.73648177176293	3.17921683550868	4.29675646345731
Viet Nam	Incidence	Female	72.5	3.03278824849438	2.39173060293243	3.67785944966785
Viet Nam	Incidence	Female	77.5	2.46935981765144	1.66200522716442	3.28312606048904
Viet Nam	Incidence	Female	82.5	2.1784453433878	1.08465445699109	3.28407164149556
Viet Nam	Incidence	Female	87.5	2.24395875600563	0.627536295852349	3.88634649033599
Viet Nam	Incidence	Female	92.5	2.60591633100542	-0.283727900544672	5.57929858854793
Viet Nam	Incidence	Female	97.5	3.46023776509143	-2.53252574096889	9.82146485054156
Democratic People's Republic of Korea	Incidence	Both	7.5	-0.618645151445896	-4.64818436350644	3.58118118260753
Democratic People's Republic of Korea	Incidence	Both	12.5	-0.728604798550381	-3.28266179503871	1.89289829666626
Democratic People's Republic of Korea	Incidence	Both	17.5	-0.80200034289708	-2.59248828949451	1.02139930661336
Democratic People's Republic of Korea	Incidence	Both	22.5	-1.03801073838211	-2.33584718406442	0.277072357080854
Democratic People's Republic of Korea	Incidence	Both	27.5	-1.17409216398654	-2.171452305118	-0.166563955613397
Democratic People's Republic of Korea	Incidence	Both	32.5	-1.07651199511225	-1.89121861999617	-0.255039952543046
Democratic People's Republic of Korea	Incidence	Both	37.5	-0.721873247840465	-1.44004857142381	0.00153519312908745
Democratic People's Republic of Korea	Incidence	Both	42.5	-0.229660638659868	-0.885999978004237	0.43102502237744
Democratic People's Republic of Korea	Incidence	Both	47.5	0.173498785718929	-0.460191541108845	0.811223311894027
Democratic People's Republic of Korea	Incidence	Both	52.5	0.403268210627883	-0.242782356095839	1.05350274864333
Democratic People's Republic of Korea	Incidence	Both	57.5	0.438828111091216	-0.259866934742359	1.14241762369627
Democratic People's Republic of Korea	Incidence	Both	62.5	0.278529187720289	-0.525298259863605	1.08885214174137
Democratic People's Republic of Korea	Incidence	Both	67.5	0.0645243130986461	-0.88870886620368	1.02692550427659
Democratic People's Republic of Korea	Incidence	Both	72.5	-0.0561141540346366	-1.23307946252832	1.13487657238096
Democratic People's Republic of Korea	Incidence	Both	77.5	-0.0549738714271997	-1.61983765678607	1.53478109736136
Democratic People's Republic of Korea	Incidence	Both	82.5	0.0378100121193992	-2.31904185072763	2.45152813435463
Democratic People's Republic of Korea	Incidence	Both	87.5	0.300515876523244	-3.6828828116595	4.44865646699932
Democratic People's Republic of Korea	Incidence	Both	92.5	0.425732644883237	-7.54263894796904	9.08085264931999
Democratic People's Republic of Korea	Incidence	Both	97.5	0.378079411896048	-15.6137751101595	19.4005163706992
Democratic People's Republic of Korea	Incidence	Male	7.5	0.313441449730445	-7.25185641159685	8.49582693692545
Democratic People's Republic of Korea	Incidence	Male	12.5	0.347354104464781	-4.88429791318538	5.86676284611833
Democratic People's Republic of Korea	Incidence	Male	17.5	0.484206450804425	-3.16747983354594	4.27360280090945
Democratic People's Republic of Korea	Incidence	Male	22.5	0.337347822625422	-2.43454929363197	3.18799631621454
Democratic People's Republic of Korea	Incidence	Male	27.5	0.113528635181437	-2.14168327746124	2.42071345049875
Democratic People's Republic of Korea	Incidence	Male	32.5	-0.0536703311872611	-2.04604303965986	1.97922701899096
Democratic People's Republic of Korea	Incidence	Male	37.5	-0.0689405593621184	-1.84986520925244	1.74429879509126
Democratic People's Republic of Korea	Incidence	Male	42.5	0.0986763193932205	-1.44378511503375	1.66527816221018
Democratic People's Republic of Korea	Incidence	Male	47.5	0.387947089189877	-0.915594274057296	1.70863767055314
Democratic People's Republic of Korea	Incidence	Male	52.5	0.597350735617952	-0.620313216946078	1.82993429146683
Democratic People's Republic of Korea	Incidence	Male	57.5	0.714519144837156	-0.608875581715285	2.05553489753771
Democratic People's Republic of Korea	Incidence	Male	62.5	0.736709099788424	-0.970770925071651	2.47362980658181
Democratic People's Republic of Korea	Incidence	Male	67.5	0.736888456801177	-1.43476829780346	2.95639264176615
Democratic People's Republic of Korea	Incidence	Male	72.5	0.756134895007055	-1.98541098138221	3.57436398628916
Democratic People's Republic of Korea	Incidence	Male	77.5	0.879451186228541	-2.57313810278936	4.45439248953194
Democratic People's Republic of Korea	Incidence	Male	82.5	0.951936238304185	-4.34020614548905	6.53685335933902
Democratic People's Republic of Korea	Incidence	Male	87.5	1.0948738734015	-8.37455342795946	11.5429600164987
Democratic People's Republic of Korea	Incidence	Male	92.5	1.18909530232469	-18.3757846966939	25.4435705146462
Democratic People's Republic of Korea	Incidence	Male	97.5	1.10398382930241	-40.5799991971477	72.0298789640065
Democratic People's Republic of Korea	Incidence	Female	7.5	-0.956994917797294	-5.68587697783262	4.00899188139217
Democratic People's Republic of Korea	Incidence	Female	12.5	-1.00228298552605	-3.91793683518303	2.00184770456304
Democratic People's Republic of Korea	Incidence	Female	17.5	-0.970133675198503	-3.03016760187113	1.13366375682513
Democratic People's Republic of Korea	Incidence	Female	22.5	-1.02107539469732	-2.50160173136961	0.481932934217966
Democratic People's Republic of Korea	Incidence	Female	27.5	-1.03027244243206	-2.15444086913126	0.106811794272343
Democratic People's Republic of Korea	Incidence	Female	32.5	-0.864927831579576	-1.76365440201437	0.0420208428381086
Democratic People's Republic of Korea	Incidence	Female	37.5	-0.539785733160481	-1.32906999999335	0.25581214249184
Democratic People's Republic of Korea	Incidence	Female	42.5	-0.142832393698089	-0.876041720066556	0.595800403702018
Democratic People's Republic of Korea	Incidence	Female	47.5	0.192210754248068	-0.541844942879277	0.931684184754578
Democratic People's Republic of Korea	Incidence	Female	52.5	0.394168156681118	-0.371019923710048	1.16523316964676
Democratic People's Republic of Korea	Incidence	Female	57.5	0.449085030582386	-0.375497542692149	1.28049259573517
Democratic People's Republic of Korea	Incidence	Female	62.5	0.345424939540462	-0.57344917129275	1.2727910439561
Democratic People's Republic of Korea	Incidence	Female	67.5	0.143349212172317	-0.924023081897951	1.22222059663351
Democratic People's Republic of Korea	Incidence	Female	72.5	-0.0550704868104712	-1.3613681827172	1.26852685771153
Democratic People's Republic of Korea	Incidence	Female	77.5	-0.19017728771884	-1.94472993823834	1.59577046274282
Democratic People's Republic of Korea	Incidence	Female	82.5	-0.206225319267794	-2.8259760163459	2.48415221236431
Democratic People's Republic of Korea	Incidence	Female	87.5	0.0605355782940853	-4.29410549275585	4.61331385871142
Democratic People's Republic of Korea	Incidence	Female	92.5	0.261185706018097	-8.33230351237725	9.66028104059473
Democratic People's Republic of Korea	Incidence	Female	97.5	0.314368741240534	-16.5488167391429	20.5851395120197
Serbia	Incidence	Both	7.5	0.781190888579375	-6.58174732059558	8.72445315132206
Serbia	Incidence	Both	12.5	1.34980638502629	-4.41896274522422	7.46674810509105
Serbia	Incidence	Both	17.5	1.3380475879746	-3.34957657938726	6.25302534114338
Serbia	Incidence	Both	22.5	1.27912889031303	-2.47389587473997	5.17657852513229
Serbia	Incidence	Both	27.5	0.984556089915278	-1.58107947377316	3.61707397471096
Serbia	Incidence	Both	32.5	1.18710837717166	-0.723205029859164	3.13418059893036
Serbia	Incidence	Both	37.5	1.27907266083074	-0.270233986727486	2.85244786067906
Serbia	Incidence	Both	42.5	1.39617837770021	0.0686683189981885	2.74129917296502
Serbia	Incidence	Both	47.5	1.798500679777	0.633541212413413	2.97694601422078
Serbia	Incidence	Both	52.5	2.11754327044475	1.1048730089698	3.14035647585462
Serbia	Incidence	Both	57.5	2.06482896139735	1.15085269875614	2.9870637071495
Serbia	Incidence	Both	62.5	1.72170532345308	0.831811491124612	2.61945293745129
Serbia	Incidence	Both	67.5	1.45449468895109	0.465221855453235	2.45350881123549
Serbia	Incidence	Both	72.5	1.32675266833848	0.093210741224814	2.57549668233377
Serbia	Incidence	Both	77.5	1.21662333754038	-0.642729511946993	3.11077175862422
Serbia	Incidence	Both	82.5	1.55928220716735	-1.36405223561955	4.56925731654769
Serbia	Incidence	Both	87.5	1.87332204195061	-2.00024134408268	5.89999287958791
Serbia	Incidence	Both	92.5	1.42524255719179	-6.70311629002024	10.2617731559323
Serbia	Incidence	Both	97.5	1.88601235364547	-19.0015051206706	28.1599062895222
Serbia	Incidence	Male	7.5	1.70040373763836	-11.1608991092868	16.4236469831254
Serbia	Incidence	Male	12.5	1.56787738404138	-8.52953633852479	12.7799434195335
Serbia	Incidence	Male	17.5	1.72068691142322	-6.72720164151149	10.9337162370033
Serbia	Incidence	Male	22.5	1.94504655209684	-5.01459279794907	9.41462296836675
Serbia	Incidence	Male	27.5	2.05706768483567	-3.14042909994676	7.53346280229501
Serbia	Incidence	Male	32.5	2.42061465768977	-1.16790680685342	6.13943272817774
Serbia	Incidence	Male	37.5	2.53451158341793	-0.258441733269721	5.4056729045197
Serbia	Incidence	Male	42.5	2.54033980665078	0.156555673478076	4.98085938520054
Serbia	Incidence	Male	47.5	2.81122443419899	0.701406307272934	4.9652458418133
Serbia	Incidence	Male	52.5	3.19825458331295	1.35117532896107	5.07899602027675
Serbia	Incidence	Male	57.5	3.27142382657268	1.58613407141004	4.98467213715057
Serbia	Incidence	Male	62.5	3.04633753340009	1.32938033799137	4.79238739671055
Serbia	Incidence	Male	67.5	2.8453614738664	0.867582819008739	4.86191976731847
Serbia	Incidence	Male	72.5	2.77422508398601	0.239851111194045	5.37267588214001
Serbia	Incidence	Male	77.5	2.92925482290229	-1.29432169483603	7.33355649148797
Serbia	Incidence	Male	82.5	2.98203371319627	-3.35918730344248	9.73934274544517
Serbia	Incidence	Male	87.5	2.66271877151505	-5.06270132253881	11.0167865779119
Serbia	Incidence	Male	92.5	2.0245977953647	-12.7373907060275	19.2838334714444
Serbia	Incidence	Male	97.5	2.90007128509553	-34.1289197029498	60.7446640123178
Serbia	Incidence	Female	7.5	0.597373093861919	-8.23597714362148	10.2810356213827
Serbia	Incidence	Female	12.5	1.41724737777802	-5.51765268242957	8.86116145182485
Serbia	Incidence	Female	17.5	1.30691222891848	-4.29067505174485	7.23187600483537
Serbia	Incidence	Female	22.5	1.08071311144133	-3.3599305464073	5.72540583721268
Serbia	Incidence	Female	27.5	0.581356272566658	-2.35981925417994	3.6111276357103
Serbia	Incidence	Female	32.5	0.658500772725512	-1.59704068398122	2.96574257765636
Serbia	Incidence	Female	37.5	0.696427885228346	-1.16730335885501	2.59530432182613
Serbia	Incidence	Female	42.5	0.840966849619962	-0.757411316194423	2.46508812426327
Serbia	Incidence	Female	47.5	1.31182851327876	-0.0842990382322495	2.72746423138748
Serbia	Incidence	Female	52.5	1.61858279909044	0.407162058976707	2.84461943093426
Serbia	Incidence	Female	57.5	1.5675861425785	0.476771758883454	2.6702428257309
Serbia	Incidence	Female	62.5	1.30804579796613	0.262107335288864	2.36489553407242
Serbia	Incidence	Female	67.5	0.978584455673093	-0.166366091359316	2.13666596572692
Serbia	Incidence	Female	72.5	0.751229553668109	-0.660075997792586	2.18258528515047
Serbia	Incidence	Female	77.5	0.594422963837093	-1.47106605786369	2.70321139747782
Serbia	Incidence	Female	82.5	1.01367126240708	-2.25799864285281	4.39485216417166
Serbia	Incidence	Female	87.5	1.59093341078147	-2.85538219828196	6.24075718059296
Serbia	Incidence	Female	92.5	1.44580828171759	-8.19855352873441	12.1033754206937
Serbia	Incidence	Female	97.5	1.33403622632136	-23.2677047573174	33.8235336951771
Kazakhstan	Incidence	Both	7.5	0.0531120519377648	-4.90050002066813	5.26475148085153
Kazakhstan	Incidence	Both	12.5	-0.903276404680475	-4.77675286810499	3.1277647329661
Kazakhstan	Incidence	Both	17.5	-1.62577257603138	-4.47666232356531	1.31020184871644
Kazakhstan	Incidence	Both	22.5	-1.51807958212411	-3.55871088685745	0.565730076612492
Kazakhstan	Incidence	Both	27.5	-0.896483186954611	-2.21925393237663	0.444181903881113
Kazakhstan	Incidence	Both	32.5	-0.333529272181521	-1.34923496318669	0.69263409799476
Kazakhstan	Incidence	Both	37.5	-0.318682503028045	-1.15969445546743	0.529485448173661
Kazakhstan	Incidence	Both	42.5	-0.771539770849872	-1.51739135127554	-0.0200395323752711
Kazakhstan	Incidence	Both	47.5	-1.20607722324907	-1.94474857429695	-0.461841301646071
Kazakhstan	Incidence	Both	52.5	-1.2653071225957	-1.95698394232672	-0.568750640424776
Kazakhstan	Incidence	Both	57.5	-0.997227006813828	-1.71873275832247	-0.270424512964862
Kazakhstan	Incidence	Both	62.5	-0.614400774271728	-1.42027358765171	0.198059914881288
Kazakhstan	Incidence	Both	67.5	-0.442312058618133	-1.40023225440694	0.524914559715883
Kazakhstan	Incidence	Both	72.5	-0.423481747883503	-1.72234804568508	0.892550748194254
Kazakhstan	Incidence	Both	77.5	-0.152308383824318	-1.86150076417223	1.58665150484893
Kazakhstan	Incidence	Both	82.5	0.137238558623864	-2.42151673899973	2.7630909093509
Kazakhstan	Incidence	Both	87.5	0.402927876250714	-4.09767508448099	5.11473976260532
Kazakhstan	Incidence	Both	92.5	0.443265551922445	-8.11569414652282	9.79948644137489
Kazakhstan	Incidence	Both	97.5	0.298164626422559	-16.9991395767249	21.2002113728452
Kazakhstan	Incidence	Male	7.5	-1.35543474822611	-9.29274322194128	7.27642527565953
Kazakhstan	Incidence	Male	12.5	-2.31269061425277	-8.63162100937893	4.44324962803888
Kazakhstan	Incidence	Male	17.5	-2.56361205090155	-7.93184837769569	3.11763111650489
Kazakhstan	Incidence	Male	22.5	-2.28845349105778	-6.09079069385731	1.66783845495186
Kazakhstan	Incidence	Male	27.5	-1.66178546424175	-4.20305614580383	0.946899233019982
Kazakhstan	Incidence	Male	32.5	-1.14541446465495	-3.22490437693499	0.978759240159066
Kazakhstan	Incidence	Male	37.5	-1.01938649109602	-2.70127992266617	0.691579938689424
Kazakhstan	Incidence	Male	42.5	-1.46260221055957	-2.98980753521121	0.0886454960767447
Kazakhstan	Incidence	Male	47.5	-1.75517825919962	-3.28064872749285	-0.205647867850478
Kazakhstan	Incidence	Male	52.5	-1.76532443139158	-3.18692321307835	-0.322850958359733
Kazakhstan	Incidence	Male	57.5	-1.64038551592881	-3.09132083200594	-0.167726518242206
Kazakhstan	Incidence	Male	62.5	-1.52759224435518	-3.15078305061004	0.122803205122435
Kazakhstan	Incidence	Male	67.5	-1.42777982459908	-3.4259181958445	0.611700456153064
Kazakhstan	Incidence	Male	72.5	-1.39421314498305	-4.20075493187304	1.49454929819663
Kazakhstan	Incidence	Male	77.5	-1.3370369395529	-5.01915001086151	2.48782023934635
Kazakhstan	Incidence	Male	82.5	-1.3367473189714	-6.75639265578518	4.39790680411143
Kazakhstan	Incidence	Male	87.5	-1.40674349136373	-11.1196856580097	9.36764007803885
Kazakhstan	Incidence	Male	92.5	-1.48878844383542	-20.5502197955495	22.1458231513119
Kazakhstan	Incidence	Male	97.5	-1.37677275473752	-37.5220257124631	55.6795184732954
Kazakhstan	Incidence	Female	7.5	1.00644338822178	-5.30597278664264	7.73965271274191
Kazakhstan	Incidence	Female	12.5	-0.0515052261377713	-4.98686879246052	5.14022094209292
Kazakhstan	Incidence	Female	17.5	-1.2614368230781	-4.61387553812999	2.20882663222384
Kazakhstan	Incidence	Female	22.5	-1.25195779383871	-3.66209231594229	1.2184722916031
Kazakhstan	Incidence	Female	27.5	-0.648232075222632	-2.19725512372489	0.925324767375346
Kazakhstan	Incidence	Female	32.5	-0.0955298732117971	-1.25829079056858	1.08092346411379
Kazakhstan	Incidence	Female	37.5	-0.0913277051434069	-1.06166308210338	0.8885242128573
Kazakhstan	Incidence	Female	42.5	-0.535228614826477	-1.3899324629133	0.326883388291388
Kazakhstan	Incidence	Female	47.5	-1.00704337061408	-1.85062063628623	-0.156215701447071
Kazakhstan	Incidence	Female	52.5	-1.09850889075405	-1.88934301757415	-0.301300139246063
Kazakhstan	Incidence	Female	57.5	-0.825884188348436	-1.65685516296746	0.0121082493507396
Kazakhstan	Incidence	Female	62.5	-0.365572869609398	-1.29334407938323	0.570918718842606
Kazakhstan	Incidence	Female	67.5	-0.0783640701768951	-1.16952012123199	1.02483908951527
Kazakhstan	Incidence	Female	72.5	0.0105720274346188	-1.4539052403419	1.49681265045181
Kazakhstan	Incidence	Female	77.5	0.346270861138787	-1.58027783631782	2.3105314094529
Kazakhstan	Incidence	Female	82.5	0.668967198667203	-2.22362243380937	3.64713041231113
Kazakhstan	Incidence	Female	87.5	0.897146929324233	-4.14378099905586	6.20316933612173
Kazakhstan	Incidence	Female	92.5	0.840992973065524	-8.58136570338925	11.234497671454
Kazakhstan	Incidence	Female	97.5	0.573542432355345	-18.3893542349173	23.9426222224616
Ireland	Incidence	Both	7.5	1.74849970981958	-5.73073574088926	9.82113072128497
Ireland	Incidence	Both	12.5	1.66543998884865	-4.31684414749942	8.02174736020758
Ireland	Incidence	Both	17.5	1.61831780756396	-3.41712696835348	6.91629053792533
Ireland	Incidence	Both	22.5	1.65905935762456	-2.37141196860936	5.85592353496034
Ireland	Incidence	Both	27.5	1.70766026117708	-1.06341932884316	4.55635403638681
Ireland	Incidence	Both	32.5	2.03585063565594	-0.0642539624944427	4.18008798407885
Ireland	Incidence	Both	37.5	2.13857657306851	0.332221463830473	3.97745282788733
Ireland	Incidence	Both	42.5	2.1769089869633	0.580560765901472	3.79859339250734
Ireland	Incidence	Both	47.5	2.32016461912703	0.882039566960824	3.77879087918458
Ireland	Incidence	Both	52.5	2.30656807365976	0.933903164965866	3.6979007331537
Ireland	Incidence	Both	57.5	2.02896134864969	0.65934495036597	3.41721336471312
Ireland	Incidence	Both	62.5	1.61131616273305	0.196585206075417	3.04602248756922
Ireland	Incidence	Both	67.5	1.26579935576658	-0.211592251964299	2.76506410499608
Ireland	Incidence	Both	72.5	0.912923798636944	-0.73800518993965	2.59131109621225
Ireland	Incidence	Both	77.5	0.629143349998373	-1.38492607065415	2.684347208517
Ireland	Incidence	Both	82.5	0.629221342055786	-2.19166143015694	3.53146097740433
Ireland	Incidence	Both	87.5	0.62612010008336	-3.79005571867088	5.24500478648979
Ireland	Incidence	Both	92.5	0.562291046636321	-7.82818437403673	9.71655827619164
Ireland	Incidence	Both	97.5	1.0774435447535	-16.688546698529	22.631993425596
Ireland	Incidence	Male	7.5	2.28856084597415	-8.86970613565056	14.8130795618306
Ireland	Incidence	Male	12.5	1.97071493424157	-7.06625638125259	11.8864504894729
Ireland	Incidence	Male	17.5	1.6439062970889	-5.9791255847613	9.88499895994252
Ireland	Incidence	Male	22.5	1.42623162693025	-4.920947852941	8.19712891256368
Ireland	Incidence	Male	27.5	1.7431717215435	-3.17808551649729	6.91456626509168
Ireland	Incidence	Male	32.5	2.23435904877864	-1.89823433376546	6.54104030781981
Ireland	Incidence	Male	37.5	2.76760274637056	-0.598199479408446	6.24737297437614
Ireland	Incidence	Male	42.5	3.08519468961859	0.239630558124193	6.01153760273223
Ireland	Incidence	Male	47.5	3.04886822225672	0.535757284956739	5.6247998589152
Ireland	Incidence	Male	52.5	2.73267657027787	0.323867500520292	5.199321938407
Ireland	Incidence	Male	57.5	2.2712763949885	-0.130757675342463	4.73108368498878
Ireland	Incidence	Male	62.5	1.85085669998817	-0.616607712256345	4.37958266192968
Ireland	Incidence	Male	67.5	1.37684530613611	-1.17382554205265	3.99334812456436
Ireland	Incidence	Male	72.5	0.952673441216056	-1.85188820342274	3.83737484478248
Ireland	Incidence	Male	77.5	0.791510272203122	-2.72259979929076	4.43256626915445
Ireland	Incidence	Male	82.5	0.766267547982347	-4.44526384062371	6.26203455384893
Ireland	Incidence	Male	87.5	1.00957130407469	-7.67678031913656	10.5131897511996
Ireland	Incidence	Male	92.5	1.16704400776344	-15.8439441455238	21.6165692337917
Ireland	Incidence	Male	97.5	1.69144236047303	-32.1785637141861	52.4761198771082
Ireland	Incidence	Female	7.5	1.41158557402312	-8.42518930920083	12.305006268178
Ireland	Incidence	Female	12.5	1.45722581664987	-6.37079021376169	9.9397153293463
Ireland	Incidence	Female	17.5	1.49912600704099	-5.12424571399795	8.58488196191498
Ireland	Incidence	Female	22.5	1.69141244233972	-3.5354232134779	7.20145890862289
Ireland	Incidence	Female	27.5	1.5776068693657	-1.79577040218797	5.06686177941658
Ireland	Incidence	Female	32.5	1.85279488421588	-0.578234045298931	4.34326654842152
Ireland	Incidence	Female	37.5	1.82997720114684	-0.30740281398719	4.01318201629657
Ireland	Incidence	Female	42.5	1.73435093165042	-0.189761951716827	3.69555630633254
Ireland	Incidence	Female	47.5	1.92560272397584	0.177110528696378	3.70461311788191
Ireland	Incidence	Female	52.5	2.04814730232248	0.383918265157446	3.73996699679604
Ireland	Incidence	Female	57.5	1.88608386702827	0.224951376925331	3.57474803573783
Ireland	Incidence	Female	62.5	1.52473639990107	-0.19691689902831	3.27608908275345
Ireland	Incidence	Female	67.5	1.31099107332651	-0.497403160771259	3.15225168287376
Ireland	Incidence	Female	72.5	1.02328630895796	-1.01301321592806	3.10147533760368
Ireland	Incidence	Female	77.5	0.676003152764038	-1.77615207884128	3.18937636154244
Ireland	Incidence	Female	82.5	0.666066001234578	-2.67546460244894	4.12232437350948
Ireland	Incidence	Female	87.5	0.546449492843992	-4.54203578228239	5.90618172580535
Ireland	Incidence	Female	92.5	0.369827491350772	-9.09656357750467	10.8220180348489
Ireland	Incidence	Female	97.5	0.874360884055525	-19.0513008889632	25.704758637428
Fiji	Incidence	Both	7.5	0.542075161252464	-18.2433849881869	23.6439262593042
Fiji	Incidence	Both	12.5	0.141754414857642	-9.57158212210788	10.8984455619608
Fiji	Incidence	Both	17.5	0.0118116981721927	-8.74127711306222	9.60445382895372
Fiji	Incidence	Both	22.5	0.0833836141215238	-7.19388231291422	7.93128648506389
[truncated: 11,168 more rows]
