# Supplementary material for: Global thyroid cancer incidence trend and age-period-cohort model analysis based on Global Burden of Disease Study from 1990 to 2019
Source: Front Endocrinol (Lausanne). 2023 Apr 12;14:1133098. doi: 10.3389/fendo.2023.1133098 (PMC10130642; doi:10.3389/fendo.2023.1133098)
Supplement: Supplementary file 4 [file DataSheet_4.csv]

measure	sex	location	age	1990	1991	1992	1993	1994	1995	1996	1997	1998	1999	2000	2001	2002	2003	2004	2005	2006	2007	2008	2009	2010	2011	2012	2013	2014	2015	2016	2017	2018	2019
Incidence	Both	Global	5 to 9	0.934542182370614	0.902736922954837	0.88025930790744	0.848843763854979	0.830453699658062	0.805847456319456	0.778251715323477	0.744771148623732	0.705388709464909	0.6621375369904	0.626929867118021	0.598718165922406	0.560090059207699	0.528841771272859	0.512193026000476	0.498672648870557	0.487851627953934	0.477194570269816	0.472615950208478	0.473142130561436	0.46688945004089	0.471396923848345	0.48019276636501	0.483856755488067	0.485230839138837	0.484887284993158	0.486205823552265	0.489807928772283	0.491142480906746	0.490152524796563
Incidence	Both	Global	10 to 14	0.849782163976649	0.84460490240325	0.837807210990005	0.827538859824321	0.838252199397603	0.847869883345306	0.854614277146218	0.857781903935644	0.857029075194022	0.851908947939287	0.841564572689246	0.811181386055666	0.747149300924176	0.692750553825267	0.668536161699602	0.648577655480673	0.629764512607864	0.607704895091179	0.590474052160713	0.589824542771344	0.584819434429669	0.574715969431372	0.562253469109573	0.555584757082283	0.552579259987067	0.542415358226356	0.530890476009117	0.524007028629664	0.522874120726563	0.517380362532617
Incidence	Both	Global	15 to 19	1.70169207132811	1.67627300601588	1.6423888564049	1.61052571569487	1.57601648858222	1.56247329472619	1.56454034014214	1.5648415639811	1.55724401123111	1.55813215809282	1.55533572084784	1.5244867209223	1.49949920933205	1.48950703238343	1.48365107276959	1.46460593140222	1.42923174597493	1.37903214895685	1.32823334978846	1.28706958851629	1.25746618745028	1.22645601676916	1.19359128891629	1.16983984529572	1.14343130322147	1.11455939375346	1.09425241770134	1.08999443667265	1.10181360054606	1.0958004928888
Incidence	Both	Global	20 to 24	2.7846457110989	2.77509646180361	2.75591641648617	2.71981983545189	2.72609535891969	2.7368418628618	2.74574982138762	2.75296006281918	2.76604515664713	2.76638363431786	2.75686893621348	2.71658903182743	2.66743249175801	2.59297821473611	2.59325384753082	2.58317038420328	2.58099682402069	2.57083644613972	2.54567635777813	2.52440221711148	2.51985895101998	2.47011722306353	2.38532700232899	2.30362725779682	2.20857163191291	2.14821623131478	2.1237664502724	2.12294102786599	2.15591965912925	2.16309110364534
Incidence	Both	Global	25 to 29	4.23168720828724	4.23751454427221	4.22354650186829	4.19000578548903	4.31407199384641	4.41254331767825	4.46812631942432	4.50720515557789	4.55815822520908	4.54640673631807	4.51116360350565	4.42345889301651	4.21780962626702	4.04385519452469	3.9995117705672	3.98781171854774	3.99188199123947	3.99541847027691	4.00970367763979	4.04884939356018	4.09046171798692	4.03170936258024	3.94721811698388	3.92874040824191	3.83655293320489	3.76414557433552	3.72228753157984	3.70082133489002	3.70473999972359	3.6633219893324
Incidence	Both	Global	30 to 34	6.00570462200143	6.03041873971522	6.0597630173833	6.12556566791956	6.37642995895832	6.57730049597413	6.69379770185255	6.79138561253027	6.85841956906164	6.79702935604428	6.75471312139257	6.67778994649511	6.36890624905773	6.17494576586181	6.13302151247031	6.01450787144456	5.93098935652883	5.88324385313601	5.85976049493975	5.87156777675882	5.88485185330981	5.84258566172603	5.75002803376097	5.72918544685069	5.69517104312275	5.66069524306604	5.69855712641127	5.77422875624411	5.86574994145208	5.89540718762136
Incidence	Both	Global	35 to 39	7.59601388521041	7.66523026577635	7.70288843745322	7.7508627816555	7.75022686460906	7.74149752413965	7.72107164174768	7.80360881918504	7.87836026691547	7.98897231950008	8.11327736038066	8.16141426709076	8.14158402656817	8.04017619158897	7.98231082569983	7.93743779312814	7.96231363498535	7.92362697320687	7.87162277653226	7.78369636509002	7.68908761301994	7.46425979758984	7.26440366742105	7.15713768045021	7.09004876907933	7.06006561716793	7.06642697410288	7.10905475962805	7.16815566764468	7.20899940029606
Incidence	Both	Global	40 to 44	8.74176674121323	9.09963783506914	9.26422607652659	9.43463399080967	9.51506601383229	9.61738331084346	9.62531553990462	9.67622601152245	9.66439641501622	9.61833906228724	9.58564693951767	9.56238938100591	9.67004297733525	9.78273694356207	9.90578765338448	9.97794634411879	10.0741470572786	10.1928219766421	10.2279336977541	10.0979947147298	10.0109306082041	9.91484483051487	9.81417326261766	9.69809078875725	9.61054666591831	9.42282128487127	9.24653320465748	9.15479850617167	9.03460599602815	8.91891932413448
Incidence	Both	Global	45 to 49	8.96378772879348	8.9047046881956	9.10039510801536	9.3597472044115	9.77693063676569	10.1690774519572	10.5163507791649	10.5654692111394	10.5724821107306	10.6466492505957	10.8029573214354	10.8590227490379	10.8767152588594	10.8582357728119	10.8644636227537	10.8326936152198	10.7217179585839	10.6989351724689	10.792050027734	10.9302472088252	10.9419459863523	10.8841262255353	10.8176687869852	10.7158891080933	10.5479281344444	10.4113690474988	10.320337238221	10.2212546514214	10.0933681779934	9.98273547220559
Incidence	Both	Global	50 to 54	10.801688923425	10.7199126106521	10.5992951567242	10.4590715498229	10.2789468845028	10.0039996888973	9.9121984203348	10.0478943676074	10.218418021083	10.5433880343589	10.9166574965674	11.3346816970828	11.5050826147932	11.6604914103504	11.6345429784172	11.7777071854974	11.7181166531167	11.6296987136261	11.5504101399314	11.454749906464	11.3189473260067	11.2886692982942	11.3517160426203	11.4954791324615	11.715322365149	11.9160954882875	11.9227718221727	11.9179365058135	11.8445375729013	11.7507529519999
Incidence	Both	Global	55 to 59	10.9656406403507	10.8220414668049	10.7203748182712	10.6845787902657	10.5366269582109	10.3838830622017	10.2468854649803	10.040156376668	9.83502411701001	9.7373513445938	9.55852869168414	9.48528977635276	9.86389130271566	10.22648633502	10.5294911510565	10.858058721014	11.1916507530491	11.2377904525751	11.2336727866326	11.1910592369524	11.287294895007	11.3848074143193	11.5143324539661	11.503749028324	11.5165235580752	11.5297307173072	11.5249914013458	11.5027505754203	11.5264719223478	11.6278588625412
Incidence	Both	Global	60 to 64	10.6526016714169	10.5655765596563	10.4095349084836	10.1936539708536	9.88520870951749	9.61234892698676	9.43337624822671	9.33201232012084	9.26682052418142	9.19615625047768	9.10143944115016	9.02617514387586	9.01999464094418	9.00064786121551	8.89950798153793	8.73956148680674	8.62613027344785	8.82896981866552	9.01121086613884	9.28342945629024	9.52770612026871	9.90658161772018	10.0247889488002	10.104110829014	10.1992737230893	10.3618942757156	10.423443739151	10.4334316316201	10.3882354975154	10.3211895575799
Incidence	Both	Global	65 to 69	9.10281066469844	9.12102055073506	9.13334088122891	9.11841036540064	9.02660622905793	8.95650330101597	8.87007727591484	8.72239344666104	8.58493209660633	8.37946292450042	8.23663888095749	8.15743785676967	8.1588140830526	8.20800074862666	8.17349981116858	8.11414089538625	8.04944088819779	7.96662773592071	7.85719265109544	7.80806547308801	7.72860662658888	7.69036300762934	7.89859804126033	8.07418848938122	8.30605888343004	8.55110289282532	8.82941484610682	8.85437007294306	8.86959570140847	8.92852108423367
Incidence	Both	Global	70 to 74	6.52649102573659	6.64215603970553	6.82516389852747	7.01218177838031	7.11980247119431	7.15067008704853	7.12260142529502	7.08986471233102	7.09288267551019	7.07881770541594	7.03466022279498	7.02013417444959	6.96758287373029	6.89547907211961	6.77047311142956	6.67964728060205	6.63491702382892	6.60131996107692	6.577236381805	6.55442495783115	6.51623949450669	6.49541534704855	6.47677874189094	6.41950661301127	6.33753113140669	6.26567855277789	6.24813712636416	6.41582376349584	6.57882724842596	6.79301049558406
Incidence	Both	Global	75 to 79	5.4038804861151	5.24291878528032	5.05081642852947	4.84408161526346	4.65714860354147	4.64553283279937	4.72405903482342	4.85676808564706	5.01515723421839	5.13248580415547	5.15175774298586	5.17554061233142	5.21603030114146	5.24269356012044	5.24006078568577	5.23446163015967	5.25008857981882	5.22311197641276	5.19758387784509	5.15840004456768	5.14642970628666	5.18863247296383	5.24481641031589	5.27674440526524	5.29024051654363	5.2694722092691	5.22570480907504	5.1495345710795	5.10003227790825	5.07751544754617
Incidence	Both	Global	80 to 84	2.99754804002032	3.0002222348029	3.00483695080506	2.99949508211145	2.95680316280525	2.91254682998234	2.83516199380006	2.74035175696836	2.64569412790217	2.56294373292777	2.5409165942836	2.58185642697943	2.65907704563407	2.73671749407525	2.80546232370224	2.83434446622919	2.86483295222614	2.88229558815793	2.92147929296966	2.94522757326363	2.97559537238938	3.03149999156401	3.06269311801208	3.09474708293063	3.11539923569387	3.10091628564672	3.09763297760867	3.09760552334938	3.10301553916928	3.09088933727866
Incidence	Both	Global	85 to 89	1.35454497069524	1.3561424137551	1.38245723236609	1.40039879729549	1.4048795179151	1.41964008709945	1.43280251851865	1.43895761032066	1.44778030581877	1.44651185761766	1.42060489302745	1.38527425513017	1.3473836344767	1.30380493441696	1.27001391670391	1.27402235194347	1.30842528309913	1.35352337200818	1.40472073592743	1.44694920723427	1.4817608370818	1.53149711930113	1.58001901390974	1.62937950221841	1.66305466239582	1.68325384183061	1.6991346168833	1.69019614229951	1.68558397090212	1.69219164045903
Incidence	Both	Global	90 to 94	0.287701007863133	0.29436879734097	0.303367514041934	0.312468417602152	0.318498029321393	0.326781763203646	0.330960616789324	0.337885360755426	0.340774720687024	0.346253846880519	0.345264434598227	0.348989725242545	0.354418066624925	0.355409040392165	0.357381254230177	0.356096957248017	0.353125681650001	0.345974349616373	0.340213085049026	0.33704879478499	0.349298542095563	0.370557511878101	0.393676633882424	0.415781693181813	0.433577979639588	0.446214458347646	0.458151340485805	0.462856364839633	0.469450210601945	0.477881866882455
Incidence	Both	Global	95 plus	0.097470255398461	0.0994231750607156	0.103621277986872	0.108116027892978	0.111936219364022	0.117258822919487	0.124058865223335	0.129466473605534	0.13499263751253	0.140669496986113	0.14507415885013	0.149569790411788	0.158496237577389	0.166242103095859	0.176837193192142	0.186535062697416	0.194377202391966	0.201873525752041	0.2082097980698	0.213851411598931	0.221809277954643	0.231764208222703	0.237724200853337	0.244361176155753	0.252957364546804	0.266466242765118	0.281360078299092	0.288586418843242	0.295880414668947	0.304380898441739
Incidence	Female	Global	5 to 9	0.853304261819861	0.823228890234294	0.801403037430287	0.768798887800367	0.75508263671399	0.733064899785121	0.703639103473351	0.669805200766743	0.629912387325602	0.589151918551343	0.556091150441765	0.53028467826588	0.49140663947327	0.460433641234163	0.445613290255361	0.434493457221743	0.425910752833052	0.416529754631709	0.412210588658262	0.412022631546621	0.407429784070983	0.411633060482768	0.420816052643932	0.426167653468817	0.429843846494548	0.432491206942356	0.437570653108369	0.444556164759246	0.448788505662166	0.450209386921434
Incidence	Female	Global	10 to 14	0.793466369281549	0.791568891479492	0.786360494772594	0.778091357653866	0.796970259559156	0.813636892161579	0.821193437171857	0.826247807634154	0.827663257289896	0.824506627639062	0.812706237102446	0.782079407697147	0.712322246467135	0.651487482790243	0.626562101203322	0.609845339113585	0.595842403722184	0.575446823069657	0.558368560955926	0.554011332729767	0.546112900230588	0.537158353496461	0.52684066309743	0.52443163493789	0.521438798093126	0.513983890822785	0.506396630175279	0.501804250053159	0.50251386043302	0.498882353910569
Incidence	Female	Global	15 to 19	1.763836452386	1.74287286729705	1.71325516219143	1.68478553879893	1.64971185290134	1.63890121699064	1.64754466990486	1.6491749549572	1.63820144953163	1.64530631989979	1.64866721860191	1.61612569761308	1.59258181661513	1.586546072573	1.57473015659736	1.55175474077808	1.51143594272594	1.45701128467974	1.40645773541263	1.37168516692702	1.35028827048153	1.32089524364159	1.28963434749423	1.26748045775956	1.23414239778828	1.20523897626626	1.18846264458245	1.18714928458363	1.20426462166274	1.20197322740483
Incidence	Female	Global	20 to 24	3.00428789484457	2.9961859923771	2.98488983966311	2.95376760391855	2.97629137262106	3.00264447941216	3.02349091982203	3.03992776974738	3.06452633041018	3.07874536458797	3.0774012406795	3.04233670396307	2.98807068578362	2.89411076873431	2.88929694394275	2.87735749409248	2.87207547949657	2.85180579821859	2.81827375814789	2.79720628159918	2.79726818101227	2.75188039448081	2.67078925361689	2.57804872629353	2.4552437636124	2.39343461150733	2.37514675913432	2.37782676778235	2.42390080973757	2.44268942652889
Incidence	Female	Global	25 to 29	4.53978916216443	4.5517433333666	4.54631911300191	4.51089033065286	4.67705336256352	4.81167988677185	4.87249579243929	4.92839911683267	5.0147699273397	5.01717286545321	4.98905828299608	4.90902359694409	4.65386335068501	4.43356698419079	4.37168111896228	4.36722383813586	4.37213691127572	4.37853558501394	4.40255663614131	4.44428455652345	4.4938471228289	4.4110757321436	4.29533104086438	4.26010432388619	4.12993475359509	4.03524111798588	3.99684882830493	3.98782876103015	4.00775545710335	3.97705814131242
Incidence	Female	Global	30 to 34	6.51017776181507	6.52962135751865	6.56928684868445	6.64813659310048	6.97610890136237	7.25932117315321	7.39371426234215	7.51709527244379	7.62982537953574	7.57497647945281	7.54053511805929	7.45109264009891	7.04279261398001	6.78050277917833	6.73162394698785	6.6079248183841	6.53662010485698	6.50238854941543	6.49887510992672	6.5183419519868	6.55586543350927	6.53549877836538	6.44110302293215	6.41604352155195	6.35049779105197	6.29056805950912	6.31108947067418	6.37783709849943	6.46082154466635	6.47853858539126
Incidence	Female	Global	35 to 39	8.0878972950518	8.16441698427101	8.20077864781917	8.24266551354245	8.23737707448961	8.22858891445237	8.21695071813827	8.31379863323933	8.39307499184657	8.52496416407208	8.69278938748954	8.77943884166136	8.74958689125865	8.63083898962668	8.55618430851879	8.52309854322089	8.56735777653305	8.53695053798605	8.48919343328558	8.42522671301784	8.36475185878736	8.16255537560618	7.98499939865484	7.88140480040529	7.77311251522279	7.72249722002643	7.71833056812396	7.73660966204335	7.76254497768892	7.78742348367867
Incidence	Female	Global	40 to 44	8.91935792299842	9.30290420452148	9.49354326285927	9.67965418523343	9.77608615120485	9.89241774096829	9.92401576845524	9.99122632731272	9.98538543217744	9.93917693192052	9.90621637174014	9.89769522627275	10.0457476064516	10.2058394837637	10.3453553560901	10.4497922151105	10.5696317038314	10.7188030880029	10.7897271178562	10.6789350261117	10.6096942981412	10.5702450765465	10.5053398831256	10.3848910796505	10.2950495219118	10.1084886666934	9.90874199125937	9.79410424975916	9.64058633903573	9.50063722331036
Incidence	Female	Global	45 to 49	8.72374562032891	8.64073916237755	8.81048232138592	9.06737003059646	9.5262934466693	9.93519077480039	10.283783404126	10.3522099254456	10.3597603366525	10.4241918231765	10.5549330125374	10.6024208221881	10.6061632957776	10.5986344697078	10.6661873424574	10.6476465578497	10.5255617128047	10.5086309917498	10.5805994673084	10.6755099602014	10.6305465596005	10.511188317279	10.379803704499	10.2743257908047	10.1625095403451	10.0678521859227	10.0153591355698	9.967305590144	9.88207787131334	9.79440120731041
Incidence	Female	Global	50 to 54	10.3136063375457	10.2384471742271	10.1085926322998	9.96475212515534	9.76582468127492	9.46458751652608	9.3780911705591	9.4724035868749	9.60720066580524	9.89404136018021	10.2375080314884	10.6126215397222	10.7934917453991	10.969022374566	10.9428953195989	11.0530264344677	10.9641534406185	10.8395108819019	10.7304976594031	10.6681564816682	10.5491135328603	10.5407897875567	10.6293924495278	10.790899848004	11.0438802738235	11.2840069529701	11.2991049371693	11.2777418655704	11.1938156604299	11.1177041793846
Incidence	Female	Global	55 to 59	10.190208205452	10.0635021391749	9.97748295747455	9.95799834269893	9.78309014611562	9.62034180778871	9.50007971948511	9.2996905318971	9.08592045998529	8.96788430319807	8.78181558983489	8.67876786671449	9.07412844998921	9.47797175775583	9.76269071154135	10.0558414958429	10.3598945574386	10.4005254500206	10.3781174951889	10.3113445135865	10.3501785166247	10.3997547819602	10.5156787701097	10.5335726402532	10.6021965333987	10.6489964276426	10.6628563979986	10.6316813565943	10.6534675320468	10.7295282769555
Incidence	Female	Global	60 to 64	10.4215989593336	10.3072145295932	10.1399415908955	9.93965523735834	9.59965001316724	9.31302278166667	9.14612221374593	9.04710993401655	9.00212727702872	8.9576807019715	8.89463890573464	8.83020809128406	8.87349481805288	8.87010850728878	8.76278411652366	8.61338156327839	8.49026881689469	8.67023335649433	8.85589749729661	9.12262822528768	9.38304005575189	9.77700720353872	9.93510893116643	10.0536323583551	10.1808044089655	10.3232560618703	10.3909179864708	10.4072667841292	10.3738110093179	10.300056415313
Incidence	Female	Global	65 to 69	9.02587535981879	9.0403162223361	9.02857019580638	8.98559473383111	8.83731202457948	8.71387255596865	8.59594273435219	8.44221910750005	8.30584592451716	8.12056331981507	7.9823055513713	7.92597587950573	7.97852756430857	8.05274071955646	8.02429871705579	7.97584822007616	7.90990776090071	7.83852043574272	7.72088492423831	7.66507863563329	7.59658435302004	7.56546547962494	7.77879767336728	7.96072078223137	8.20783489155806	8.44583135770686	8.7174094734389	8.76154234925107	8.79671539428147	8.87072066425309
Incidence	Female	Global	70 to 74	6.54606098408427	6.66205807810698	6.84250291393596	7.02959440266279	7.11666734023477	7.11663438802292	7.05547363697179	6.99133608105129	6.96017669305072	6.92693963672738	6.87433100229784	6.86013259704361	6.82753615560226	6.76897632622583	6.66139808201098	6.58332087316057	6.56884514146968	6.56146065849557	6.56205284923302	6.56842142881098	6.5527244691834	6.53731893593523	6.51562311775683	6.43483163665128	6.32711223588717	6.23291730437809	6.19020594800815	6.34365966519643	6.5082492270124	6.73107728559342
Incidence	Female	Global	75 to 79	5.34593055685955	5.1771257768492	4.97874276160043	4.74546167994719	4.53064684573696	4.49138993129832	4.54862633500217	4.66809716209691	4.80934939968594	4.9162597140901	4.91435879160377	4.93397966415341	4.96743202659407	4.97666756912915	4.95859890107855	4.94248191334677	4.95476428931817	4.92010215191097	4.88704319011381	4.8246065318203	4.78755815578776	4.81376369961162	4.85362993474136	4.87126502074266	4.88555533405197	4.86396040410388	4.81234908143919	4.73315144153336	4.66683217573944	4.64178710944196
Incidence	Female	Global	80 to 84	3.08464283606409	3.08406633737088	3.08983406279523	3.08094149775695	3.02322046766567	2.96672706752832	2.87358511870129	2.76401444623465	2.64924330788466	2.55506587826477	2.52173896677043	2.56063774800115	2.64219009369884	2.72481882048966	2.78789336896843	2.8086242778499	2.83592378492084	2.83957933140531	2.86863708399948	2.87583154750948	2.8830131175531	2.92935568796574	2.95533088409924	2.96810019709575	2.97044067746942	2.95469548639396	2.94894857489316	2.95004212256192	2.95119348205639	2.93855057643058
Incidence	Female	Global	85 to 89	1.44566125297337	1.44413976484445	1.47300133337991	1.49136183339426	1.49125422559459	1.50209449156295	1.50877963312157	1.50814448716504	1.51078698494712	1.50481733043825	1.47334487428329	1.4353497146607	1.39207687001791	1.3391877960238	1.29785964974721	1.2940684125472	1.32778850646429	1.37141558029849	1.42486901893896	1.46529781046946	1.49538064242694	1.54009277209465	1.58144992773298	1.62001497440728	1.6474008381398	1.6638526359999	1.67723662887934	1.6634642465272	1.6538580040308	1.65470223226655
Incidence	Female	Global	90 to 94	0.317660794318531	0.324804465263242	0.334928191644024	0.344753653186454	0.350826895054678	0.358993444676046	0.361618044827208	0.368007017235629	0.369380293799831	0.375260525683096	0.373166947769952	0.377728918347015	0.383757204493212	0.383613190825285	0.385712401585346	0.383337356227759	0.380978461019729	0.372772615918338	0.367484383382634	0.365008622623267	0.379716537739953	0.404626436262884	0.432117040991269	0.45746794635453	0.477193754648744	0.490469770275395	0.502378254125696	0.505580747837456	0.509075963648239	0.514850309325381
Incidence	Female	Global	95 plus	0.112891972859573	0.115043828790612	0.12008463236001	0.125726452711227	0.130532302490873	0.136890036465722	0.144853317360565	0.15109263754825	0.156849501186025	0.163294734878289	0.168393319197432	0.174100365863314	0.184829925351952	0.194932266340154	0.208634166874635	0.22093244929575	0.230902452875106	0.239777125044024	0.248253490512224	0.256402581947086	0.266886210389233	0.279694883406862	0.288213903578691	0.296596607146444	0.305808123942112	0.322217662982581	0.340646036644194	0.350847592144144	0.359727564133456	0.369209915267098
Incidence	Male	Global	5 to 9	1.1524214283328	1.11483033220164	1.08975258913529	1.06128548084519	1.02978200273121	0.996835774471098	0.973893781171695	0.940847838750694	0.90247284349732	0.850641979570264	0.808069965925484	0.771486902932303	0.731490871638321	0.697791076022319	0.675684346181605	0.65537362973228	0.637118732545551	0.621331127922267	0.613143955010758	0.611752930521224	0.599007873414338	0.602143688192128	0.607256630455617	0.606266620930304	0.602181979982535	0.594946189319661	0.588209084817331	0.584277034869389	0.579263580285561	0.573089402595402
Incidence	Male	Global	10 to 14	1.00082053129015	0.986082285062275	0.974482979747115	0.958774146575238	0.947427507455437	0.937700492804534	0.942247212287271	0.940260701385605	0.933709239618384	0.922682604778296	0.915357577487766	0.884652901503281	0.834060894021659	0.794659013525178	0.771606480124571	0.7431471227775	0.711511096993787	0.684348455428094	0.665164783354419	0.671044084374386	0.670824732125445	0.65688162077018	0.638035500283126	0.621688221277797	0.618333191930719	0.602136166867754	0.582261780626162	0.570358296712609	0.565235398749347	0.555789139664869
Incidence	Male	Global	15 to 19	1.53502149687366	1.49861307467111	1.45412209159488	1.41343771829634	1.38111978233584	1.36191919181794	1.34689431292969	1.34426391983097	1.34584756041451	1.33298209250133	1.31667983437429	1.29313287931759	1.2672097488892	1.24984723808254	1.25999984482099	1.25182195018824	1.23113343996364	1.19375763565642	1.14625088074041	1.09517284195217	1.05121700888048	1.01984917033477	0.988062869150247	0.96265731315286	0.95189236076795	0.924085299748429	0.896663917472278	0.887170705149037	0.888655412651057	0.875346227736846
Incidence	Male	Global	20 to 24	2.19556769123382	2.18532420001312	2.14761483888105	2.09891481230988	2.06442037519593	2.03935063539562	2.01748363526604	2.00238357100792	1.98664968547549	1.95962779519297	1.9372429459897	1.89419906127299	1.86727363005926	1.84926346026692	1.86629877447099	1.86487824788648	1.8795461579377	1.90326736530583	1.91150138050555	1.90571930543125	1.90346009478736	1.85369751892388	1.77444885789291	1.7213353888415	1.68771671924641	1.63313061329307	1.59654281585921	1.59083297568354	1.59836175652299	1.58254052170939
Incidence	Male	Global	25 to 29	3.40536101806549	3.39928659569784	3.36605358484713	3.33836771581773	3.35412188239265	3.36517117696427	3.40782730153824	3.40555407018309	3.36585156064504	3.33053012040368	3.28914980195592	3.19759121467739	3.12962905928836	3.08137404090288	3.08562322145972	3.06143278227797	3.07553150684998	3.08515143138316	3.09576423547623	3.15205565090724	3.19414582333396	3.20176092002648	3.20226996347176	3.22562299253149	3.21706924291335	3.19470450905148	3.1464460689611	3.10165496906885	3.07429019946556	3.01188851960375
Incidence	Male	Global	30 to 34	4.65271298256003	4.69875976775951	4.70613801537425	4.73864535438371	4.79050319464031	4.78761367702285	4.85854333372211	4.89326050137372	4.84412102038236	4.78777750628183	4.74530526083206	4.72549240510947	4.68720969288436	4.67938615433446	4.66311026713931	4.56561119237409	4.47152098321033	4.41218712491888	4.37291397371773	4.40477097268241	4.39387044882304	4.32668386304575	4.2711543643128	4.27174891968752	4.31143079768419	4.33763606341603	4.41388399429532	4.51411565857155	4.62765213406702	4.68460853608069
Incidence	Male	Global	35 to 39	6.27678776874923	6.33361370637303	6.38016986060893	6.44560225865517	6.46189655740253	6.46332360649109	6.42082488037128	6.46918521839111	6.53433471080075	6.60463323942823	6.6314201109	6.6011353912638	6.62430102914259	6.5814012036834	6.57312329629609	6.50747877317151	6.50425888547311	6.46640096131618	6.43489646630511	6.32879185575817	6.1877725042909	5.93658266562927	5.72235675509322	5.62032331526291	5.64774109779105	5.66861612105934	5.69917993839493	5.79895001672899	5.93147743006139	6.00797489217197
Incidence	Male	Global	40 to 44	8.2654690650225	8.55741014049269	8.65501124153526	8.78434238732033	8.82476526685994	8.89566693064791	8.84209232423215	8.85232901462289	8.82622835531174	8.78969137706921	8.76592601073785	8.71586862950564	8.73246475374822	8.7377898011045	8.82639760744853	8.82587962435483	8.88011228756955	8.94311725102303	8.92096844811548	8.78050025571915	8.68048730016743	8.48101079280245	8.33510350566339	8.24077687241514	8.16520027505485	7.98256461713754	7.85767293635234	7.82016231161237	7.77381161440484	7.71105562378689
Incidence	Male	Global	45 to 49	9.60757813156186	9.60885175835585	9.87059106799937	10.1357257788756	10.439772367232	10.7828182332004	11.1261667415507	11.1232581282815	11.1279422265088	11.2212037210553	11.4371747371145	11.5068458007966	11.5518829551713	11.4993797369386	11.3513452611902	11.2845075856129	11.1944215617842	11.1510883559443	11.283972012941	11.5079570130686	11.6338705141939	11.7000109769506	11.7546830783521	11.6528374113532	11.3617499747415	11.1329323936349	10.9599723171345	10.7514072617411	10.5329758890811	10.3737877716463
Incidence	Male	Global	50 to 54	12.1107212701138	12.0042563725559	11.9029185886519	11.771011457711	11.6359634110504	11.4194682915026	11.3126834474576	11.5531154807968	11.8144317079735	12.2204955998629	12.6532954112783	13.1576111677902	13.2808714966509	13.3682301365146	13.3329334507568	13.5470997499809	13.5350413491041	13.5071453483116	13.4578677238967	13.238637955475	13.0295056574576	12.9248223285925	12.8974605123007	12.9905180979675	13.1330905963168	13.2438088252844	13.2307975910298	13.2544283909587	13.1984206496545	13.0651987238678
Incidence	Male	Global	55 to 59	13.0453422509405	12.8454998085589	12.6939763159585	12.612947043435	12.5294503070014	12.3874875927865	12.2050881764666	11.9768769297344	11.7910871757364	11.7247011653396	11.544644400937	11.521453304922	11.8347598923731	12.0751118909602	12.4124246708249	12.8167656292647	13.1960434711471	13.22709008271	13.2240503792684	13.1861338613796	13.3695524457299	13.5398294817759	13.6514125988053	13.5623555408566	13.4471499296293	13.3797289333811	13.3331598767422	13.3212240039364	13.3428328705614	13.4931287928257
Incidence	Male	Global	60 to 64	11.2721485084447	11.2547759009177	11.1257492102363	10.8677749104659	10.6404047774503	10.3978090673781	10.186586346835	10.0771868756826	9.95798879948546	9.81208170677316	9.63024446721806	9.52091801511119	9.38558780391718	9.32304423538753	9.23524324604876	9.0476444849558	8.95353356256368	9.2061196870138	9.3725343858131	9.64810501193216	9.84915179353028	10.1900545132446	10.2167007077733	10.2112205357836	10.2382721820101	10.4430545388333	10.4916604806202	10.4880542481643	10.4182468896125	10.3650698566985
Incidence	Male	Global	65 to 69	9.30915034081776	9.33630516494845	9.41167961742384	9.470907392125	9.52721868012909	9.59318934414233	9.58888669300644	9.45520159024637	9.31368324647151	9.04813884599185	8.88698895239964	8.7417920208949	8.60872260395181	8.59145040515071	8.53987380733989	8.45179858957574	8.38569228706165	8.27100425241682	8.17430113952726	8.13234038114175	8.02195799931474	7.96360417280002	8.15496618139474	8.31495435811702	8.51346151280596	8.7722276457252	9.06432536841119	9.0481603542608	9.02122946777896	9.04853635152782
Incidence	Male	Global	70 to 74	6.47400460388585	6.58906591747396	6.77910025375698	6.96596810447376	7.12809372130631	7.2399829832086	7.29861750163555	7.34757062356586	7.43940517279976	7.47108252813781	7.44463448835516	7.42407779028232	7.31707218801022	7.20790613240558	7.03831467551605	6.91483943776666	6.79413916196362	6.69602366377627	6.6125595962256	6.52268284491467	6.43517046641043	6.40374191175182	6.39365328434383	6.38698861539975	6.35953091256766	6.33449414427607	6.36963704231609	6.56647596473789	6.72567091075117	6.92160697903363
Incidence	Male	Global	75 to 79	5.55930158508173	5.41842637847919	5.24229072580127	5.10582214658439	4.99169849223889	5.05001839794726	5.18406190778682	5.35024507447246	5.55256363792537	5.6909462166411	5.75880529449174	5.78539086776623	5.83641213988843	5.8997047399004	5.93121064652732	5.94736415885886	5.96177051315569	5.94304811368056	5.92003072919827	5.91539881859374	5.94383653109959	6.0087414219036	6.08194029359407	6.13712661198511	6.14474428205577	6.12125704943736	6.09264188149857	6.01879001117253	6.00134246269464	5.9822502744347
Incidence	Male	Global	80 to 84	2.76396071576834	2.77656204663821	2.77902962086201	2.78333363324337	2.78115420476493	2.77037275780502	2.7344125448045	2.67846096623644	2.6364264921252	2.58329035235409	2.58995527688007	2.63542558578799	2.70121876327666	2.76610395192155	2.84860415314159	2.89714330559501	2.93449918944662	2.98378727059956	3.04441225794746	3.10260842223758	3.18131165655955	3.25496340974917	3.29244413391451	3.36347770467878	3.42148317255399	3.4080557043624	3.40947097134464	3.40566384702102	3.41889442669952	3.40720152166393
Incidence	Male	Global	85 to 89	1.11017206278416	1.12140313573991	1.14191351019367	1.15897992673243	1.17645068544702	1.20327192441681	1.23358258385184	1.2579963312377	1.28325696336774	1.29592272939677	1.2857446659648	1.25885261282393	1.2358507942143	1.21641897802347	1.20163672046377	1.22507755724729	1.26176316730504	1.31101238298366	1.35784744622038	1.40533704395462	1.45149784822203	1.51269221401413	1.57695691383434	1.64924998986975	1.69610813791246	1.72400642362251	1.74506159053548	1.74600254792745	1.75159258198083	1.77003365867329
Incidence	Male	Global	90 to 94	0.207349176626733	0.213179458962705	0.219521931837387	0.226782347249776	0.233000257428789	0.242255261769915	0.250573636542971	0.259100860957646	0.266079711104643	0.271336514730508	0.273915541929805	0.276434105685876	0.281201676321669	0.285752530207934	0.287812088304454	0.289586346417209	0.286005161908636	0.282303013683182	0.276768697914555	0.273639667323685	0.281710244025551	0.296024150459753	0.311415653805114	0.327328095135501	0.341482084871258	0.353255379680097	0.365393581321347	0.373663504442149	0.387005412870715	0.401121568207688
Incidence	Male	Global	95 plus	0.0561093718469216	0.0577539550979684	0.0598839555548546	0.0613773849002227	0.0627565269370641	0.0657446602271882	0.0695336385434042	0.0729023032422101	0.077919890356081	0.0822339044910974	0.0854452552278083	0.0876393425562327	0.0927800065523928	0.095385274667274	0.0987574419444549	0.102549831961991	0.106357484015984	0.111816475926398	0.115051507821477	0.117351082632665	0.121649057633465	0.126905179032979	0.129678195558974	0.133523394753743	0.141361549164069	0.149359381869327	0.157018762267285	0.158607897241329	0.163040912106882	0.169771638070846
Incidence	Both	High SDI	5 to 9	0.455344296109849	0.446491730913555	0.437735120156896	0.424716658571153	0.420097554099199	0.412933657984207	0.408312399700824	0.403930505569976	0.39428851591623	0.37788939334758	0.3630629111098	0.349831468770414	0.336699557679819	0.323007274594196	0.313421393461351	0.302192794017466	0.292124813115132	0.28292966437924	0.273100760250672	0.266157027770152	0.261825512175187	0.262434025691188	0.267650199284678	0.271463517208037	0.272677258001565	0.272645668959269	0.269461341384214	0.267637388441315	0.263004304448132	0.259034374627208
Incidence	Both	High SDI	10 to 14	0.435432900683467	0.431360353434113	0.429961251885819	0.423562043878069	0.423710830741457	0.418165080758833	0.410808672006711	0.402697770742885	0.392897012245283	0.379213621871269	0.37209121388426	0.36542633035669	0.354870966524888	0.343153442370509	0.334375514527292	0.320005136253459	0.307090807253628	0.295717243088091	0.28326944803937	0.27629016953631	0.273050630994595	0.269398247896303	0.268438988505981	0.267578908917763	0.267127325322171	0.265024306264404	0.261116001547578	0.261131184043305	0.260356501383807	0.2587885982112
Incidence	Both	High SDI	15 to 19	0.747884788375577	0.715280079102581	0.681881774154386	0.656619877162883	0.648587470198327	0.649074511321387	0.643927877542763	0.638428446936108	0.626831189941122	0.606807368514652	0.591381800104943	0.569910939433255	0.547548459079201	0.525363393670691	0.509956033339893	0.49341196276625	0.480658401129352	0.464649775118186	0.443629960905465	0.424766811616889	0.409557280777754	0.396296298753539	0.388617298988308	0.378772066834433	0.373983471474097	0.370048697536503	0.36477760876297	0.364656056800499	0.358736738514841	0.347455956995604
Incidence	Both	High SDI	20 to 24	1.27691436061341	1.26641399167806	1.25231528671102	1.23287118565753	1.22313461197722	1.20571922984308	1.16954186633889	1.15255944963565	1.15515896281657	1.15152492787562	1.17432580010464	1.16949913817717	1.17596742465113	1.18662988689465	1.19810695920336	1.19042265318969	1.17725860214429	1.16884104337768	1.14253158532179	1.12423140413043	1.09827314657653	1.06307134449633	1.01833233843142	0.968868686386082	0.931804316586419	0.917924247531055	0.898857867693726	0.87709578191421	0.85585504805393	0.852321366419544
Incidence	Both	High SDI	25 to 29	2.40192511030496	2.36526138875865	2.32370930450578	2.28070862491075	2.24841570514345	2.22496582595076	2.23867478828726	2.23645318774443	2.21941936580142	2.20371219823013	2.20258163775595	2.16388759196174	2.143629076981	2.16251689438567	2.18875066893133	2.22786755118909	2.30702356513747	2.41189620033065	2.47193747968886	2.46278649307502	2.37558853774192	2.23256615637042	2.08430251558324	1.96073636712685	1.88322101117217	1.84505596680066	1.80456173240766	1.79763169679263	1.75464339076163	1.70187531173805
Incidence	Both	High SDI	30 to 34	4.31110723725884	4.30149310060337	4.31550696883582	4.36382157973688	4.35465691987875	4.29252785130767	4.25158888145615	4.19566823918088	4.13113944186425	4.02794850471383	4.01613383741078	4.01745401583912	4.00896516455198	4.01821970982523	3.99899241845162	4.00756718182618	3.96947599993998	3.99471359106211	4.00811488597518	4.04237189084964	4.05540094971149	4.03506291827595	3.93371590428002	3.78614194363244	3.6935337842278	3.60338925460425	3.58061381441121	3.56168885044098	3.47779423474778	3.39275555656023
Incidence	Both	High SDI	35 to 39	6.09146922731514	6.13271645260328	6.14901024022848	6.23704948079612	6.29250937528508	6.32772489929966	6.33469413897761	6.42260593574721	6.4224549709276	6.43197944127915	6.45321365526232	6.38541173763424	6.29546683114097	6.2380806045107	6.23669587952782	6.188402020613	6.26252238237393	6.30194510827612	6.38551042072187	6.37572743976281	6.30065821646918	5.97899464133836	5.65687094905536	5.40081080353936	5.28001318332154	5.208475824526	5.1884049668376	5.19082359335942	5.13525470610708	5.10269227872701
Incidence	Both	High SDI	40 to 44	8.2716229052204	8.67525210400743	8.72293870453381	8.73652382345566	8.70028806689709	8.68594738253591	8.70093179487621	8.78260051824119	8.82700448101733	8.82885216366935	8.96367054352983	9.04530665107362	9.11205147552375	9.15704568325221	9.15005455409385	9.06705017354184	8.98062576002733	8.89509584646668	8.97078976532646	8.95507850341875	8.88369509711977	8.77046226383612	8.56848922740656	8.26064124243536	7.97296935159943	7.65534668756506	7.39236783309496	7.29806449997651	7.16882049714258	7.0402572277847
Incidence	Both	High SDI	45 to 49	9.55793494323499	9.54703433154633	9.87993932168881	10.1823330769886	10.5144722747692	11.0120748213671	11.4669414541999	11.4439538535607	11.2710950568226	11.2056016475071	11.2882001746459	11.4984663469644	11.607407666199	11.6363186793375	11.6372796298298	11.5865828597514	11.4994643221547	11.3832248765437	11.2770959820239	11.0734183455382	10.714632244929	10.353454141276	10.0616970326475	9.83724363920311	9.6401204098993	9.53015357790987	9.45841619093255	9.36385971603307	9.2745948591984	9.14370770108556
Incidence	Both	High SDI	50 to 54	10.8038986336567	10.891001260291	10.9953364124672	11.1186601059943	11.3316767677811	11.2417205183707	11.1329461054122	11.3933693027882	11.681244082903	11.9992086426317	12.5944668891962	13.0749026828921	12.9900010293527	12.8190970724781	12.5439946090121	12.4874904492392	12.3553454019283	12.1172451183354	11.9756812596985	11.9405593554089	11.7566634854911	11.6977585644395	11.6582339691412	11.6878790910831	11.6457138191553	11.6279549104289	11.4062214468015	11.2657578963035	11.121663641417	10.9664638842319
Incidence	Both	High SDI	55 to 59	11.5286491978098	11.3956891065123	11.2493370166629	11.1639506297355	11.058823857944	10.9795497280988	10.9999524400822	11.007774784298	11.1341032134187	11.3656467667003	11.2878173977214	11.1424857626552	11.5555758382885	11.8360332687194	12.0408665666605	12.4456050282468	12.810868480616	12.6474545169378	12.2871068984227	12.0567645480112	11.9583628802643	11.9888276004292	12.0415126366308	12.1542780496485	12.2623895540592	12.2953860382206	12.4049520902137	12.3843880946309	12.3527239618789	12.3560614043049
Incidence	Both	High SDI	60 to 64	11.5489907529864	11.4013732163468	11.2188420923233	10.9500126032384	10.6649065144846	10.4358879124664	10.2575523240976	10.0887873870435	10.0468220317071	10.0230169127875	9.88196607852925	9.83827459148919	9.89210372475633	10.0524334729207	10.2178529630087	10.179483645245	10.0098339650203	10.3255149076914	10.5161185885601	10.7964693644288	11.250035162182	11.8051769680452	11.8432034867001	11.8667411428724	11.9100053633984	11.8798348944774	11.9794307678772	12.0900850341754	12.1650551211334	12.1406900273031
Incidence	Both	High SDI	65 to 69	10.7369846618608	10.6239218854349	10.5023122166394	10.39767102706	10.2842876921497	10.1935614854628	10.0571355157042	9.90188464036868	9.72699169489771	9.49635085810309	9.29595934246879	9.11886827556203	8.98034214316798	8.95596627932146	8.98435423045226	8.9604094250131	9.03524910397339	9.16211178979274	9.31238334508934	9.50570214336394	9.6148115552628	9.60798621846856	10.0613591209347	10.4515662773764	10.7866907894934	11.1926486446471	11.5338880137836	11.4020849874306	11.2789823477202	11.2593041065779
Incidence	Both	High SDI	70 to 74	7.97558382937626	8.19156097739538	8.45933593025188	8.70308641069562	8.89926051866719	8.89379788297292	8.77567221877294	8.62777688617565	8.54965246773518	8.47209921277777	8.29593626667489	8.15963512786363	7.99766167137364	7.82821760180354	7.72430903119525	7.63478718108631	7.56006751734805	7.54999024179825	7.58213560612089	7.59284724160942	7.66708508234019	7.79411560308286	7.98785222335151	8.20130804832521	8.35135050110197	8.36190151452755	8.29806219991428	8.62879110386534	8.98791512484189	9.31377062822681
Incidence	Both	High SDI	75 to 79	7.03401290524697	6.81042696641545	6.51902370118445	6.23639380292232	6.02720105044194	6.11343888094652	6.29011517630776	6.52861798118467	6.75667420394641	6.91028399545215	6.80569074447438	6.70470073753217	6.59090996139512	6.49484513355312	6.41187846622707	6.33745948648124	6.30829882903059	6.27888737274293	6.2123716002743	6.14726421009815	6.2081515564355	6.2944541484215	6.43012550751072	6.5501911918728	6.61880196852426	6.67939120219829	6.72733717804311	6.75488590153287	6.92931235251588	7.13394465197103
Incidence	Both	High SDI	80 to 84	4.19132177348297	4.1780493883287	4.17683858550796	4.14669056061619	4.11850230780946	4.0534075681415	3.94723677146464	3.81141339473383	3.66822403675702	3.50899214662149	3.46686223382891	3.51069547153157	3.58964714097093	3.66978861617963	3.77400698777924	3.78664395559355	3.79083952134496	3.77817594851263	3.81931604945664	3.83499362447295	3.90610534993796	4.0063405628442	4.10178889195604	4.15392162336048	4.16849739930564	4.208262757453	4.24450823387509	4.27143830092504	4.3399141980214	4.3711168783228
Incidence	Both	High SDI	85 to 89	2.00249991547258	1.98723473614351	2.02404081987038	2.05841795612086	2.08389465820285	2.12929523983195	2.16164828195967	2.18333452703752	2.2009707982245	2.19387894899254	2.12737887589817	2.05496675661828	1.96489336673038	1.88261487685656	1.82630352028454	1.84704326758099	1.90316096680858	1.98618099333442	2.07407287301206	2.14792872475708	2.22558940203447	2.31933587670322	2.41595869490168	2.50844142003199	2.57267335065775	2.63518670552496	2.66863407943692	2.66528575343677	2.67465769341683	2.71072483973581
Incidence	Both	High SDI	90 to 94	0.444471471336999	0.451495379501254	0.465186366494203	0.479271972743797	0.487917988535751	0.500659670789946	0.507329830323281	0.521083225619235	0.527125797761877	0.53876765875053	0.533483620222263	0.5383912532038	0.547401274730376	0.546375090108569	0.556509393042154	0.55841899628917	0.552263648629951	0.539397055461152	0.533567202489719	0.53075469961066	0.569552305911212	0.621226191081479	0.680590425694794	0.73240325773668	0.774896713279646	0.808272864975387	0.832032159885382	0.84102391476691	0.858114399099161	0.876009747574325
Incidence	Both	High SDI	95 plus	0.183951089653871	0.187943550983415	0.196748885897612	0.207638579715531	0.217655834993623	0.229547852549895	0.244989462489186	0.257059963391733	0.267902675296025	0.278225590174279	0.285776977177243	0.291885120441369	0.30885722690243	0.324293019217677	0.352291180971853	0.379156232076222	0.397827912024116	0.416028706750814	0.431266288622179	0.44588800254073	0.47096160364502	0.503038228550075	0.53126058899537	0.561012722409003	0.593530429419948	0.643096235849689	0.686356473096754	0.713670245130722	0.742600879597182	0.773025459602229
Incidence	Female	High SDI	5 to 9	0.409808542971972	0.402798892988842	0.395454462144551	0.383920294625532	0.379874152247599	0.374552747982661	0.369983775421662	0.365830450044075	0.356126111010071	0.342199695560114	0.32966539763392	0.318215791891528	0.304473329677343	0.289582315954884	0.277954514462512	0.267652665034605	0.258383069646425	0.249306541306656	0.239816007341531	0.234089308816803	0.230781943451534	0.230983195018484	0.237190347250393	0.240994871251534	0.242114408246431	0.244245077595403	0.241426256468973	0.240574824583092	0.237195236965744	0.233819132403537
Incidence	Female	High SDI	10 to 14	0.400283966433	0.396885535513387	0.396347382751086	0.389815857486094	0.391090578556663	0.389425353072098	0.382694124572275	0.374363404543091	0.363594254644916	0.351409433741052	0.344599633901969	0.338571041665102	0.326504002372751	0.312857749458551	0.30280278711744	0.289044034969939	0.276138971885885	0.26488421298275	0.253270519732605	0.247931725015681	0.245287858468424	0.241262967008007	0.241396440802537	0.241776523184824	0.24170043075515	0.242082758107747	0.238774781728451	0.239312229553223	0.239330018090565	0.238349508065817
Incidence	Female	High SDI	15 to 19	0.684143402653423	0.655442990143289	0.624375745382024	0.598164833493185	0.590950562377582	0.596855169297528	0.594908856311954	0.588771717925188	0.579072603969717	0.560559392055336	0.546738305007786	0.523487481191416	0.50099946068671	0.477750315893008	0.458397805912703	0.441828504133154	0.428665360426085	0.410561943609215	0.391488404894347	0.376134786297986	0.363632812369817	0.352852315256033	0.347787370969172	0.339010088247594	0.332973031314078	0.329199579226629	0.323456709559507	0.325246689330293	0.32073841407307	0.307445782741823
Incidence	Female	High SDI	20 to 24	1.27118296227205	1.26103164524563	1.25312348653056	1.23744598905731	1.23850860781294	1.23032030907704	1.19973784645848	1.19030938967301	1.20212206636087	1.20724000040063	1.24755244957907	1.24858760317251	1.26015811590196	1.27966814403738	1.29292362104625	1.29193009805368	1.27820143327637	1.26545853803985	1.23564284364436	1.22438162100608	1.20043644469373	1.15837587485888	1.10827155488252	1.0508914948019	1.00225634810292	0.984407385982947	0.960190933189496	0.933436140732283	0.911749098729932	0.911242048447741
Incidence	Female	High SDI	25 to 29	2.4162010190838	2.39472850326186	2.36111291782579	2.32214250495093	2.29201933528685	2.27949304866138	2.29942867956429	2.30429138476328	2.29808290086913	2.30865514140157	2.33795500497449	2.30992054378703	2.29294906820255	2.3240383752775	2.34806420124886	2.40613316268678	2.5148859961409	2.65713546759968	2.7514962241319	2.75996806332362	2.65194550480307	2.45774365889389	2.25233309547208	2.08934110181232	1.98652639351995	1.91378858858077	1.85195292350161	1.85324744919603	1.82677900457078	1.76768305113998
Incidence	Female	High SDI	30 to 34	4.5562177108885	4.54401167137224	4.57192891227171	4.64179143305379	4.64691317184693	4.62671340571864	4.57456137124664	4.50576576949909	4.45304643865852	4.37334721953097	4.41451146123234	4.43849641711489	4.44398238648633	4.45462330677019	4.43508718180526	4.47533396230639	4.45923461273424	4.53421854509154	4.58901645121869	4.64022381064444	4.66362936666182	4.62577617050757	4.48247344136651	4.27230387920422	4.12572327144091	3.97815311579345	3.92512283663052	3.91014255168262	3.82946747618507	3.72252950838692
Incidence	Female	High SDI	35 to 39	6.31651884661924	6.35761396002492	6.36538587898669	6.44913465807227	6.55201285932113	6.64246700613063	6.67682326644373	6.78750235669291	6.80869204815914	6.8641874366833	6.95687968200305	6.92721126062508	6.79222875351594	6.73037637138717	6.75089698520238	6.74554895373287	6.86044907462406	6.96290050548189	7.08822098149952	7.12843115558243	7.09609784320256	6.72577994299655	6.33056091426026	6.02896064046503	5.84371698634285	5.70480614307715	5.65552423706903	5.64674380395476	5.58117582322496	5.52137661899147
Incidence	Female	High SDI	40 to 44	8.13168363657898	8.57095783148525	8.64576753437411	8.66223707789638	8.65836427024041	8.65548761140405	8.73555815809395	8.85612267393428	8.92307893655892	8.94167449229526	9.15360978756313	9.29326686297724	9.37875305267279	9.48224374172591	9.47558354557686	9.44439080313378	9.39181417750651	9.36740627494912	9.50266244059432	9.50489880638786	9.47095226946332	9.44618770694796	9.22504795932192	8.85085562926365	8.51057498005265	8.1142264107435	7.78620652592382	7.6944180497506	7.55400307607377	7.37160692493288
Incidence	Female	High SDI	45 to 49	9.29134098212101	9.24539803621244	9.53457603484315	9.86485407751981	10.2357275329134	10.7501916330256	11.2047848675106	11.1943280949998	10.9915152949592	10.9107215660826	10.928256327827	11.1529303453818	11.2578893325878	11.3495659104362	11.4692562802518	11.4128083491114	11.2766908338253	11.1600097984694	11.0294037779392	10.7602050039959	10.3089474453163	9.9398526990964	9.66452171823945	9.46052090854852	9.309652413509	9.27442735456213	9.26877272899684	9.18580406900525	9.11329583765067	9.01082370196672
Incidence	Female	High SDI	50 to 54	10.182797901931	10.2976425023847	10.3946850697477	10.5008471904362	10.7329703996912	10.6242920462711	10.5220833918621	10.7439603142245	10.9967945837514	11.2289148886174	11.7698904421084	12.157703843395	12.0471572710578	11.8416033121912	11.5843829226524	11.4882101952713	11.3556543782183	11.0678924329886	10.8429587498127	10.7864780907391	10.5782949325057	10.6012398076359	10.6625061613146	10.7856554336607	10.8535146112322	10.955900532544	10.7929588189256	10.6620667095655	10.5397505609394	10.4098396880347
Incidence	Female	High SDI	55 to 59	10.7443882326858	10.6447602686492	10.5114065550446	10.436806375954	10.3095109857686	10.2471388581178	10.3035918841966	10.321111385915	10.4765413451682	10.7109072203854	10.5961020937956	10.3769157211557	10.7852532721405	11.0952840802852	11.2666350528868	11.6207406979795	11.992192456194	11.7904521534686	11.3897608550212	11.1181261936108	11.0059052940992	11.0375206399071	11.1282306813559	11.2696253214615	11.4063438614664	11.4776165012134	11.6115494417048	11.5628206888774	11.5276190328816	11.5524175457208
Incidence	Female	High SDI	60 to 64	11.410891675854	11.2346431752724	11.0675749100524	10.8485295435655	10.5234935840307	10.3077119040135	10.1644149619058	9.99306729862483	9.97913712606388	9.99626391692012	9.84667773623198	9.7989524290767	9.90631434881042	10.0413244372196	10.1776725520984	10.1206388243838	9.88389901642153	10.1252757793923	10.2711099243025	10.4708826600086	10.8748680608322	11.3774077735918	11.4203271313666	11.503071194663	11.6043017014382	11.5631166265285	11.7187955581935	11.8607895006255	11.9536681880157	11.9143342971744
Incidence	Female	High SDI	65 to 69	10.9034094717657	10.771006400956	10.6128813634444	10.4599463492766	10.2893153100665	10.1280692236486	9.95639464201405	9.83845211969259	9.69636651406268	9.49716652194812	9.29168799422874	9.12069978730964	9.00368867118768	8.95587171761629	8.93413654418609	8.89552917221436	8.93370890967189	9.03145298355508	9.16170860706915	9.36418628819387	9.51811797268974	9.4867020271563	9.91498682322789	10.2806892612458	10.6286611710322	11.0182047993684	11.3469785255661	11.2142836935765	11.0857554590984	11.074966806393
Incidence	Female	High SDI	70 to 74	8.27290482270481	8.5055561731308	8.77961464650785	9.02740411439089	9.21760670956044	9.14548913011199	8.95179064233322	8.75291180235006	8.62387558896054	8.49119212375914	8.31049611380407	8.16695008748491	8.01250637279011	7.82907304649982	7.73226934017637	7.65020729210395	7.5936977441403	7.5891089721435	7.63817159152198	7.67532480016265	7.75845326542208	7.8722163560002	8.06276428455111	8.268192452247	8.39095610346607	8.39900894495304	8.30391175422894	8.61541574453018	8.97041398193015	9.31316635304204
Incidence	Female	High SDI	75 to 79	7.3124725863173	7.0582747673516	6.73891108558435	6.39156805207053	6.13647903274236	6.19596215922182	6.34908450682013	6.5902405882806	6.80902952672343	6.95636564183458	6.8164675127487	6.7264732800335	6.58475238359409	6.45258919406865	6.3467936584322	6.26849395682278	6.24406409331061	6.22300087946811	6.16460473000506	6.12716067143041	6.2015947222484	6.29826751080471	6.4357174313751	6.56269476862515	6.61570299561438	6.65825249496818	6.67834650294758	6.69219754316672	6.83506810735801	7.0618457545868
Incidence	Female	High SDI	80 to 84	4.63294088088843	4.60926062272715	4.61855502258293	4.58119469458094	4.54529355552825	4.46112560253308	4.31851866196656	4.15126316661092	3.97123961900825	3.77444344363876	3.71063730163349	3.76446415115532	3.8490607546285	3.93296939061164	4.03104123855192	4.02309898189428	4.01842087363707	3.97473419549355	4.00897781162677	4.02548253475413	4.10116067435921	4.20246977283345	4.31051099542542	4.36960613201759	4.37145448770317	4.41441886086447	4.44391171235912	4.47315925355808	4.52775078457811	4.54502971911539
Incidence	Female	High SDI	85 to 89	2.30270833308154	2.27840160496477	2.32719042291233	2.37020636096874	2.39936432235259	2.45199566241615	2.47750297795007	2.49289808897522	2.50542035576947	2.48910034962519	2.40112623728625	2.32253450887217	2.20845430367783	2.09326995435844	2.01235755930934	2.01941512817901	2.07773272472835	2.16643150192462	2.26768029630918	2.35929773249175	2.44816694638447	2.55592761341005	2.66784037822544	2.76904555967624	2.82744520377465	2.90735745032326	2.94535685492651	2.93320768389133	2.93477511867317	2.97657757462722
Incidence	Female	High SDI	90 to 94	0.533373955555278	0.540354528168497	0.558078561181051	0.575933496392674	0.587826349334273	0.603693333750742	0.609211953093664	0.62438043354647	0.629267632730852	0.644453014955106	0.635367382588887	0.643042120827332	0.652038040056256	0.644404787996506	0.654366279558715	0.653960418425723	0.647488461697469	0.629693507779898	0.624468509393407	0.624487835073131	0.67380912056311	0.738463078697834	0.815143836998929	0.881391504298895	0.931029759614827	0.974352046284253	1.00044609512541	1.00828112334535	1.02334319922449	1.04125161628511
Incidence	Female	High SDI	95 plus	0.226731069594192	0.231230890146925	0.24303000783268	0.258057096208681	0.272678680321549	0.289015795545636	0.308925432234154	0.324429559705014	0.336997052570814	0.351198500565363	0.361779135851147	0.371576722883117	0.392837079952619	0.412903848211862	0.449377929523673	0.485034799562763	0.508677811914707	0.530075766255598	0.54954127394168	0.572308912464821	0.607917522465272	0.650970889378835	0.692389433594134	0.7353732353245	0.775351841374012	0.846435329282642	0.906316802954124	0.948852251075245	0.988121581736276	1.02569436794366
Incidence	Male	High SDI	5 to 9	0.555457648128572	0.542162471815153	0.529507294524882	0.512661871666869	0.505326533282577	0.492898812758522	0.487779098941952	0.48253248040551	0.472520173148241	0.449670992088365	0.429306308747421	0.411788809263499	0.399938726847855	0.389084237928405	0.384312127156926	0.371090352760434	0.359283482578706	0.34945887255284	0.338268703468458	0.327463450048205	0.319911153636146	0.32073821007308	0.322699415480506	0.325623958611586	0.326523442448375	0.321447388954741	0.317302617328884	0.313373989564106	0.306214238860714	0.301107091897644
Incidence	Male	High SDI	10 to 14	0.512710147356979	0.50684712723001	0.502921749769146	0.496309104311344	0.492829569247751	0.478043201745252	0.46909853571276	0.461152728571042	0.452966687995057	0.435135335962597	0.426620293295176	0.418054723285895	0.410536905606024	0.403044238686213	0.397482668977733	0.381763570782952	0.368696517778959	0.356725766123648	0.342004102366722	0.330505275308552	0.324997572574434	0.321555999200826	0.317312208682404	0.313444701659445	0.311924890527471	0.304445563204437	0.299240817846113	0.298005917112101	0.295559360404119	0.292892100105956
Incidence	Male	High SDI	15 to 19	0.888024422558	0.84630060571599	0.806701338177414	0.782632118815187	0.770713759639787	0.757871508760544	0.745558966330912	0.740872312443807	0.724734698296737	0.699824510563462	0.679931410236548	0.660887135203934	0.638893930343141	0.619488494272744	0.613009943735464	0.596306030507073	0.58414396755348	0.571671975118787	0.545717483402483	0.517740542762996	0.495486583235692	0.476833631788778	0.462408055826381	0.449452146100708	0.446236410672945	0.440241152625896	0.435290844126851	0.431259152129127	0.422354112836379	0.414214655341165
Incidence	Male	High SDI	20 to 24	1.28951521730662	1.27819928866122	1.25056105065487	1.22300922687119	1.19055880011819	1.15446382426568	1.1069365702819	1.07467977739104	1.0588861669049	1.03946690475589	1.02908199139091	1.01450922688844	1.0107557416091	1.00270488724878	1.00858865608941	0.987944684771104	0.976344673763458	0.9776664935979	0.960229820550825	0.932766227079678	0.907115333577298	0.88639388346156	0.855787774349915	0.823066621033345	0.807680646376232	0.803683967616412	0.794194296322822	0.78187876803937	0.762276375929815	0.754009671676965
Incidence	Male	High SDI	25 to 29	2.37053858471845	2.30073958585787	2.24252298705078	2.19138911069195	2.15602439275463	2.11136044756622	2.11271380490638	2.0965002091631	2.05816174256703	1.99264366292705	1.93407087569943	1.87770636123527	1.850610850203	1.84320912542933	1.87031686498728	1.872279260071	1.89329970671858	1.92664757457802	1.92459171949557	1.89464072425935	1.85849683843219	1.81512755952035	1.78062567206477	1.73213122310123	1.70121571006924	1.72695032175642	1.72368967308177	1.7036392910049	1.63387284592766	1.59207226525114
Incidence	Male	High SDI	30 to 34	3.77221571929797	3.77046942601777	3.7589309737814	3.7645986191631	3.73539795945799	3.59626505866577	3.58197033416872	3.55592433492165	3.47124083495725	3.33325862248976	3.22595862380388	3.19233591010309	3.15530870538457	3.15550437230096	3.12733191130775	3.07450786255911	2.99467347309095	2.92720902523611	2.87077250214405	2.89941057489186	2.9173443664674	2.93998677439428	2.94196216023154	2.92195043798555	2.93209448681609	2.95941952933133	2.99271649762934	2.97279091649277	2.88901753029943	2.84251351980778
Incidence	Male	High SDI	35 to 39	5.59668281869131	5.64027622248996	5.67935664961252	5.77985490985703	5.74264993971268	5.67197178438607	5.62535815352821	5.66980967598186	5.63068184471679	5.56269270527446	5.45420069251456	5.3236455241975	5.32064560034427	5.26487343652265	5.20891743729332	5.077055170341	5.07242498490197	4.99412967663875	5.00967920910665	4.93672356426335	4.81231061785465	4.59458898367301	4.4393304140002	4.28422451073098	4.28686957289123	4.35561424425575	4.39127587042935	4.42030381093747	4.38868677074881	4.40409943090698
Incidence	Male	High SDI	40 to 44	8.57928860299244	8.90361699852819	8.89044239101879	8.8966646555432	8.78911999627299	8.74940914810769	8.62914098987374	8.63092130014364	8.6300550515156	8.60193606113878	8.58692929665305	8.55937825116927	8.58868938197018	8.51416978868492	8.49939146512662	8.31436484899313	8.16220726181474	7.96054735877154	7.92944064083202	7.90394306968531	7.78487782318523	7.517788805487	7.38190947850344	7.21148822923678	7.02580597968668	6.86683776268945	6.72029048293611	6.62821428531874	6.52394194878576	6.48738599212099
Incidence	Male	High SDI	45 to 49	10.1440593232196	10.2075033976008	10.6295667227441	10.8667263797572	11.1051018264106	11.5576984057916	12.010470449052	11.9589420162255	11.844224243856	11.798684945873	12.0021426479161	12.175614325946	12.2932853005553	12.203193044124	11.9731225025553	11.9332127047295	11.9428667527918	11.8248948060334	11.7620505056566	11.6722133333465	11.4737093351384	11.1201968386758	10.7795005769946	10.50689825425	10.2223449350979	9.96957680637104	9.78203872394784	9.66477947176779	9.54464414116672	9.36543037481994
Incidence	Male	High SDI	50 to 54	12.1694294947817	12.1902318593002	12.2990786518222	12.4504868488006	12.6002699308145	12.5281090727725	12.3994471721279	12.7331266409985	13.0843427278108	13.5484769354725	14.2300001903955	14.8723401066196	14.8401913750938	14.7514799979106	14.462053892185	14.4807652871127	14.345103847259	14.1935722667759	14.1934293201169	14.1469087829427	13.9615096449931	13.7305071566848	13.4577842526932	13.2916533973153	13.0414247888523	12.7827692292955	12.4527410737427	12.2860153690926	12.0959113959481	11.8952153205559
Incidence	Male	High SDI	55 to 59	13.2528985769355	13.0399384090302	12.8510500972707	12.7314642551011	12.6465356934595	12.5054997009906	12.4437160997142	12.42438949562	12.4820831117588	12.6825044120962	12.6598228903783	12.6427757584758	13.0672190585512	13.3004017812488	13.5883903863753	14.0909705877609	14.4403394821039	14.3431830345245	14.0440133162869	13.8512345383762	13.7405068840432	13.7523796352628	13.6920608975707	13.726818631723	13.7705864214179	13.70058776288	13.7588768297785	13.7728633673099	13.7341272183041	13.6969757825373
Incidence	Male	High SDI	60 to 64	11.8526106685406	11.7664487600232	11.5471746888374	11.1687808572041	10.9645450122523	10.7029377128457	10.450653926062	10.2862618494107	10.1855738307902	10.0768243959973	9.95195990284371	9.91533435569566	9.86421749312937	10.0743946472819	10.2981650426172	10.2968620286326	10.2604915398045	10.7217229167556	10.9958190316966	11.4189194993557	11.9520105674885	12.5981841304269	12.607455784533	12.5131933990162	12.448599633889	12.4240628660667	12.4241992080325	12.4776018419748	12.5189623485807	12.5183743085713
Incidence	Male	High SDI	65 to 69	10.3710887574227	10.3018625905156	10.262316637163	10.263423364934	10.2736347209177	10.3300121025086	10.2660014706239	10.0327485282322	9.78977229417193	9.49471033833238	9.30443148875952	9.11527905628329	8.93452806170582	8.95615321598734	9.08472868471477	9.0898267479964	9.23735200813083	9.42064300657277	9.60738817202793	9.77624931850656	9.79573497997958	9.83282529907879	10.3258935727919	10.7553137636468	11.0651102448745	11.4924015470832	11.8528450788157	11.7194751989546	11.6024857516999	11.566878828418
Incidence	Male	High SDI	70 to 74	7.32190404554725	7.50403060760546	7.76415577988581	8.00395083086278	8.2247198376763	8.36940881736698	8.41052606341001	8.36961842954294	8.39749754477706	8.43369822426225	8.26705705853812	8.14529997870061	7.96853115743161	7.82652649461504	7.70839806975615	7.60402852337578	7.4931308077136	7.47258701696968	7.47242321243904	7.43516829848025	7.49612601604604	7.64933085174053	7.85246580558395	8.08241570094001	8.28157263067724	8.29813853134968	8.28808005992909	8.65139589024076	9.01721580522785	9.31477888738914
Incidence	Male	High SDI	75 to 79	6.42180095852445	6.26773429931861	6.04174770002626	5.90188280516532	5.79565298513793	5.94150479393548	6.16785412101533	6.40148801915714	6.64934753845365	6.81760138800512	6.78431520864115	6.66203301814971	6.60299329004889	6.5783798416764	6.54196912848029	6.47502575420541	6.43614993987492	6.38946853848255	6.30589396163581	6.18569775233546	6.22042005311194	6.28738486030573	6.42001938403335	6.52796508976778	6.62426179534793	6.71571457512012	6.81093872278772	6.86083123829607	7.08709750514929	7.25424476641171
Incidence	Male	High SDI	80 to 84	3.22039308314139	3.23386035782724	3.21807210007118	3.21002476600188	3.21417843928945	3.20394267210104	3.17745839091804	3.11028939771536	3.04705219958039	2.9750980632032	2.98333854987623	3.01338419933705	3.08058658950575	3.14951313670725	3.26025029036121	3.31498462644893	3.33786764605246	3.38925120456777	3.44797884946517	3.47082074426364	3.54113720660877	3.64275227670674	3.72457142596831	3.7705252555188	3.8109239104393	3.85401758328932	3.90423044027028	3.93052341950358	4.02543531997061	4.08093581579481
Incidence	Male	High SDI	85 to 89	1.34247193921254	1.34968974274831	1.36604022248542	1.38629193671214	1.41544902205296	1.456961279104	1.50678704959833	1.54469222141454	1.5768593595229	1.60010916573178	1.58440565947063	1.53061339879298	1.48694133048332	1.46617613171223	1.45442114140578	1.5032113034016	1.55569797934674	1.6295239515865	1.69501049564037	1.74383769279044	1.80912441524563	1.88073734225626	1.96074015918944	2.04519683558689	2.12381166712043	2.16750628618325	2.19641255050638	2.2124890956831	2.2391651328055	2.26713810551207
Incidence	Male	High SDI	90 to 94	0.249013505133292	0.256927551164521	0.263559450334636	0.270897562053955	0.276223124084498	0.285992983489079	0.296097724801474	0.307976855405215	0.317738442798514	0.326205930796697	0.33139891747505	0.333306621832897	0.342067218782813	0.35258263630471	0.360914328628653	0.367841516184616	0.362730711440056	0.360729789464386	0.355592283376069	0.351557570171307	0.374477312773658	0.403890083711964	0.437415907958124	0.467564800219724	0.49981867315696	0.522893254407689	0.544637362505415	0.558353866439643	0.581485821900193	0.600296575285976
Incidence	Male	High SDI	95 plus	0.0898964864906956	0.0931606985496218	0.0962935147694948	0.0989507764870309	0.101068457417611	0.105648672838604	0.112431078932086	0.118073727256285	0.126261506378283	0.131457405029274	0.135027993364747	0.135713238819557	0.14405928240394	0.149120491357728	0.15823545824582	0.167959139365739	0.177195217281278	0.190366725649259	0.199696670291949	0.204199041132	0.214703295608162	0.2287976775509	0.240057053544261	0.251073043555728	0.273194159638259	0.293691627519125	0.310998849982642	0.31620511013856	0.331546375454375	0.351436507595269
Incidence	Both	High-middle SDI	5 to 9	0.782235438473804	0.758335591705521	0.729508343022512	0.68520712779374	0.676221353740456	0.670908819913616	0.657455290828189	0.623677502200109	0.58409731155746	0.534498058869082	0.494205069541623	0.462743541935942	0.424694940889434	0.392509115035088	0.383943605590225	0.374424766157802	0.372883881791091	0.369660718448827	0.36817169151483	0.374126786814845	0.372267031734539	0.376464223775876	0.382177051452163	0.385563449856343	0.385689791827381	0.380022378584278	0.381185753689461	0.381136876930283	0.379956864923626	0.377904461217894
Incidence	Both	High-middle SDI	10 to 14	0.686123045586362	0.68284740227444	0.6724124002581	0.655581717746144	0.673173554825103	0.701819041789664	0.727162623412327	0.74078329445946	0.746978957710553	0.736285399513178	0.7172765599813	0.679907566373429	0.599460592818632	0.531961824686054	0.500551373784635	0.469500726103943	0.451876021303051	0.434371894293025	0.425463140441375	0.43520375046359	0.432020968297879	0.424035885555547	0.413674609158388	0.413114570909478	0.407548308852948	0.394943640048081	0.390685156487618	0.385198469812517	0.38157933937777	0.378163530960165
Incidence	Both	High-middle SDI	15 to 19	1.22920009076919	1.21304434568483	1.18947859510465	1.1546736041157	1.12433035044416	1.12666997345159	1.14074551587286	1.14572157806364	1.15528738868285	1.16973482986452	1.1653446634575	1.15015807138972	1.13762068978748	1.11977397060306	1.09805436588021	1.06059229755595	1.03099407331792	0.984666498327875	0.91940692130447	0.864681973961757	0.818877741846402	0.782715895827629	0.746280853758568	0.720270023735441	0.700903789811175	0.681235239010404	0.670202779247484	0.656097734407227	0.647347302198981	0.639145525673203
Incidence	Both	High-middle SDI	20 to 24	1.86624569393422	1.86747724239808	1.84978456822715	1.81269784233078	1.84439972264183	1.90811427675748	1.94891911744597	1.97053702358063	2.0130428778388	2.02399141001874	2.01768470249703	1.98772309341679	1.92165355882926	1.84921415212986	1.84221437979012	1.8338785545603	1.85632543290588	1.88217725156007	1.89059907333781	1.88534395841513	1.85938716243008	1.78503960775092	1.66944286164875	1.59275802435362	1.50597311097508	1.41980113637345	1.35797486333816	1.31552874753069	1.30538112911811	1.28500392391155
Incidence	Both	High-middle SDI	25 to 29	3.19881216471935	3.22742388455554	3.20070102777538	3.15314012811802	3.29694403798137	3.45911886353169	3.52393567721473	3.59685609057288	3.68914742893832	3.68828265564789	3.64990344451086	3.56461479270693	3.30304619392294	3.12381448574736	3.12628165173401	3.12411338518715	3.15330760794174	3.19743670620624	3.24346732269052	3.29784557138714	3.35688425440903	3.33633115361904	3.29977185740619	3.35065621811037	3.29752111755104	3.17151696825143	3.0542233463455	2.9175652135121	2.82846562906712	2.70994204215922
Incidence	Both	High-middle SDI	30 to 34	5.44284901728945	5.49391659098046	5.49879311687831	5.52960608890444	5.86361385704845	6.16263828731025	6.26790016803748	6.41854115044427	6.51578374736892	6.47521841056025	6.38961055946302	6.26589124204717	5.8080992956167	5.51330607791479	5.52472206392533	5.46011122808986	5.39741935613826	5.3896907381564	5.41370458427605	5.45595772940704	5.47159201633496	5.38021555470998	5.25825512758847	5.31230117228333	5.30896228954599	5.28302575597622	5.33145999141107	5.42127243492864	5.56351931074688	5.60769365408241
Incidence	Both	High-middle SDI	35 to 39	7.38078404471035	7.54289020736136	7.65107594876998	7.742370002416	7.71060827451354	7.6682596200773	7.55700341778934	7.58740187235324	7.60086466135266	7.69416586294042	7.7877367856352	7.78324543712795	7.63671517919628	7.52846203739012	7.48951152935489	7.47551117952192	7.47893276387234	7.45137713449067	7.35248450688909	7.23394709864512	7.15065309886134	6.96433400424958	6.81606646594021	6.76584072422602	6.79216481326669	6.79540187610864	6.76752401610009	6.75744780452813	6.80768470812136	6.83644396578042
Incidence	Both	High-middle SDI	40 to 44	8.97531267827632	9.4265526708438	9.69747848823428	10.0197340215103	10.1621617190105	10.3009800435101	10.2806996533977	10.3611993551191	10.370925535117	10.3682891682	10.2687119822415	10.1106436140975	10.1776486118984	10.2325552526336	10.3848390218726	10.4914583548444	10.6056407605391	10.8037029133216	10.7170761061402	10.4833845513792	10.4020974695547	10.2870564639712	10.2051103144287	10.1130406511071	10.1327129444058	10.0485302291565	9.90936162248617	9.76770429323212	9.64538863775494	9.52065071809285
Incidence	Both	High-middle SDI	45 to 49	8.82576079758418	8.70082458858939	8.93961584864665	9.37435027535135	10.1396934481914	10.769603778789	11.1290452121172	11.1951372471974	11.3074272898119	11.4798711816998	11.6987280156325	11.6854455263274	11.5949033831427	11.5059424777025	11.4447047399715	11.4061722477965	11.1856731240275	11.1569618271515	11.2995379331878	11.511157272199	11.5402093383512	11.4836837664409	11.3980092839832	11.2438265329423	10.9865623365891	10.7779953513067	10.6266348762369	10.529537227699	10.4046440278001	10.3209073860965
Incidence	Both	High-middle SDI	50 to 54	12.1843945510709	11.9482240990734	11.5531102130554	11.0511703175533	10.3513011477249	9.67852849012686	9.49685772699122	9.69959824678988	10.0198538798797	10.6718744832053	11.2254487831956	11.8002527507788	12.1841614654913	12.5515353928687	12.6181056193371	12.8512674553339	12.7967714531218	12.6877387254545	12.6070353442881	12.3913242969562	12.1726759624379	12.0677382329949	12.1104593245563	12.1265120506833	12.2483316297951	12.3948403495157	12.441008350876	12.4373146028523	12.3610230273232	12.2716400654347
Incidence	Both	High-middle SDI	55 to 59	12.2822997752512	11.9878568413164	11.9013887171221	11.9817544897806	11.9328098418111	11.7831988579925	11.5021645120093	10.9858795781486	10.3080382275895	9.74487668496271	9.27807056587035	9.18991463827023	9.7579015829896	10.3975055658543	10.9998908373604	11.5873993830673	12.0764529114954	12.1803408938324	12.3775580659235	12.3654113167791	12.5142296601221	12.6551140325708	12.8412571541924	12.7905358807217	12.7067794831329	12.6397205421882	12.5367559220754	12.4850026086469	12.5059078376442	12.5813177667449
Incidence	Both	High-middle SDI	60 to 64	12.1989523357206	12.1016729904363	11.8163467075657	11.4536193153373	10.9457573309921	10.5018869073091	10.2548562539403	10.191396154689	10.1408472919722	10.1412281567091	10.1412404593487	10.0333966621702	9.88236445976599	9.46496708441737	8.96291238780486	8.53511495421175	8.36979430549865	8.60965005477275	8.97276594412088	9.53361420222265	9.99562206722614	10.4829958831076	10.6647515122362	10.8640807917037	10.973212797078	11.169891375	11.2837726540185	11.3153832121581	11.2570025083461	11.1673576697623
Incidence	Both	High-middle SDI	65 to 69	9.6263133204492	9.81809275402493	10.0049093368284	10.0588682860656	10.0062890998775	9.94019936659362	9.92795386001486	9.67945342842692	9.45665574314565	9.08012168961954	8.84929918930083	8.7469795230616	8.84120827523446	9.00421362714094	9.0143269849677	8.91062102409327	8.70472277078304	8.3681122775774	7.89988740079681	7.52553967078577	7.22191571855281	7.16522316135365	7.40831037362854	7.71837635475417	8.16108927330644	8.59923701834074	9.01873414056921	9.19369351227951	9.34980032532175	9.47717375765643
Incidence	Both	High-middle SDI	70 to 74	6.0154949815601	6.11438636366465	6.39196697987001	6.72134875242525	6.97082017858106	7.16514859365062	7.34989852806833	7.46732619601412	7.57529323587282	7.57592636433557	7.56743487401448	7.60040145574398	7.52613927017994	7.41831787073917	7.15157451409066	6.9242433044031	6.84320296232726	6.79085772150768	6.75653707583201	6.81402735628065	6.79647135470613	6.70848020610684	6.51868168745309	6.2364811428787	5.9458119302877	5.78063675541322	5.77180903404118	6.0487703777129	6.33270779784028	6.71981845120391
Incidence	Both	High-middle SDI	75 to 79	5.24126370129545	5.0042759014482	4.73950407994373	4.40487420621987	4.13691237110769	4.02309851573185	4.12422207654374	4.30937197885627	4.59507062025502	4.79545399395436	4.97113841902315	5.12815271062114	5.30054359640703	5.40268376355592	5.44980347124582	5.44093289625206	5.47419503790618	5.38157637797435	5.33132130305507	5.27646539228262	5.22728924931908	5.26565910572857	5.33391562354744	5.3608629535193	5.39588940181217	5.39428933844582	5.33029346424208	5.18581081768442	4.97022579128941	4.79714893928057
Incidence	Both	High-middle SDI	80 to 84	2.6828644051177	2.70528298766363	2.71599843792704	2.73328873755317	2.68011660216544	2.64486608958688	2.57351512185337	2.45574349993652	2.31915364107554	2.21679541973984	2.17332434928895	2.22945725915309	2.347614194487	2.47281277531597	2.57145497411751	2.64225220273029	2.73461445738694	2.79824256451281	2.85340499168811	2.91783681157529	2.96781748812293	3.04320087474823	3.05323876659824	3.05780676777116	3.04330112493053	3.00509705335452	2.99627057173052	3.03552586244248	3.07141837307718	3.09077306908857
Incidence	Both	High-middle SDI	85 to 89	1.10922492280846	1.12489739193615	1.15613618692186	1.16832461875551	1.17575641077159	1.17697499986959	1.20847174109325	1.22892494524306	1.2509176603511	1.24827072249579	1.24360975972548	1.2084894613304	1.17453996743871	1.10542910692627	1.05729347361194	1.03717608073564	1.08500909092368	1.13390717112918	1.19893961526078	1.26068310923026	1.31694643031809	1.38723496537304	1.45586008762352	1.50143202331174	1.54035914507376	1.57493381016678	1.61222520068083	1.62092690984332	1.62204572636878	1.62697312806313
Incidence	Both	High-middle SDI	90 to 94	0.214517050299643	0.223661454733767	0.231140048407461	0.238236041644431	0.246235137141172	0.252407661267406	0.258270103469675	0.266871232202794	0.270375244656552	0.271626169457923	0.274180134878566	0.280580762988513	0.284798644211121	0.285000765275432	0.278858018584461	0.274153045887257	0.27502745068032	0.267280417460089	0.255273821255942	0.251457480558635	0.254619018725454	0.273189908948426	0.294174328793043	0.316657857214867	0.335469596741286	0.353706290277905	0.371646638548754	0.387380898857168	0.397451317079203	0.412339087379423
Incidence	Both	High-middle SDI	95 plus	0.0573519850835111	0.0583366913091975	0.0606509554413447	0.0611544263786075	0.0628555614305883	0.0655778127409461	0.0709233999002091	0.0755796257019735	0.0802392568233655	0.0834893382059676	0.0870516823934729	0.0920018904592374	0.0968860976930507	0.0999946540634543	0.100956986975946	0.101076913467537	0.107156538039851	0.112248113822599	0.117365157996672	0.121991670656	0.128423968649223	0.131287073167253	0.130562716006554	0.129882809917393	0.131717115016996	0.135174892481508	0.14823161787506	0.15870239494217	0.168450346600932	0.179602857411835
Incidence	Female	High-middle SDI	5 to 9	0.715544292019215	0.693332262997725	0.666788677804128	0.621752830319223	0.621246926032388	0.621798702634138	0.606666683739627	0.572326418364651	0.532431142841462	0.48361565241697	0.442981412921851	0.415500763494405	0.37782570495174	0.346423760969339	0.340495133832537	0.331244418063494	0.330029228452327	0.32677260881675	0.324624869086272	0.328276201739391	0.326993724840019	0.330595902942226	0.336476319874037	0.340395466114937	0.341476461748324	0.336597692527187	0.340005471759715	0.341818124069172	0.341667536858686	0.340879717625752
Incidence	Female	High-middle SDI	10 to 14	0.62528815810156	0.625346182547196	0.619307738524243	0.605520152905963	0.636449084714695	0.675046050370354	0.702972708385232	0.719537414778232	0.72768736094312	0.715558704415086	0.69466254053631	0.659694702751527	0.570050114120898	0.493296599727654	0.46269429396783	0.432542945830406	0.419214871272545	0.404103656458252	0.39747648368498	0.406112733705266	0.402419700198464	0.395099116056596	0.384861324036873	0.386913774528748	0.381453692212765	0.369222734529833	0.366714078359346	0.363280639634011	0.362301106926877	0.360109776500578
Incidence	Female	High-middle SDI	15 to 19	1.14419679287071	1.13445721072453	1.11800967549773	1.09016812681876	1.06062152789648	1.06497173827772	1.08560564990453	1.09576065168113	1.10893513128897	1.12877687914041	1.1248345888725	1.11142628846525	1.10249664118158	1.08724528215967	1.06364861311322	1.01898399806497	0.988785615275124	0.942025998982212	0.876994807394739	0.824968777489592	0.783007308269572	0.746272239200581	0.708187589429908	0.682729000366097	0.662851916013832	0.645015644009823	0.640104941815395	0.628770086006481	0.619530996846716	0.613864010511106
Incidence	Female	High-middle SDI	20 to 24	1.7903591304153	1.79135425033833	1.77841003839273	1.75730082745237	1.81329524347087	1.89291060050348	1.94368978981562	1.97247013235733	2.02803807636768	2.0443503564053	2.03873308556228	2.02230685587831	1.95087916300571	1.86133621940223	1.85664108862131	1.8462215674555	1.86483300100466	1.88355776649424	1.88722153962546	1.87518255442048	1.84014631755886	1.77684893996846	1.67093888566235	1.58761889282682	1.47955990943871	1.3944262338493	1.33854664808965	1.29191858140304	1.27421954311008	1.25945196967733
Incidence	Female	High-middle SDI	25 to 29	3.18403548928867	3.21148092190211	3.1935233108951	3.15574408791974	3.35960522201438	3.5732970184798	3.64020274456494	3.72546549884495	3.84391933230956	3.83813306168077	3.7739964850947	3.69652923757844	3.37784686454314	3.14390229692875	3.1408824854598	3.14164286199924	3.17307310362021	3.22266797454379	3.28495363354515	3.32760748825622	3.39599229186357	3.35451153605648	3.27567958983687	3.29884532495737	3.20482730326913	3.04188796356435	2.92331204666441	2.78716066611654	2.6813710790378	2.56319363080665
Incidence	Female	High-middle SDI	30 to 34	5.69716235819894	5.74275660086002	5.74477023107874	5.79331238019288	6.24195388860008	6.65093385231632	6.78625016390197	6.96573868829235	7.0926793670063	7.04416755064558	6.92869523187419	6.7866680986864	6.18682214554407	5.78685221921384	5.8065794206797	5.73765877767927	5.67434586743036	5.67574150650479	5.7256836266675	5.76599799568472	5.80840959715584	5.76204809609862	5.66057461227089	5.73415776161075	5.70846008581441	5.66654740692852	5.70385319774722	5.76815062723383	5.86213179915669	5.87995155562634
Incidence	Female	High-middle SDI	35 to 39	7.70026953998206	7.86964735814048	7.98850644400877	8.09260833511842	8.04495131697625	7.97444685971597	7.85697548788568	7.89149833650296	7.89365433703335	8.00080942145934	8.09388753997307	8.10910954802732	7.93986552648666	7.81009241141624	7.75183786834208	7.74616220751155	7.757862630243	7.71298964623516	7.6226330419488	7.5287098642866	7.48670760364294	7.36015245585044	7.27979251830973	7.22924745859911	7.22646477639976	7.22556969971059	7.18307676659782	7.12557112312268	7.10896699066597	7.11614724556778
Incidence	Female	High-middle SDI	40 to 44	9.11143104902262	9.58396889164423	9.87250636274438	10.2134816262815	10.3602274570366	10.5145985741727	10.5167985812815	10.6251199314689	10.6431760792446	10.6306940839623	10.505955267159	10.3451178564257	10.4647268167471	10.5689009700027	10.7555977340728	10.8804033940514	11.0252559712595	11.2346123299255	11.1447285258159	10.9432765443378	10.9055173188955	10.8551899000512	10.8436949703685	10.7401204316307	10.7527298582662	10.6759896439824	10.5271927073205	10.3359989691471	10.1472084566321	9.99630063539827
Incidence	Female	High-middle SDI	45 to 49	8.5198789144987	8.40101912254877	8.63414762131361	9.05362283239338	9.86086752090753	10.5329627516711	10.9045944869255	11.0038698481939	11.1310473597003	11.2925731370435	11.5085059931177	11.4954560761749	11.3862553749563	11.2720919449984	11.2182173079745	11.194282676325	10.9815933096334	10.9672051095286	11.0572842683586	11.2110926822963	11.1653010301472	10.9932554943674	10.8062723185217	10.6391853003233	10.4381197077832	10.268151099145	10.1311323754992	10.1098989116551	10.028013239174	9.95951526034754
Incidence	Female	High-middle SDI	50 to 54	11.7323050145459	11.4953172997547	11.0914586056405	10.6102807376874	9.86997717816682	9.1582524125129	8.97928435542716	9.13147809897622	9.43551576051973	10.114666606392	10.6921730420006	11.2485616983018	11.6698291350647	12.0953044585546	12.129370947878	12.3158091712697	12.2016302528076	12.0470592852637	11.9370981851207	11.7504643963052	11.4971566506855	11.3522502508108	11.364369069107	11.3358272903628	11.4292361369292	11.5747023771791	11.5858680874787	11.5542018988498	11.4791058084149	11.404896673181
Incidence	Female	High-middle SDI	55 to 59	11.5804144199911	11.293294951786	11.2224994089594	11.3191498137843	11.241887487521	11.076872492997	10.8191065457747	10.3316242464833	9.66328017186844	9.08988748387454	8.64472772011446	8.52945992784848	9.14615415777348	9.83975645690283	10.4218254302243	11.0053900443575	11.4447863051785	11.5635793548876	11.7445382668824	11.732588094096	11.8112690900303	11.8949277897415	12.0386236734913	12.0169170850842	11.963421062981	11.9015520347011	11.7924615456309	11.7243910533531	11.7692309838968	11.8153445635603
Incidence	Female	High-middle SDI	60 to 64	12.3582909313205	12.2216033731898	11.8871945316732	11.4913906316463	10.9329580835807	10.4278435468688	10.1744034472781	10.1074957635986	10.0838021878094	10.09956458519	10.1765402272094	10.095618666942	9.99247685915454	9.62284511572317	9.12111202286074	8.71665968640811	8.55943217606242	8.79671148311643	9.1995083711762	9.83423876517177	10.3981423266029	10.9695964877744	11.2043336507992	11.4354624269546	11.5597290940619	11.7202711639686	11.8546159488196	11.8863434837597	11.8601673079151	11.7721463128442
Incidence	Female	High-middle SDI	65 to 69	9.93442750654954	10.1254380661789	10.2847744061251	10.2914144123874	10.1557714976499	10.018070411358	9.94638369706475	9.64728305617979	9.38482940157722	8.99841166990472	8.77526867001426	8.70263332859139	8.86556882863508	9.07944759737035	9.1387061997354	9.06156560159684	8.87451188544017	8.57013553857416	8.09701430881596	7.69652822116704	7.3772824522246	7.32255939334171	7.57800050714908	7.94112707730623	8.45755416843248	8.95181637944662	9.41392630081381	9.63968052691492	9.85785216266249	10.0230466814926
Incidence	Female	High-middle SDI	70 to 74	6.27613277665003	6.36951709138268	6.65843363296258	6.99406101322668	7.23142974712504	7.42862991391114	7.60198336246791	7.69516538947947	7.76802480118502	7.76168405074617	7.72918629887339	7.75290913896489	7.68604105380773	7.5794484555221	7.31746008148045	7.08744289209352	7.04476534369883	7.02192785717256	7.02526180718398	7.1257325427342	7.15740594810426	7.08409404360651	6.88968759493797	6.5723146942644	6.22677181036278	6.01367189809145	5.97930674180136	6.27236533332906	6.60461720323383	7.04734477190419
Incidence	Female	High-middle SDI	75 to 79	5.3503624576039	5.10589705020396	4.84687553599945	4.48685553831206	4.19950011871344	4.05740905260974	4.14083983201101	4.31471592051263	4.5912849008744	4.78950416500173	4.95475796553156	5.10038838383508	5.2664612340453	5.33951809670209	5.36700321572402	5.33352928827101	5.35506754533722	5.22625583426743	5.16119299296956	5.04118444598281	4.95399840610486	4.9653842471856	5.03339980824687	5.07733997790677	5.14884756414502	5.1800045392799	5.12604170297623	4.98892520549552	4.75277513246987	4.54990904491483
Incidence	Female	High-middle SDI	80 to 84	2.78550497091657	2.81078239751044	2.82123123812347	2.83485446947027	2.76621037093867	2.72562806968844	2.64793383727904	2.52258953952746	2.36575776869409	2.26171186991405	2.20636612606037	2.25096155582517	2.36838620473988	2.49771374913822	2.59165844719423	2.66706579098788	2.76444346511626	2.82323933676588	2.87189330171209	2.91269648861323	2.93168814887687	2.9943101547352	2.99704112634136	2.98755605139499	2.95548834664212	2.91535973069993	2.90469082084137	2.95477758835182	3.00217191506928	3.03303389084795
Incidence	Female	High-middle SDI	85 to 89	1.19660059813319	1.21461646900367	1.24994449515065	1.25925951444609	1.26347449440542	1.25801123591926	1.28711855659477	1.30394918161859	1.32373934804033	1.31941914063513	1.3158798048358	1.27336483848308	1.23416967931028	1.15736698962196	1.10345266673677	1.07599956707871	1.12361218874945	1.1664834471195	1.23217654480828	1.28414437829043	1.33631948203191	1.39761764160934	1.45892986916919	1.49899449278393	1.5428996984973	1.57514811015171	1.60932824819267	1.6158661064204	1.61573791369582	1.60565166972154
Incidence	Female	High-middle SDI	90 to 94	0.232603218400495	0.243732065486388	0.252475944942331	0.259561338646243	0.268031171002128	0.273823823440821	0.278538394984913	0.287881016571498	0.290914363857412	0.292034312851353	0.294694395565927	0.300848725378157	0.305279395919446	0.305506275007976	0.298337431191558	0.292740077838675	0.29452200086684	0.286553215084883	0.274035099112201	0.269798304743528	0.273077652098708	0.292695103689577	0.316351186594406	0.343682705368754	0.366663858856125	0.387286184547837	0.407785679982549	0.425553842457828	0.434801521209849	0.447319979822637
Incidence	Female	High-middle SDI	95 plus	0.0651923814909942	0.0664384338001838	0.069142100163859	0.0696613309909953	0.071541663247648	0.0744928925522489	0.0806516747130338	0.0860308665679633	0.0912831088385572	0.0944372683209581	0.098153604682634	0.103444308347752	0.108865100012429	0.112951100637931	0.114479610910854	0.114655033117202	0.122235238551503	0.128378050258566	0.135680326091197	0.141399520679295	0.149164950668095	0.15259120691335	0.152785385852853	0.151564787615549	0.153444548145622	0.156779463686696	0.172036689609677	0.185327232679875	0.198129303023063	0.211892609649462
Incidence	Male	High-middle SDI	5 to 9	0.976140907037935	0.945502721718047	0.908268914331976	0.86841850659635	0.83555613865763	0.812638619141219	0.804449165717035	0.771700631898477	0.733190192019868	0.680468918300651	0.640181847958029	0.595051873771389	0.553849221729752	0.517096332248264	0.499089007380169	0.488487476455456	0.483459598713816	0.479206586238054	0.476669050292085	0.485347051645292	0.479441632702345	0.482197692522693	0.484831878840851	0.485940342008411	0.483316638409623	0.475895954011299	0.471725533509365	0.466833647258453	0.463081460524485	0.457797338370665
Incidence	Male	High-middle SDI	10 to 14	0.86300135687494	0.848413358395655	0.823768751375192	0.800124304843086	0.779613690542611	0.779084805114707	0.797173784318243	0.802026044732994	0.802648650320937	0.795745902810955	0.781721816791638	0.736515800597852	0.680504995386341	0.636489453433702	0.600878692324409	0.567126261113017	0.536149951874716	0.511683774170819	0.495192185403407	0.505770147440275	0.502095462835848	0.490739548516032	0.478396172873266	0.471340648204928	0.46516747327233	0.45173058312495	0.443388441508397	0.43296924386362	0.423431608857714	0.417120354080263
Incidence	Male	High-middle SDI	15 to 19	1.47634840332257	1.43932396549551	1.39317587019881	1.34092005086958	1.30898041341283	1.30472856846831	1.30033293171598	1.28973748061919	1.28904593402372	1.28723452542985	1.28078995907984	1.25863047197242	1.23440957800245	1.20771207707772	1.18923511553546	1.17050237517858	1.13990244486374	1.09357991381432	1.02507714206318	0.961014708247025	0.903793107408187	0.86672407748683	0.83184748123466	0.803697508026015	0.784925609446512	0.761201322556959	0.736376478077559	0.715659420325401	0.707735385520669	0.693698583685737
Incidence	Male	High-middle SDI	20 to 24	2.08688697001242	2.08666174010026	2.0532128181344	1.97264545630441	1.934551193158	1.95199146749474	1.96405399070813	1.96496470086019	1.96977128644086	1.96558589997346	1.95770118407024	1.8908676570766	1.84111860207106	1.81644333678186	1.80398129315505	1.80127396552386	1.83437378078645	1.87865110625414	1.89901423353856	1.90999258703074	1.90493563266137	1.80392034504961	1.66608243214179	1.60417872566218	1.56429573832584	1.47582416962931	1.40069012045795	1.36698803443123	1.37303168257794	1.34014054182134
Incidence	Male	High-middle SDI	25 to 29	3.24177556129489	3.27332920391469	3.22115861098709	3.14562172377652	3.11533039147697	3.12960535646997	3.1874321239283	3.22613037849081	3.24252269438309	3.2583935430845	3.29626406216866	3.19517462170709	3.09692320883376	3.06950906603806	3.08758710626875	3.07780853301413	3.10230768880337	3.13299037809409	3.14010374982538	3.22565176468666	3.26430457343743	3.29442260184918	3.35388888099264	3.46579565989053	3.50219705509843	3.45771353722738	3.34204751105821	3.20178706020651	3.14780199782083	3.02659927359629
Incidence	Male	High-middle SDI	30 to 34	4.70342931688375	4.77741989139129	4.79772098407244	4.76820780464671	4.76705441903198	4.75343716489797	4.76767642085187	4.84120556050714	4.85103809667676	4.84302369450904	4.85333125093211	4.80740130065411	4.76447918230421	4.77380101790746	4.77775497214975	4.72695767236825	4.68287974059235	4.65905280798607	4.63640557126857	4.70388967036792	4.67425044136402	4.50003336474379	4.35454886668152	4.37480850905118	4.42683669537556	4.43628176611456	4.5127089453249	4.66523775389912	4.91524357453306	5.02020904320893
Incidence	Male	High-middle SDI	35 to 39	6.45187536712015	6.6020430332525	6.68934779068595	6.73112804721658	6.74156723160823	6.78461571116372	6.68881546246696	6.71082231469711	6.75596252903387	6.81447036704662	6.91527074597442	6.87062898355737	6.80134493456863	6.76710205016811	6.7943047595697	6.76057507641505	6.75922399149508	6.78316000229666	6.67940663583179	6.51893783970437	6.35511793865501	6.05191216012902	5.77442629481404	5.736011098334	5.83319303268258	5.84567187165546	5.85388154522514	5.95510853406661	6.15361295591541	6.23289353968047
Incidence	Male	High-middle SDI	40 to 44	8.5795465554414	8.97329677071786	9.19862246383484	9.46032721657173	9.58809913967026	9.68448566028937	9.59737521793456	9.60042963449813	9.58529310213061	9.61550497924976	9.59261791324008	9.45397402597814	9.38656724796368	9.3232777218851	9.4022691142014	9.46404363294651	9.52292863613314	9.70306344971808	9.65157567644427	9.36781952279594	9.21036165051933	8.97742232398052	8.77069569206094	8.71948011803721	8.76366211698295	8.66321733465157	8.55098601733058	8.52908366625969	8.55595793691014	8.49428195158307
Incidence	Male	High-middle SDI	45 to 49	9.71511677687234	9.56406851403718	9.81024668898697	10.3003855382548	10.9478268113801	11.4525401495487	11.7786570780225	11.7464790475086	11.8164062307637	12.0171896470533	12.2408212565871	12.2175308110049	12.1698601305048	12.1381343682508	12.0449326721096	11.9658874856883	11.7122500539048	11.6416431171214	11.9031154463624	12.2390272241373	12.4277223363501	12.6141956630046	12.7271927335986	12.5875218403257	12.1975709687336	11.9036359903983	11.7160564443928	11.4441554638862	11.2222943647892	11.1007279575636
Incidence	Male	High-middle SDI	50 to 54	13.4988513878945	13.2522998668346	12.8688874067008	12.3241493125436	11.7463434312441	11.1800240700196	10.9948337453692	11.3372447391899	11.7060763257175	12.27038599891	12.7451738447059	13.3453211241832	13.6014711553161	13.7849108038871	13.9133306948631	14.2657030916167	14.3323845025329	14.324177958904	14.2761907100016	13.9458651551006	13.7718194235461	13.7170470550324	13.786357362613	13.8836522269496	14.056965131846	14.2055514194356	14.3211365951463	14.3620935203352	14.2756299394856	14.1419196850077
Incidence	Male	High-middle SDI	55 to 59	14.3230415517128	13.9877414328249	13.836326350486	13.8948907330598	13.935340278324	13.8216279932818	13.47909089346	12.8718168277938	12.1686142702453	11.6239021333998	11.0829660840251	11.0395869875987	11.4436512475401	11.9053253666582	12.5318566550943	13.1248015931372	13.7063106377379	13.7556884337992	13.9547334467987	13.9004575174292	14.1783342675285	14.4074591563318	14.6441648664442	14.5097503327347	14.3481789956785	14.2694583827191	14.1731762136958	14.1427854481284	14.1052037420384	14.2341530624721
Incidence	Male	High-middle SDI	60 to 64	11.7356730747892	11.7563518201592	11.6144196489727	11.3445623213181	10.982853948791	10.7155730312826	10.4877051244824	10.433244963799	10.3054621474429	10.2607521290539	10.0406434553236	9.85913744358911	9.57893540934291	9.03815937124621	8.54365804341449	8.0555568888309	7.88048120039602	8.13185313918022	8.40783484039667	8.80438591755158	9.04274384517198	9.36130734316067	9.45272033935432	9.59429834784698	9.67813422142564	9.95475586102501	10.0287053305084	10.0709528144091	9.94755591895147	9.86233027247905
Incidence	Male	High-middle SDI	65 to 69	8.7304668880037	8.93313899639131	9.20725138532539	9.38743864088309	9.57303773754507	9.71546670148332	9.8746136855775	9.77218680088776	9.66392476315716	9.31453044961336	9.0602707876419	8.87117566916389	8.77407959919818	8.80082599606387	8.68470216551223	8.51189455766487	8.26662441701794	7.85209947987303	7.40874366926294	7.1107708772124	6.85411913316662	6.80253917237609	7.02714554837108	7.22335702020933	7.50646921230359	7.82080781043459	8.14985686488323	8.22164724983665	8.24684016233337	8.29927610830387
Incidence	Male	High-middle SDI	70 to 74	5.25768683956259	5.37977650545805	5.63249654940943	5.9339475628073	6.21548408355488	6.40475222953213	6.62030721353408	6.81056361252594	7.01912843901363	7.04302686091105	7.10647692092581	7.17328777139504	7.08550909014062	6.98271719948478	6.71195121928812	6.49314471180324	6.32312163886801	6.20065267986014	6.0870066264485	6.05792068219271	5.9420380544604	5.84263307618514	5.6853132472141	5.49015763281273	5.32542827995396	5.266138796825	5.31560048243892	5.56143636623851	5.74240338390346	6.0130743237561
Incidence	Male	High-middle SDI	75 to 79	4.92405749647847	4.71167336648123	4.43347912333692	4.16816978293449	3.95551156860788	3.92407970306192	4.07612648172206	4.29396768921296	4.60599505729199	4.81252279447391	5.01781930803992	5.20590960559596	5.39446198257444	5.57344592468642	5.66923739618429	5.7246440556737	5.78157374406184	5.77829994289321	5.75519774840989	5.84718895260273	5.87424523903461	5.95783840931268	6.0089463743028	5.99093657621245	5.94137908879576	5.86739004961014	5.77936541388019	5.61493076328069	5.44230245053131	5.33064909597087
Incidence	Male	High-middle SDI	80 to 84	2.38443548219509	2.40151359382526	2.41606897532373	2.44003834279307	2.43058727185506	2.41179030278153	2.35813029498473	2.26305506477327	2.1846682747175	2.08793962671215	2.07916215071636	2.16923223188255	2.29037421623377	2.40549544430477	2.51791253796588	2.57670606302134	2.6576481618323	2.73439519208528	2.80734117591491	2.93030574910822	3.05334575593752	3.15590143414421	3.17947217383285	3.21392506212913	3.23719931397429	3.20322025822542	3.19761961775238	3.21151990588497	3.22174965622052	3.21536404870198
Incidence	Male	High-middle SDI	85 to 89	0.855178888729753	0.866565049640466	0.888768261500648	0.905768601530139	0.92151925775634	0.943107721562778	0.980849823089529	1.01266227964633	1.04077637355659	1.04416096301004	1.03765514700576	1.0267991964598	1.0102225340646	0.965020154794371	0.934964226491352	0.934622204471755	0.985403449879747	1.05070004324886	1.11612946130097	1.20377285271256	1.27108498945197	1.36330131457906	1.44896462044366	1.50684895182262	1.5347493839707	1.57446067592829	1.61859449754173	1.63195713021023	1.63573973470125	1.67298108076543
Incidence	Male	High-middle SDI	90 to 94	0.161931256134096	0.165871204805904	0.170329502931926	0.176663583630122	0.183062740227376	0.19060148907298	0.199609020246693	0.206309043359645	0.211105580969086	0.21307952360804	0.215718754251953	0.223818218914274	0.228361266792078	0.229566138659119	0.227234458524966	0.225054617219257	0.224726638632667	0.218053362254207	0.208529903303494	0.206967943081731	0.210922262250413	0.228227462949069	0.244359775918094	0.256600488170033	0.266589975226997	0.279568171653697	0.292190629483533	0.304181464936885	0.316365521875282	0.336856481113568
Incidence	Male	High-middle SDI	95 plus	0.0345559196394008	0.0350089645560815	0.0364499034047483	0.0365924694204718	0.0376802531556329	0.0398492553326341	0.042767541870334	0.0454531849987481	0.0483700520949013	0.0520820428496454	0.0554135105614467	0.0599562048976472	0.0638763974325117	0.0649681764241095	0.0651198699670195	0.0652097378578367	0.068249721873151	0.0710486322081996	0.0717327271326851	0.0749138369527187	0.0793242535183596	0.0821777986466031	0.0806452582676599	0.0816989115722416	0.0837410684970567	0.0874760447734116	0.0958933177845895	0.100672512542476	0.104018522509869	0.109927257838967
Incidence	Both	Middle SDI	5 to 9	2.03671820773759	1.91596611807136	1.85936454815441	1.79404923365985	1.70504540267244	1.59076786655777	1.46086169595159	1.35352240848158	1.24072421709499	1.1565886215126	1.08049684916753	1.01801751088827	0.928668785265448	0.85950480277125	0.798345622454242	0.760669470273041	0.723181422675211	0.692498197341149	0.679789844091881	0.67816831097861	0.661585378240943	0.663638218503146	0.669784488605335	0.666758064524336	0.666929908033157	0.670446374848073	0.674344260779184	0.682593981345102	0.687600894177908	0.686929673139099
Incidence	Both	Middle SDI	10 to 14	1.40369907786576	1.37906589118816	1.3560129300476	1.34889891959195	1.37349958682331	1.38848975750325	1.3910485578346	1.3987779812073	1.39384679144052	1.39261437510515	1.36940818739857	1.30959843029167	1.17604559040402	1.07030472824602	1.007277701936	0.958090172439414	0.908302217549066	0.862270257123252	0.830190883948907	0.821603455935953	0.794436532000194	0.764917530801524	0.731697058490385	0.709432519406112	0.694954918780671	0.670171621274048	0.643728182023481	0.625152327862838	0.615097732842346	0.601615545457238
Incidence	Both	Middle SDI	15 to 19	2.76102831203113	2.70619487775683	2.64906469525587	2.60148645235699	2.50733775742396	2.43483380339475	2.39506361874354	2.3579867831861	2.3045219065152	2.28444207366263	2.27643552806085	2.25449889625661	2.23797230765624	2.247048426509	2.24468522583706	2.21638707824523	2.14081012124945	2.05530909102427	1.97705197887169	1.8892258184393	1.80405661828938	1.72114003311791	1.63076009790171	1.54770089236633	1.47365190807226	1.40514562135921	1.34605284575697	1.31116906557359	1.29955488824619	1.27217860722459
Incidence	Both	Middle SDI	20 to 24	4.31754614895028	4.28512570162534	4.24461543030078	4.1822794377796	4.17302147258467	4.14695646805323	4.09357860628893	4.00610776431985	3.94883330262788	3.91061830886684	3.82291683547836	3.73624347794239	3.62028674173451	3.50074640078059	3.46696299362709	3.40216496273881	3.32354771478579	3.29685141717239	3.28335820938167	3.24745169883972	3.20703456273815	3.08394071542577	2.91439135586665	2.75020879341264	2.59400315498797	2.45835193599662	2.37000522125385	2.33542284146224	2.34106016030024	2.28660045781552
Incidence	Both	Middle SDI	25 to 29	6.17283371242441	6.24078147913861	6.26403717089963	6.25566398594759	6.5412563358289	6.72442960564012	6.71585169172299	6.65836270854132	6.74095818560519	6.65116283520026	6.47735940536086	6.24783505360609	5.80878531659355	5.42000419416368	5.18694480047817	5.03050649365337	4.87349603631053	4.74843854041951	4.71270183740252	4.7695758376432	4.81617799527452	4.75762409177953	4.666609656594	4.61759549551886	4.44976890431765	4.31732911326471	4.23944089853843	4.15927545340682	4.13198222176948	4.01965622229994
Incidence	Both	Middle SDI	30 to 34	8.20183391324995	8.21011744600012	8.26182206597071	8.40074611882715	8.98243192190534	9.50936387159208	9.78701957697719	9.94169357271851	10.1264479250628	10.0225131032033	9.8535319520791	9.61281379639743	8.94341476032341	8.49120481525853	8.21334947390426	7.81297793544943	7.53255319228172	7.32408385030165	7.18874868618988	7.11298706912901	7.01976284909419	6.89945289405557	6.75100241910003	6.68876355965298	6.60889603046244	6.5392121044024	6.58899462953789	6.69282360782578	6.81239442654737	6.85038380636781
Incidence	Both	Middle SDI	35 to 39	9.835894966921	9.93228327842112	9.93919125903194	9.87056027640587	9.73231469528517	9.63622897925056	9.62365527769271	9.6927159547593	9.87683327933607	10.1537747003553	10.4514428609369	10.6624231398945	10.7629758316026	10.6588285441488	10.4568467917453	10.2856089885917	10.1431854059577	9.9155305652208	9.65097802184728	9.38524526739679	9.10907946977715	8.80000972478053	8.52051383330203	8.35300170797599	8.20977097109609	8.14383520920345	8.1395817920529	8.18802648363862	8.26908615597839	8.31867388192625
Incidence	Both	Middle SDI	40 to 44	9.53196653703968	9.82606142095973	10.0839017097405	10.361903457507	10.5264507843402	10.7107221991773	10.7667443235986	10.7899028721887	10.6721700352891	10.4910001266207	10.3061001217086	10.2477725557039	10.4752428500695	10.728942283494	11.0065958910801	11.3030112116391	11.6644389329211	11.9445142621603	11.9365084131895	11.658947986469	11.4730508999371	11.3137939811549	11.1646960165359	11.069034760503	10.9747621898631	10.7261795973264	10.4799083880243	10.3057927941956	10.1117640944909	9.92506056700549
Incidence	Both	Middle SDI	45 to 49	8.59179152307927	8.56892327923827	8.59571556575452	8.70470894851609	9.03893412757406	9.26567005983285	9.55641454312689	9.77257447753838	9.97987958906265	10.1430930436512	10.3757981685232	10.3997926943931	10.3956206884246	10.3361262720335	10.3901501740318	10.4010776975756	10.3843539241046	10.4938493447508	10.8400121187304	11.3571623194571	11.7767371907066	12.0435684184595	12.1776611147303	12.1847176401131	12.0188995878594	11.8155744346209	11.6872191647295	11.5002816457612	11.2480157079753	11.0654535264071
Incidence	Both	Middle SDI	50 to 54	10.010420404497	9.85083028466066	9.70494045110549	9.56600342980043	9.34047189386942	9.16426508001334	9.16995525708591	9.19935041089106	9.23567934309671	9.46412310107472	9.64434389073206	9.9474870414537	10.3365880543103	10.7430577639828	11.009423469588	11.3866188727461	11.5228951748218	11.6197983646031	11.5604469161383	11.4097778342946	11.3421430331572	11.4170489549863	11.6466985522924	12.015067648493	12.5204372485754	12.9893365682053	13.2158352349545	13.3377488221723	13.316758950651	13.2332907209926
Incidence	Both	Middle SDI	55 to 59	9.60372248883193	9.56450884891587	9.47867377626437	9.36946851779459	8.99954376579983	8.71072210458271	8.55399118762269	8.41556015879518	8.23735988918341	8.16474716140438	8.13172919473786	8.19522153821557	8.5194818537452	8.84919644713232	9.18394560737668	9.40303404203759	9.7195829208045	10.0130742730971	10.2978554068204	10.4632657381714	10.8020431885982	11.0670130655017	11.3212103913516	11.2730992448135	11.2323178139797	11.2614998220986	11.2510305065349	11.3035510431764	11.4809477687962	11.7842381886218
Incidence	Both	Middle SDI	60 to 64	8.37844757379941	8.3766438231827	8.37447995131508	8.35389631381092	8.18008472683753	7.98850391455899	7.89476494742513	7.84774517755995	7.73028983846702	7.60735233276898	7.5225453042461	7.46575974741199	7.53328611238434	7.58404645656957	7.52312454609072	7.46025273178148	7.46247021202345	7.52542934465933	7.63257226030587	7.82554066523288	7.88332461137652	8.10329585240279	8.33468742745569	8.54574621658156	8.78493581620673	9.15369409683336	9.29674746528644	9.34960320676684	9.32461690490927	9.29592575213873
Incidence	Both	Middle SDI	65 to 69	6.80646120648089	6.82001567630161	6.84604933995082	6.86907414097947	6.77492707747569	6.74341104489108	6.71518805292596	6.69614936881744	6.67411518332417	6.64904416932882	6.64096746956214	6.6810275861441	6.77844892009992	6.82034982276221	6.70454152529343	6.62185723422696	6.50140993316273	6.37075695571008	6.25549123851061	6.21019053046771	6.16021921340038	6.17037321760876	6.24568370201649	6.32190263329329	6.51240668166843	6.65375547383316	6.88186002342226	7.05656298708999	7.22345131405452	7.41051089239092
Incidence	Both	Middle SDI	70 to 74	5.27236106089708	5.27975609794459	5.29882959491742	5.3062675698064	5.23808696471904	5.18149935539034	5.12224429347682	5.12384214563659	5.12722128903376	5.1711983289969	5.24998345049097	5.32469686289828	5.41217460075745	5.47372737029687	5.4779689352758	5.49359865703966	5.52513666959125	5.48052420207084	5.39422643895302	5.29285387769929	5.17758813871161	5.09516639147212	5.03540571207798	4.96262772808347	4.9076872717234	4.89156883298492	4.9342273150509	4.99050681563427	5.06085856768506	5.22105374523792
Incidence	Both	Middle SDI	75 to 79	3.77628218630371	3.74547415680865	3.72637609337033	3.70509811576805	3.62140206256569	3.57889700896412	3.56570665586571	3.58080278068512	3.57404250246548	3.59657425215041	3.63484408622781	3.69875424694747	3.81320082570107	3.91281182533841	3.98706783171552	4.07957990116348	4.1538861937544	4.1962806312751	4.24579924787926	4.30449708379891	4.3320911273102	4.38827189105364	4.41892914345508	4.41593974834032	4.38039895967636	4.31946480385315	4.24702976416683	4.16846865028787	4.09600674323628	4.05311707864443
Incidence	Both	Middle SDI	80 to 84	2.05506511775134	2.04954866464556	2.05755004573208	2.05404091081407	2.02374597594969	1.9926813542813	1.96510272673493	1.95207661719092	1.93712681893743	1.93890976891018	1.95589060625568	1.98567238932314	2.03161719014366	2.06812214848711	2.09994614236636	2.12923392599629	2.15625608484662	2.18149638001794	2.21809139923239	2.25970809948981	2.30413787154342	2.3422115851407	2.36406183987988	2.42343077461817	2.4840101153554	2.47755924049928	2.47391144844667	2.45252790700815	2.42124880778893	2.38751620517604
Incidence	Both	Middle SDI	85 to 89	0.996185639031559	0.996873364036448	1.00254058508828	0.994666379337003	0.975065381747942	0.959568906152229	0.945393892680117	0.933178274227356	0.920238292667687	0.919798560245552	0.920729135925467	0.924855733039209	0.934639795830161	0.94215794746173	0.946907809109093	0.959328072660634	0.970048751664563	0.984086453096039	1.00019321328612	1.01774076848955	1.0355874263543	1.06220251482118	1.09369123200277	1.13503189421416	1.15918322745178	1.17231357840608	1.18690438770399	1.18964957563517	1.19841231259029	1.21564128385315
Incidence	Both	Middle SDI	90 to 94	0.206017356718773	0.209903150904041	0.214703461381619	0.219189905898298	0.224175281737502	0.230560001069982	0.234096956226176	0.235268756339239	0.233403245207651	0.233553820960748	0.233827939146507	0.233018213165858	0.233782760017676	0.234069291458866	0.234929904063371	0.234518242781695	0.233420503041749	0.233736533887728	0.233707162084208	0.232680133948541	0.235108414996847	0.237886575383429	0.241867209662633	0.247383073334493	0.252451287703491	0.257721121583564	0.265104055169532	0.270465176719705	0.277975219231777	0.286208680823846
Incidence	Both	Middle SDI	95 plus	0.0417245663892077	0.0419264402003368	0.0421313257185764	0.0419978853986475	0.0422047848596225	0.0424286190939719	0.0433181380195439	0.0443817869160533	0.0463083655822625	0.0488913159813189	0.0516490139614317	0.0545110860267509	0.0577670149362977	0.0597504591046759	0.060985554027071	0.0614843089604267	0.061024588453704	0.0614713360686436	0.0622767231360589	0.0633775041186267	0.0658354784931342	0.0684443435509986	0.0706487486791082	0.072557604754642	0.0745340041865102	0.0768404494067064	0.0780744165674243	0.0803776144374136	0.083167128728558	0.0859451644775508
Incidence	Female	Middle SDI	5 to 9	1.87218496940984	1.75401941262426	1.6995429644924	1.6261838659374	1.54379070777485	1.42920973066109	1.29841313199145	1.19387712208539	1.08409874550281	1.00450519610664	0.936871494252939	0.880563508613088	0.796028674725484	0.731243342205462	0.682109487523007	0.652577486685128	0.62311000744233	0.597845852664849	0.585710151210964	0.58046575276389	0.567897285540098	0.571971309443365	0.579944672421004	0.58035998572011	0.585937940250411	0.595352566336318	0.607432894106801	0.622621418598744	0.635281650002509	0.640603881020566
Incidence	Female	Middle SDI	10 to 14	1.25613727047669	1.23729133914885	1.21918548751429	1.21676573279937	1.25802645332124	1.28314481085323	1.28794633757948	1.29821273643021	1.29734816146535	1.30167115055706	1.27837473331633	1.21911028968424	1.07760158055907	0.965302525449044	0.910598820962174	0.870732526661738	0.830770245826278	0.791791701150938	0.76230910777782	0.748287796502214	0.719038963511952	0.692832173226497	0.662534042144267	0.646383653209283	0.633890300504538	0.611957580827925	0.592330017563624	0.578157970951758	0.571255238360457	0.561135532850283
Incidence	Female	Middle SDI	15 to 19	2.82212662714624	2.77269893742769	2.71887550735108	2.67546037856295	2.57264766822306	2.49402530762938	2.45539327461165	2.41446723180107	2.34800622393052	2.32471660608743	2.32116387314761	2.30127813112632	2.29374614827683	2.31426931020494	2.3094695991945	2.27719855536211	2.19267767723832	2.10811573173822	2.04148264988187	1.96380351772759	1.88840516442319	1.80827892862285	1.71899241666966	1.63383462658035	1.55072983496066	1.47588178040885	1.41246200684638	1.37151636608534	1.36249090646353	1.33686357255976
Incidence	Female	Middle SDI	20 to 24	4.56672556290448	4.53273201873111	4.49769252464233	4.43645983015405	4.43950089872946	4.42708836066794	4.38149073602019	4.288252633121	4.24587803243	4.22462253600179	4.13803235347341	4.05430104387121	3.92873924392864	3.78430632448433	3.74571826835047	3.66523499061566	3.55904457063045	3.52183602278805	3.50697142464757	3.46560353554115	3.41963805612554	3.29575684852123	3.13901708190177	2.95728492907806	2.75854606496561	2.60941113987298	2.51617293487309	2.47792630644043	2.49910864643565	2.44769332171342
Incidence	Female	Middle SDI	25 to 29	6.51296860241456	6.57915334814043	6.59326946728301	6.56457998644352	6.90740585262362	7.1223148128235	7.10319176620616	7.06168378285751	7.24479832940978	7.17067485484278	6.99844588131103	6.755780272687	6.2406379309265	5.78559028011782	5.53332331589866	5.37066257017748	5.19306250860565	5.0534525022467	5.00599837856599	5.04581502067272	5.09849038401029	5.01215488004947	4.8907402418912	4.81956935489935	4.59569336774932	4.42403955686165	4.34219222963756	4.2704588592228	4.2796274761265	4.18632432010064
Incidence	Female	Middle SDI	30 to 34	8.80831343443461	8.8032992547945	8.86010497097177	8.99705458495382	9.68338418329023	10.3007840376423	10.6036696758389	10.7985528165125	11.0910263322275	10.967659820212	10.761369838189	10.4587952712615	9.62851338004596	9.0628830497328	8.76859317453131	8.35371116655626	8.10333979693947	7.90716047797339	7.78280732231353	7.7066531130214	7.64943196439357	7.58610435487271	7.45605203007078	7.3865493483639	7.26271399773572	7.14887272197821	7.17958077031778	7.26644068712765	7.35721335135846	7.38415853622168
Incidence	Female	Middle SDI	35 to 39	10.5585006613268	10.6631185639303	10.6498888886287	10.5597541467918	10.3624028173194	10.2254707659403	10.2154265461294	10.3033969466793	10.4944402935495	10.7823053190669	11.1134953601579	11.3562474706552	11.4919194906991	11.3872318399243	11.1619836525659	10.9841048163351	10.8593392002083	10.6353138153207	10.3614223720614	10.1027605551219	9.85880486762158	9.61664799130978	9.39178944255233	9.22678994812443	9.03687679554295	8.95904193027265	8.94550830735272	8.95099289598599	8.9692448974009	9.00154593685675
Incidence	Female	Middle SDI	40 to 44	10.0721104157502	10.3875696145019	10.665204536202	10.9597184904543	11.1175217839947	11.2871739143964	11.3302104207803	11.3396098258114	11.1992238580056	11.0094802169738	10.8072433165557	10.7578661484031	11.0555907254087	11.3576625772861	11.6696753864658	11.9868774127019	12.3502709975905	12.6411237007014	12.685422719835	12.4288492498007	12.2284887665199	12.1206809690916	12.0447223723352	11.9707961866975	11.8790463351968	11.6555521665276	11.3927533785194	11.1717947726235	10.9198853817206	10.7133194010469
Incidence	Female	Middle SDI	45 to 49	8.50857353638221	8.46598573600607	8.48129786275922	8.57429999714824	8.94283900193976	9.19477807305715	9.48485887013045	9.70195875936374	9.89461469655546	10.0560528882169	10.2764991097171	10.294363921782	10.2616436103472	10.1728249694174	10.2762671903466	10.3456065771438	10.3609606637483	10.4753797301337	10.8031293178086	11.2622286689856	11.6233413740693	11.7756816637062	11.7624529685067	11.7485218106222	11.6472074654682	11.4634956460721	11.3774502259711	11.2704946536903	11.0953384450309	10.9436497606024
Incidence	Female	Middle SDI	50 to 54	9.7018356292505	9.54506112590268	9.4074350844533	9.28665338737949	9.0521177282945	8.86344533161285	8.86028655470509	8.86326391480198	8.84510055432135	9.03520871256886	9.20764889457571	9.49877420138405	9.88169701297208	10.2950027751172	10.5396693924271	10.8648978441825	10.939153804506	10.991942717736	10.9489938328809	10.8943505227239	10.9026385641882	10.9981810051996	11.2328726085509	11.5785865237755	12.0437062380568	12.4819644200301	12.6749823978733	12.7420110070754	12.684461633282	12.6209820327301
Incidence	Female	Middle SDI	55 to 59	8.87000467690316	8.84449254665956	8.77865318963259	8.69201228821513	8.27629731437886	7.95105049615935	7.79750044075985	7.66732700235247	7.44767109836819	7.36761099836189	7.34211487546949	7.40408971568635	7.76221782343026	8.13687831267351	8.40871865613384	8.57953711791488	8.82913451085985	9.07152457319567	9.30132514949454	9.44731893441603	9.68785343925702	9.84741309878753	10.0649883585705	10.0722316013024	10.1575649124513	10.2806794030309	10.345693871584	10.4121388261634	10.5681853691141	10.8103496297062
Incidence	Female	Middle SDI	60 to 64	8.0641752758606	8.04081315345067	8.0295133245787	8.01058095488386	7.81142587700666	7.61682222096209	7.53122722462157	7.49322148747749	7.37643554105512	7.27565559074409	7.22678140115495	7.20134568196242	7.33503562678786	7.44073904882308	7.41852989487454	7.39350379325025	7.42776984229626	7.51503102517294	7.6472499687454	7.85644673253633	7.964811743758	8.22272712326929	8.49422528091545	8.73500131727073	9.00988362359551	9.36077662822114	9.48274628460333	9.54655312328487	9.53521440647896	9.50645168455728
Incidence	Female	Middle SDI	65 to 69	6.5516598631838	6.56567892316888	6.58758366846869	6.60923946195349	6.48576448664265	6.43458348448667	6.39823453282997	6.37181104193992	6.33476202852741	6.32538405496948	6.3240787053922	6.39152471798806	6.5385409731468	6.6278454796847	6.54068555211769	6.48323939216861	6.40493858405362	6.32485575317549	6.22648678546007	6.20504884089147	6.18419338780517	6.22954973602802	6.33765821406639	6.4400220060223	6.62858321716203	6.7693505847047	6.97496429717442	7.15874513324464	7.33938441876183	7.53403374492134
Incidence	Female	Middle SDI	70 to 74	5.17014639542742	5.17057778378077	5.1774425229022	5.18485269008326	5.09550896384432	5.02478391178477	4.96256185382031	4.94862267485069	4.92164428654806	4.96335527818352	5.0374368258571	5.12212991452368	5.23387825256526	5.33020554436628	5.35607036877531	5.39173640301383	5.45601098219214	5.44976525778197	5.39060765882973	5.32159922773032	5.23793071868342	5.19156694093851	5.16138259500516	5.09643603392058	5.05203153537049	5.03307615050966	5.05588672191698	5.10562021216628	5.1756395408402	5.32501971557492
Incidence	Female	Middle SDI	75 to 79	3.50971575777143	3.4874104555121	3.46995543891732	3.45061995153641	3.35400903154849	3.29918310360835	3.28360373227354	3.28534658961296	3.25478383641243	3.26663111059897	3.28002984670211	3.31972920086897	3.42168697713636	3.50499407861688	3.54958498867812	3.62286904041408	3.68491375911663	3.70765278527255	3.7211649004137	3.72758598043416	3.70586322094502	3.72372356580219	3.71782403341253	3.68707534976466	3.65858267076586	3.61478270345598	3.56120807381903	3.51064235134533	3.46121919919616	3.44149018423265
Incidence	Female	Middle SDI	80 to 84	1.93431539617143	1.9275669779017	1.93523300276851	1.93161921039543	1.89122199299035	1.85427240120364	1.8269509034575	1.80766330624245	1.78132435250557	1.78292113308396	1.80005505057662	1.82527179363783	1.87618407725193	1.91311163146678	1.93164502925958	1.95021690749769	1.97021417892671	1.98079753223763	1.99333283668534	2.0019478957036	2.0085187711428	2.03542100654889	2.05294671960537	2.09045669621959	2.13519429684271	2.13782967594785	2.13995848525152	2.1280585618117	2.10629910044806	2.08298243582458
Incidence	Female	Middle SDI	85 to 89	0.966134798069684	0.963630837547308	0.965669077491506	0.956927657098516	0.934678355348066	0.915431661861678	0.899166794082122	0.882416391655018	0.860448240725058	0.860529824555503	0.864990116954233	0.870568766804848	0.882536303244225	0.891801557741342	0.895951605321556	0.905313975671597	0.91347917765393	0.922451821311252	0.93048643261983	0.935894083523753	0.941762478969211	0.95139043063128	0.964800984858883	0.994053858131356	1.01761528662582	1.02391884035156	1.03577937940699	1.04462655167808	1.05830866053526	1.0718846382099
Incidence	Female	Middle SDI	90 to 94	0.209131559858887	0.21340398416335	0.217908005538086	0.221850247958892	0.225932538441559	0.230874822958631	0.233535148384372	0.233047430884569	0.229468725986434	0.229686796804427	0.231406750521798	0.23148023384841	0.233412127608617	0.235221533758589	0.236647348511166	0.236193874312117	0.235930558855827	0.237072817564132	0.237005792401742	0.23604053005848	0.240513959102769	0.244322977641778	0.249048213457828	0.25603263853805	0.263712579159716	0.268853735713416	0.276190384933642	0.281677949476948	0.288507962913293	0.294582621746915
Incidence	Female	Middle SDI	95 plus	0.0452395672574186	0.0454959866078562	0.0455444754043399	0.0453671372500294	0.0455243442882083	0.045562751690669	0.04633205577767	0.0472683055203636	0.0489266624738705	0.0513279120639055	0.0539615726747917	0.0567797152117494	0.0603900409391364	0.0628858189294181	0.0647582680626318	0.0657855493352927	0.0658789333094415	0.0668861818343386	0.0680931983659493	0.0693000418449055	0.0723768899329148	0.0755949963091074	0.07800772306402	0.0800141317596793	0.0824835375956269	0.0851627688763256	0.0867073382484329	0.0895223530269259	0.0933337155305976	0.0969290495238419
Incidence	Male	Middle SDI	5 to 9	2.55266414374805	2.42095678165191	2.35996819188973	2.31541609370036	2.20796459346957	2.0935287089355	1.96226407633406	1.84531498340647	1.7231319314575	1.62010744130801	1.5129267691339	1.42501319708837	1.30771191867405	1.21595022629901	1.11362160544423	1.04842857797778	0.983934319142856	0.931960633423959	0.909572707042208	0.908825393054036	0.875588200889953	0.867503186584681	0.864632460276066	0.852208644658573	0.83899423144404	0.829615816531285	0.816208675812124	0.809177815772056	0.797249511407813	0.783408326961399
Incidence	Male	Middle SDI	10 to 14	1.86642573180232	1.82115469389341	1.78459281722987	1.75928651555573	1.73363579802976	1.71631796512675	1.70927666277079	1.70857253758489	1.69106334920864	1.66979051049531	1.64349342315972	1.57753011849207	1.45736717408659	1.36211143684122	1.26950707881117	1.1906509726557	1.1103248046037	1.04057504991467	0.995987225253819	0.994687727058691	0.966660045279273	0.925233606383336	0.881700409143067	0.844764797332134	0.824684353879854	0.793562570535634	0.7527017525465	0.724343118147927	0.706981110968618	0.685919708309673
Incidence	Male	Middle SDI	15 to 19	2.56943524730381	2.49881845023844	2.43039869216528	2.37173356077405	2.30364999806304	2.25063280128834	2.20885432072013	2.18399689670531	2.17058985854309	2.16169363025055	2.14176658539682	2.11598749258284	2.07858845894717	2.06023801398745	2.06896571309912	2.05449666035749	2.00566048410958	1.92171275096573	1.8196847129595	1.71316211222669	1.61138723588863	1.52734525664965	1.43939852707585	1.36281771903429	1.3099028141431	1.25521268859309	1.20525319901078	1.18379427373084	1.16765605292752	1.13746491766454
Incidence	Male	Middle SDI	20 to 24	3.5361653940718	3.51302676922177	3.45191076131657	3.39282992324218	3.34192866349818	3.27520002244833	3.2049291552315	3.13695118186235	3.03393314168608	2.95359838125898	2.87416110702224	2.79448801681602	2.7388278642997	2.71271828497541	2.71087416372877	2.70182813873987	2.70992106498157	2.72765937099431	2.73719906255745	2.73243687197754	2.72140457093951	2.6128668060339	2.4272146344316	2.30572680929205	2.24443806535706	2.13816563011301	2.06010276042346	2.03464138090742	2.00982835003306	1.95110651505723
Incidence	Male	Middle SDI	25 to 29	5.10623333447403	5.18565266875325	5.23279418463683	5.29621316306473	5.39931365432057	5.48623073176171	5.52031489762091	5.41591882474767	5.18912648348131	5.06779766853955	4.90846244267141	4.74383000777251	4.57468827429548	4.40402100896568	4.24743638512682	4.12495359498432	4.0408118670002	3.97677898366796	3.9963461940303	4.11742787881026	4.17131858660717	4.19155383198076	4.18050681501061	4.18406537641823	4.13975798895358	4.0911447970646	4.02158916115564	3.92460110920117	3.82255309610148	3.6725512301221
Incidence	Male	Middle SDI	30 to 34	6.30002582019171	6.36042699122985	6.3878411219359	6.54869362689164	6.79631049265337	7.04650387912102	7.26640447563763	7.30211038572812	7.15553865983576	7.14190142818373	7.12019656943449	7.10789720484149	6.98562140161461	6.90248058344408	6.70732035810689	6.37345479113549	6.04527273279105	5.84894923886939	5.73780332286219	5.7114549095458	5.5814694211423	5.37235680694594	5.22186431019051	5.19098975360468	5.2198848821653	5.24697054629055	5.33684329031135	5.48209246568814	5.67058432038552	5.73873811126784
Incidence	Male	Middle SDI	35 to 39	7.56993657969212	7.65335457296537	7.71309754366383	7.73001843005912	7.76720348617857	7.80253799614988	7.79713545256869	7.81149299945893	7.97459869978614	8.23814339593925	8.45812274401257	8.60803763691789	8.67988733373084	8.63455702785387	8.54425122007369	8.42609517956404	8.27712629474623	8.09453974761357	7.91576894792183	7.69132869412288	7.39655286447343	6.98382615485593	6.63085852857301	6.47744453942842	6.45261642887781	6.4159164736838	6.43086921691825	6.57763650543531	6.80172096276125	6.89651629800431
Incidence	Male	Middle SDI	40 to 44	7.83817480283401	8.07513728526991	8.26310688107906	8.5051717751979	8.68302570429081	8.91683327909837	9.02758926119308	9.09651245472742	9.04884001509487	8.91078006696309	8.79724876486902	8.73740626334032	8.81679371096581	8.98169513370583	9.20807566471552	9.48244393851468	9.87738818584471	10.1821512301423	10.1073392459041	9.84135812872951	9.74747584419448	9.51929701678301	9.256061763629	9.13343408575454	9.05364527052384	8.75627401007307	8.54450896289512	8.47792608264032	8.41813523774119	8.28342320487988
Incidence	Male	Middle SDI	45 to 49	8.85274780447084	8.88990849545906	8.95410219736496	9.1097413052095	9.33863444237257	9.48628237868246	9.777273280783	9.99010852852876	10.2424961449244	10.4083734317935	10.6747696424513	10.7119629836814	10.7784844486604	10.7899492810408	10.6990435284815	10.5487511844429	10.4453089968548	10.540575909474	10.9300956992559	11.5812825391182	12.1271247031062	12.6393420216868	13.078180155718	13.1209973670562	12.8085452194851	12.5618434721413	12.343986340141	11.9852920776281	11.5679907196206	11.3191235192539
Incidence	Male	Middle SDI	50 to 54	10.9780854326781	10.8042956235039	10.6368062677517	10.4336264329561	10.2397873755428	10.1004010986068	10.1257570242336	10.2346759569203	10.4386651592365	10.7713654295719	10.959153398774	11.2761074324797	11.6365215734126	11.9882264184286	12.2835726705063	12.775528324372	13.0439314541991	13.2082201118015	13.0538769617541	12.6266032878065	12.3460613990327	12.348601050388	12.5442198205607	12.951959752077	13.5332339618729	14.0647666622592	14.3625428149553	14.5951701077532	14.6419028364316	14.508492185786
Incidence	Male	Middle SDI	55 to 59	11.9045264302765	11.8097012365067	11.6713241575714	11.4735548580736	11.255196045112	11.0747821728769	10.8889226389553	10.720517097755	10.6696077270497	10.5942532862397	10.5091148387182	10.5377305496331	10.683500940428	10.828766444259	11.2866517859503	11.5953218715085	12.039795955743	12.3951154745327	12.7318086706219	12.8617221305113	13.3470811379455	13.7793736199988	14.0457519749326	13.8507213891461	13.5155890555356	13.3404546865341	13.1705108357003	13.1850510377952	13.3938793594947	13.812470256337
Incidence	Male	Middle SDI	60 to 64	9.36394762576582	9.42384853346364	9.45500703879857	9.42018683648402	9.32985348584881	9.14515876410908	9.01683506690778	8.93986710833114	8.82016392533523	8.61829538578716	8.41303682657309	8.24867899477706	8.09982277278335	7.9823053678866	7.80682446003905	7.63794967427829	7.55288785919878	7.55173621454083	7.59672301629254	7.75257734233836	7.6971912849687	7.83768362141485	7.98867573162188	8.13951648668561	8.30704284310432	8.71476029447892	8.90239572788426	8.93390185132604	8.88325493183154	8.85748190421798
Incidence	Male	Middle SDI	65 to 69	7.60547129648026	7.61310180536386	7.65563246357998	7.6760850960765	7.67676386605981	7.70446697411819	7.69347462913563	7.69528429176202	7.71932563410877	7.63549324372489	7.59506212095386	7.53823375352929	7.46402931936637	7.35532963506522	7.14898036561038	6.99088133035916	6.75278225209917	6.48688312052567	6.32633252270464	6.22232907766916	6.10545728106296	6.03876608519361	6.04620592167957	6.06836335903089	6.26559409613465	6.40873914527857	6.68446182353811	6.84088756356447	6.98048326620372	7.15326070877974
Incidence	Male	Middle SDI	70 to 74	5.59288742861305	5.6202016115843	5.67904614114868	5.68336557079557	5.68275750823983	5.66918998145161	5.61510894796959	5.66361150970614	5.76040011292805	5.80466095228107	5.88992282563965	5.92448932285249	5.92168870036849	5.87258216115639	5.80860355592323	5.76477317298726	5.70525526956998	5.55834173269765	5.40306504834525	5.22499159566135	5.03975330754341	4.88077392267849	4.76218231115963	4.67541268478948	4.60103343008198	4.59162878238839	4.67628697626189	4.74753745665324	4.82030511189408	5.00453296053598
Incidence	Male	Middle SDI	75 to 79	4.612185417018	4.5501818500218	4.52955368057054	4.49547246894431	4.45534421147098	4.44935269911504	4.43642581738863	4.49096533082944	4.55736176602749	4.60217269368529	4.70312547214515	4.82103192647919	4.93202254055567	5.04615904289742	5.17368534494816	5.29542131146959	5.37587271618644	5.43246780383612	5.52718079442942	5.66647402842083	5.76252412813613	5.86621114422157	5.93951227042281	5.9804227487243	5.91386992943342	5.81311466270686	5.70109800035263	5.55693983600677	5.42636954827647	5.32689863133494
Incidence	Male	Middle SDI	80 to 84	2.43371400813204	2.42991832244992	2.44067950794528	2.43426595910169	2.43706017007876	2.42340309698851	2.39151248596482	2.39694658891387	2.41699967077558	2.41433086221252	2.42508322834031	2.46061200131897	2.47579545496938	2.49890462318244	2.55644186897012	2.60580744974168	2.64101954822011	2.68924751046108	2.76704797416545	2.86823071718662	2.9793925393559	3.02450634290925	3.03882001188243	3.13814847278138	3.22505591842066	3.19765276331569	3.1819532076916	3.13738398098781	3.08130803553917	3.02174190897584
Incidence	Male	Middle SDI	85 to 89	1.09041954231796	1.10053194396556	1.1180319388218	1.11187768612634	1.10102395088373	1.0969218038976	1.08807522337442	1.08955192923356	1.10439213435163	1.10043740596123	1.08854922261607	1.08559722261797	1.08353496042937	1.08210103388874	1.08512014082554	1.10312271715803	1.11745028726678	1.14001686480139	1.17044699641468	1.21096516175741	1.24990285317611	1.30864588504203	1.37323324678826	1.43763652315487	1.45993887794085	1.48685226106149	1.50731722583769	1.49574905866576	1.49203604433215	1.51503060922471
Incidence	Male	Middle SDI	90 to 94	0.196251789163041	0.198986670041878	0.204665978055019	0.210927247521624	0.218694770796791	0.229580291090924	0.235830993033466	0.242111622732346	0.245521596107591	0.245339710634612	0.24111769939691	0.237572107103505	0.23484190923808	0.23086714879871	0.230271550730912	0.230057428778369	0.226880130625779	0.225296018025739	0.225650495496904	0.224746880454475	0.222761043380319	0.223572173878929	0.226292778597651	0.22881707155402	0.228527106723646	0.234124342959056	0.24159899519148	0.246798424705576	0.255901108672314	0.268769010383285
Incidence	Male	Middle SDI	95 plus	0.0307021709665025	0.0307956944155539	0.0314404344749969	0.0315334502249487	0.0318517830900455	0.0326753551330244	0.0340155901769401	0.0354897710662434	0.0382439900617093	0.041465075169712	0.044686318691293	0.0477937676758926	0.0502712431740399	0.0510371273235451	0.0507525389082764	0.0500336809747873	0.0483757768161279	0.0477722337114816	0.0480704019877149	0.0493955235503916	0.050893552877341	0.052541466370496	0.0546883283067541	0.0565524194772683	0.0576455259223326	0.0592003939914685	0.0597710333724885	0.0610758533906445	0.061860395377169	0.0630699929037197
Incidence	Both	Low-middle SDI	5 to 9	1.16200884188314	1.16197513150554	1.15239220141029	1.14423822268362	1.13737237817135	1.13237929898978	1.11359467044219	1.076127117663	1.04442850544832	0.99241640527245	0.952831534549017	0.921265627871622	0.869596440840084	0.842091956469707	0.839454602800214	0.832333109671427	0.814076335151104	0.798534757564876	0.801416640603145	0.798927814033974	0.76316094609808	0.755260093593127	0.750747475821067	0.726119523517593	0.706519650095308	0.682637838870762	0.667926343149858	0.652783822652884	0.640298222988646	0.629413687088979
Incidence	Both	Low-middle SDI	10 to 14	1.57979354550895	1.58818147992932	1.58849913821397	1.57721017626568	1.55696032318896	1.54539350414104	1.50966031048342	1.47676704897399	1.47226179846641	1.50116699617544	1.50659463341607	1.45019761170568	1.35840613492378	1.28844981930244	1.27204759079626	1.2862730627317	1.26212462873647	1.21860164013163	1.17972531784194	1.17793499388005	1.16555317643754	1.12961934536224	1.0785337030487	1.0243743637049	1.0105912218644	0.983138542232894	0.941650666229239	0.905221601179642	0.895843133631327	0.87348992110817
Incidence	Both	Low-middle SDI	15 to 19	3.86554519645399	3.86387729246806	3.80196964896812	3.77888874279701	3.65950916220574	3.60429934559415	3.55151293868302	3.5123758805674	3.4975809580532	3.58236851291334	3.6060363168396	3.47242054288553	3.40081183171126	3.45387105551601	3.46537974329724	3.45130717826908	3.31677506059192	3.18081953430889	3.08993854145936	3.0432868349172	2.97793211747158	2.88782483471917	2.77824125209396	2.70204655836415	2.60638550245841	2.48412491241257	2.40537100455936	2.36461217190601	2.39982748063958	2.37534247317958
Incidence	Both	Low-middle SDI	20 to 24	6.49929170638624	6.49699998997182	6.45615033141256	6.41699985918064	6.31775903870325	6.26742952030245	6.25569689827164	6.27998523475797	6.27977356729952	6.3384769351589	6.31239704121402	6.16739622509859	6.08787068728256	5.89302057882549	5.89773801812002	5.9423434948723	5.96704034265254	5.88463411118477	5.74686848532855	5.65197218327456	5.63570295969755	5.55712734995592	5.37825266336733	5.13771090655926	4.83524949502218	4.68900690301406	4.68790959448261	4.67923815117226	4.77262317774105	4.82163569072014
Incidence	Both	Low-middle SDI	25 to 29	8.17953605149681	8.18843262194915	8.22597814536309	8.25916077618754	8.46357782203736	8.58390586681627	8.62044643042731	8.63712339951026	8.62201598331672	8.73493833056579	8.76799426316469	8.6812258446495	8.37472317727977	8.03133661200075	7.93106893331937	7.93069583096845	7.79559373426564	7.61260145110609	7.4944296710401	7.55952355653965	7.70025494148321	7.57963894609091	7.31087756825197	7.227004922402	6.99864143241899	6.85405762152812	6.83166935238769	6.86344725118294	6.96039143534991	7.01066743566164
Incidence	Both	Low-middle SDI	30 to 34	8.53485953102181	8.60674458410563	8.68937394083422	8.82175579771726	9.07852519189907	9.29888618375327	9.45172019156954	9.61972888826356	9.70405979502235	9.78539421369813	9.88394941527632	9.87801715421653	9.51850072899221	9.36635235889198	9.42388766825875	9.18949834956379	9.09640860509764	8.93944272530048	8.82169953451418	8.7504549160107	8.68939505886512	8.59486367164845	8.38682143723494	8.35459764148972	8.30855579392421	8.25631138669339	8.23067491712035	8.22024332410215	8.34868692663689	8.38613260170123
Incidence	Both	Low-middle SDI	35 to 39	8.82053522755275	8.74124211232878	8.73427647369899	8.77780814936474	8.80280967116128	8.82014314534348	8.76957388951612	8.88454351421772	9.08552215317676	9.29577916883596	9.51533636569922	9.73516953754924	9.97831527232581	9.77132387101098	9.61901781784795	9.63618280616004	9.70453173926393	9.63017546908334	9.53631087291069	9.45872918642928	9.36237230902864	9.23148840292552	9.12431372609591	9.14758939872622	9.00320771927544	8.87380630828496	8.8596964914889	8.86306819606564	8.9569147239401	8.98791238377446
Incidence	Both	Low-middle SDI	40 to 44	8.59283251921815	8.67337474448445	8.75979383963197	8.89318788123836	8.99465676572542	9.17948950920319	9.15021447145886	9.11867332706245	9.0663848428607	9.0072727988864	8.88647034010665	8.92003903822753	9.06713618861741	9.28704281566625	9.46209324986577	9.51875771550139	9.64583734243161	9.87224103238764	10.0483881235287	9.94091857832307	9.80708928953084	9.7756428464541	9.79982486961733	9.91233925687568	9.95678880772852	9.81364470726644	9.77648175183293	9.76597422484209	9.64036451744839	9.53919355338541
Incidence	Both	Low-middle SDI	45 to 49	8.19032810824517	8.08588332129264	8.07954440504118	8.04653549428085	8.16071854063506	8.10998067617058	8.30981066431783	8.33344835243591	8.34793690839369	8.45880398281061	8.58921622278703	8.49562239329087	8.55502147425553	8.57893052291698	8.68346558882354	8.67225953716477	8.62401694760901	8.67885067477301	8.82287763053877	9.13607206472905	9.41511555653667	9.55750495965248	9.66788671618217	9.69718176875663	9.64404930403162	9.62062552968919	9.60826109343727	9.55514219682097	9.47796257427681	9.41681325479932
Incidence	Both	Low-middle SDI	50 to 54	9.09385072340183	8.98542559437284	8.8611852784613	8.7382353815141	8.68837517521266	8.59759551461465	8.68279326152883	8.58782174550969	8.37425277927943	8.21610004266866	8.03388863035608	8.17527335043994	8.27642033606867	8.48824139914944	8.52839008614924	8.69361390981772	8.64446604250822	8.74360661435591	8.80848513272946	8.8921617094884	9.00476149955919	9.10015098935371	9.26386966653716	9.6370906201712	10.1920714627403	10.5746953634433	10.6538774344828	10.685571728197	10.6264862638714	10.5712032186697
Incidence	Both	Low-middle SDI	55 to 59	8.66654242699259	8.67585781095495	8.66566926824886	8.62117034077982	8.50458157682096	8.40468095711299	8.30299393876182	8.15179314008797	8.02380225610647	7.92248714575943	7.83242510214442	7.78727081802062	7.83883462424315	7.94078696383791	7.96811620399996	7.87735452934475	7.98812915696686	8.12909117973263	8.25947926697169	8.36675575511291	8.59666505451091	8.67273352067679	8.85578946881589	8.85766076935663	9.01284309808119	9.22493073264925	9.29431102671291	9.33231019567243	9.33045634013278	9.4301431201747
Incidence	Both	Low-middle SDI	60 to 64	8.225795943035	8.23630258514843	8.24566839839484	8.19445459010358	8.10525896599865	7.9912648481368	7.94105862976328	7.96358116626953	7.9526011735282	7.6703569560983	7.51545712558265	7.43451274225147	7.47643768933594	7.63434217033317	7.57590814096603	7.48418747639267	7.49476788846549	7.64045280839506	7.65737538681742	7.60029502066784	7.47982932264072	7.72038135239897	7.97421333125572	7.96807276862701	8.07240374498259	8.3998986198769	8.33910312676286	8.26058194797826	8.15714333698268	8.13628939635421
Incidence	Both	Low-middle SDI	65 to 69	6.76031364128648	6.81246564334987	6.85094719929933	6.88585061327105	6.87953338310609	6.88611815764373	6.86042163651733	6.87910415391871	6.91357355787119	6.82289366390269	6.81270456548518	6.89483108480894	6.97584851955535	7.01104653593712	6.89348800512962	6.90420291900382	6.91631937926341	6.87927083793214	6.84255955289646	6.86998896569716	6.86975551458671	6.86390814907528	6.90209658237204	6.73627410020192	6.67372013379054	6.69480232682322	6.8764380113266	6.94854344415698	6.96241724363313	7.03179174019288
Incidence	Both	Low-middle SDI	70 to 74	5.38196502775312	5.43248221215112	5.44272002309056	5.42106338705266	5.32727975939354	5.28547246784945	5.25125678686434	5.29804808330318	5.38907308656953	5.42937250023488	5.51470318554152	5.64197633304313	5.73393188508089	5.76731625797949	5.70139971563585	5.7335295165837	5.77326623366765	5.76149506928064	5.75584583201555	5.68302196388295	5.58779252328875	5.55776509420189	5.58962840028277	5.48707674847168	5.33896091920187	5.29824123360742	5.36284564208933	5.4310058261049	5.3792480883362	5.41211102351663
Incidence	Both	Low-middle SDI	75 to 79	3.71089625395658	3.68547657531151	3.66142736659519	3.6370169995126	3.57521968915782	3.55723128218833	3.52939126089326	3.51743224632499	3.5378609903959	3.53037932645332	3.55015833636966	3.60804285422901	3.70174876494562	3.79923566005758	3.8682206242589	3.95044872992977	4.0302468238936	4.06395387174963	4.10746611482159	4.05662558960795	3.97288904552563	3.99923573626115	4.03524788373382	4.08392265717634	4.14514500164329	4.09651260837618	4.02881460696417	3.9961053744407	3.95582618076086	3.90187883700342
Incidence	Both	Low-middle SDI	80 to 84	1.87213775184051	1.87831624389529	1.87347301873715	1.85844158402813	1.81736971985249	1.79549013974676	1.76181829043576	1.73632581342706	1.75101310817097	1.76541568242682	1.77401156486035	1.79107072844545	1.82721703339759	1.8643498993405	1.87359856067804	1.89392364701154	1.92082170100531	1.95238256938745	2.00026712253086	1.98997528391811	1.96237978259238	1.99890902265868	2.06008585882335	2.17628031225425	2.30194398571569	2.27271696936414	2.25335121437629	2.27531809697454	2.27457160287851	2.24897522555381
Incidence	Both	Low-middle SDI	85 to 89	0.689234720256587	0.707251097215708	0.7240863345141	0.735610077259749	0.734311793480046	0.739245350850567	0.73411214597487	0.722943049223588	0.728803509756046	0.733120643957372	0.731266956123233	0.72927863694147	0.738614472860513	0.754427679002793	0.763796932594711	0.76949920043784	0.772849408662188	0.778717532988589	0.787500651942921	0.782204670744828	0.770694625610883	0.779261349473062	0.801951864703777	0.869209520825787	0.923496579301248	0.913038391192512	0.910626089232456	0.922697978533978	0.934745287860153	0.934856029430686
Incidence	Both	Low-middle SDI	90 to 94	0.145246727757727	0.149628127092375	0.155486324033825	0.160141745236763	0.163252247631829	0.16742920553476	0.169934275799525	0.170291017095058	0.17410633281445	0.176937469541273	0.177581988011318	0.178140529743206	0.180123968535687	0.184650638565054	0.187437187976247	0.186623721157042	0.185493234322695	0.186484115622913	0.188487197039429	0.188644969136514	0.185905318718021	0.185583675941603	0.188208600897788	0.200470264450694	0.211137265267663	0.209390758509772	0.212755176297138	0.219505796856289	0.227662230630008	0.233566974729623
Incidence	Both	Low-middle SDI	95 plus	0.0292860559525837	0.030082832472504	0.0313586640504545	0.0322301815258431	0.0329287956184259	0.0335650260077418	0.0339893082910599	0.0338868213879848	0.0349486934701625	0.0363192246402399	0.0369764124729772	0.038248946581677	0.0404407697481555	0.0431832051963474	0.0454913294822805	0.0469652654182264	0.0472353954447174	0.0486440047143216	0.0508789244692235	0.0525059436058117	0.0527509578175758	0.0531006595569275	0.0534089308643036	0.0549778980683373	0.0582888824565272	0.0584192461649488	0.058236457067249	0.0586286711603745	0.0585312322615833	0.0585834329553714
Incidence	Female	Low-middle SDI	5 to 9	0.940497219472172	0.946599093306762	0.92558091374411	0.923824060284872	0.926279115216647	0.928123123056336	0.917117044471137	0.888699780549402	0.860626000820237	0.816858555596232	0.782976895069736	0.752477093829616	0.703912802438738	0.681030460007505	0.679499780352584	0.678401392770502	0.66742276756878	0.65687210973612	0.664739291563004	0.66492352005419	0.636491182342985	0.629020660459534	0.626939752747058	0.613729208088227	0.602832880214437	0.584880439662734	0.578527301215558	0.571155950101372	0.56173446168067	0.554222478694362
Incidence	Female	Low-middle SDI	10 to 14	1.49534154984966	1.51105037213272	1.49588947156097	1.48731206556105	1.46480100964033	1.4491274707736	1.40938059614157	1.38041574425315	1.3813525578249	1.40452437022423	1.40335110316655	1.34386011200815	1.2656379274626	1.20009689601693	1.17787497618502	1.2007101109967	1.19320079696477	1.15399250539045	1.11113368016427	1.08687688874249	1.05805272299823	1.02955737661248	0.99344197026014	0.951845990296403	0.931972231612177	0.910162185078465	0.882304622913642	0.85185542677308	0.844301510762349	0.827647465771124
Incidence	Female	Low-middle SDI	15 to 19	4.29813349579161	4.29067408395908	4.20977432804726	4.19736155449133	4.06662699226825	4.00272525809475	3.95912481327277	3.90698528804266	3.86365624469799	3.95920922265073	3.99852752143325	3.83678984396328	3.76334902475357	3.84778730662944	3.84768733003976	3.82854820879638	3.68225627159574	3.54851788865048	3.45957461722812	3.42738486382483	3.36719429289218	3.26396331377491	3.14828841434106	3.05519731903725	2.91871165438661	2.77774259756866	2.7094052929399	2.67281233633863	2.71300296683393	2.69554375704237
Incidence	Female	Low-middle SDI	20 to 24	7.39067655585572	7.39556963631756	7.34094714148742	7.30310098845312	7.18274650770745	7.12160810281319	7.11625629800789	7.14855137617901	7.13632042087711	7.19787330848865	7.16922451917187	6.99601772166924	6.91582269444575	6.699933715653	6.69394125855342	6.75110829819299	6.80869562727518	6.72844509411987	6.5821595516884	6.48836344427523	6.49494448514101	6.42308466477427	6.22034725895422	5.92093019609105	5.54781928365863	5.3735034344769	5.38404692755623	5.38087596929473	5.49329931122158	5.56392673697204
Incidence	Female	Low-middle SDI	25 to 29	9.14893901094693	9.15624229580781	9.18592859901338	9.21583433012558	9.43115540427681	9.55457743773323	9.59894791620662	9.62999684714159	9.59321587149484	9.68010093507622	9.71746812487848	9.64125264206451	9.27415206914798	8.89344609040555	8.76502824458687	8.79935475138402	8.64587248835354	8.46972245615105	8.38082627926828	8.45791004540202	8.60574260142772	8.48474441256717	8.22618314571746	8.13722045851002	7.8494410896979	7.70435960608711	7.71815569243001	7.76224429943578	7.83834747333	7.89275373589744
Incidence	Female	Low-middle SDI	30 to 34	9.50237840639012	9.55964704858617	9.64358692329718	9.78232783638938	10.0617620047215	10.2942632387967	10.4451381705944	10.6447750816393	10.7425654630594	10.8034712343423	10.9242231421191	10.8985071524494	10.4423082724572	10.2889086704787	10.3494151007204	10.0800794606987	9.9867470724838	9.80662074049541	9.6959952311849	9.63699748090432	9.58687741709547	9.49554946797752	9.27499781695485	9.26113011632136	9.19587035541127	9.12931122438194	9.06541113609035	9.02356910280361	9.16772377069381	9.19564666986704
Incidence	Female	Low-middle SDI	35 to 39	9.54167947837337	9.48983030222539	9.48223442449771	9.51435435034283	9.48340600620041	9.4605420177494	9.40956038238702	9.51625789914091	9.668815511623	9.81944062514833	10.0830932060822	10.3423976975792	10.6121271115913	10.4123286192538	10.2170185760925	10.2219911676442	10.2973304349293	10.1878091946293	10.0683427545518	9.98662446654499	9.90273852346116	9.79424673929507	9.75059309979915	9.82998915847463	9.63690048203974	9.48073113810711	9.46458025748157	9.45194622360061	9.5300333268395	9.55159263592223
Incidence	Female	Low-middle SDI	40 to 44	9.0429182725667	9.15433765767275	9.25813506835912	9.39722679119383	9.46246032103123	9.63792926758963	9.57514950059082	9.53208374021605	9.49782826643055	9.4405228969229	9.25551561692019	9.27800542527812	9.45891712825581	9.69665342835523	9.85060041861044	9.91570861642105	10.033861865619	10.25633936773	10.4820356235206	10.3949788862468	10.249099414546	10.2020583119456	10.2344893422445	10.393891156521	10.4996427293814	10.397177538167	10.3266480190377	10.2987814431825	10.1696323466151	10.0646709250065
Incidence	Female	Low-middle SDI	45 to 49	8.05560294824288	7.89086747917865	7.89311919877918	7.85265553235828	8.0359133454742	8.00502628670779	8.21217155551749	8.24315252183465	8.27718434549365	8.35065344240868	8.45301471196133	8.3388274267672	8.42161010707903	8.469516133719	8.61308238497032	8.57896985176538	8.49743385427294	8.52256632207006	8.65636901708656	8.95446004079272	9.22438174876396	9.30516571892699	9.31554716057373	9.31482350466117	9.33189150852171	9.3278058123324	9.33469694416194	9.32276607474436	9.28242095899613	9.23020082069967
Incidence	Female	Low-middle SDI	50 to 54	8.6356339105301	8.55018361702319	8.44951381058322	8.32777537477295	8.28633264844919	8.20296758817489	8.29961213827284	8.18769893932735	7.96592388371838	7.78796186254093	7.59314959266752	7.76079925532222	7.85700173554936	8.06026191651021	8.06892827180819	8.19999209348719	8.13557505933946	8.2020634855959	8.25623452428295	8.42091716847361	8.61153624363809	8.68135030276009	8.78531152830835	9.15502814289795	9.78156462638701	10.1995482847063	10.2871494025708	10.3056894081117	10.1894515900362	10.1313204899057
Incidence	Female	Low-middle SDI	55 to 59	7.88668664129644	7.89263057311829	7.90606077025764	7.8653126207727	7.75855445656759	7.65979377211822	7.57042737719418	7.42049576186389	7.29025606666033	7.17844958721539	7.10506849983452	7.07656609395473	7.12578309204919	7.22508058243311	7.30753822644011	7.20401553308988	7.29902628850939	7.47492567525968	7.60324381364947	7.63523683288368	7.75513726085203	7.79276568745137	7.94265606235733	7.98824513399345	8.23176293311125	8.43327734871412	8.48083731444949	8.52734039621396	8.52388057827048	8.57885712784288
Incidence	Female	Low-middle SDI	60 to 64	7.48047832097915	7.47171706072101	7.49392765818397	7.45382974724872	7.39623359979804	7.309478696904	7.26176897205792	7.29886971990052	7.3277256506891	7.10259864292312	6.98257720371794	6.91073006991162	6.97758959513008	7.13698415137231	7.08150550114053	7.01838042720931	7.03804084189275	7.17859920541061	7.18252155245296	7.12751372605062	7.02248232109032	7.30712757113634	7.62989659621563	7.66647238233636	7.76677778188859	8.04951900044751	7.96604707825909	7.89654978377432	7.79842317825205	7.77262395056768
Incidence	Female	Low-middle SDI	65 to 69	6.11795303491374	6.16752779150901	6.18883268297024	6.20761277780906	6.17983923195098	6.18820524579274	6.15992242754043	6.17252820477581	6.23327340888009	6.20937279996862	6.20788241360568	6.31022556966402	6.43140327433219	6.48509197109815	6.39747091940235	6.42089576502492	6.44019607313723	6.43145160507413	6.382361200314	6.38894236496123	6.37269999538554	6.40345577930815	6.51359237021713	6.37712410175378	6.30123314618174	6.30215654640009	6.47510731518152	6.557925164636	6.57698182089384	6.64935124620227
Incidence	Female	Low-middle SDI	70 to 74	4.87536357851113	4.92583327544003	4.93606305494999	4.90686542828996	4.80196843662647	4.75342889848301	4.69668924402377	4.71315634974987	4.7987602497825	4.85926069629445	4.92499194668856	5.05533696361241	5.16758849097773	5.21098081785934	5.1866474237342	5.24847169735416	5.32332893753769	5.35251838453707	5.35499266079439	5.29974291396335	5.23153639993401	5.21800988597555	5.23815737627406	5.11007188876217	4.96621380984476	4.92542265233001	4.97514557224024	5.02550454949203	4.9771457545193	5.00867075015623
Incidence	Female	Low-middle SDI	75 to 79	3.20147538570004	3.18956331082724	3.17222497419586	3.15177431019648	3.09309174963092	3.07637974113896	3.04470638390268	3.02841403737695	3.04694869985042	3.04311604663403	3.04158032461684	3.0810958226637	3.15999135766303	3.22402489362268	3.27578937817797	3.34253850703119	3.41948371264286	3.46210328809986	3.50054961415906	3.4322231305819	3.34290116762487	3.38301683215487	3.42697315853427	3.43958391774897	3.50129453576366	3.46798003235646	3.40215692991986	3.36262030083025	3.33056961579916	3.28676041407418
Incidence	Female	Low-middle SDI	80 to 84	1.62967596739028	1.63305292645509	1.62606079774901	1.61030753028876	1.56904962424178	1.54873562430909	1.51877650928226	1.49610521486935	1.51423433991618	1.53513031095778	1.5445119194277	1.56255551874445	1.59590337302979	1.62249738031853	1.62804910765317	1.64393144718806	1.6645834118493	1.69179201127215	1.72888111511665	1.7101856441453	1.66724254387193	1.70532891131537	1.76827271380097	1.83244423965209	1.93498159619414	1.93906780613841	1.94166500030204	1.96186783225027	1.96039994389638	1.94474929464348
Incidence	Female	Low-middle SDI	85 to 89	0.59541588537518	0.60953695289086	0.621502027463619	0.628017375607366	0.622648705961311	0.62589163009557	0.620899272305545	0.608756700841443	0.614596395374437	0.6213947572854	0.621480589989576	0.621337525661258	0.630116449270935	0.642438493084943	0.651931032636841	0.657971052747845	0.659282433186928	0.664807024695176	0.673047536333574	0.66661223610512	0.653068766203589	0.661628419182084	0.680373311158772	0.719774549647833	0.75641988448392	0.753227018203472	0.759857392821947	0.772420924230074	0.782853105628099	0.786724201236503
Incidence	Female	Low-middle SDI	90 to 94	0.130059120381474	0.133303454939538	0.137600306711317	0.140641456725393	0.142629842493239	0.146080102888024	0.148724887697486	0.147976073904777	0.150892191457883	0.152949445008685	0.153730742979304	0.154224924996713	0.155505137501953	0.158965332063917	0.161592649256167	0.161054988413532	0.159764099144077	0.161435141309887	0.164747910103886	0.165931638663249	0.163665010209501	0.165297091559291	0.169130757362293	0.17684429581866	0.185540963278453	0.185041120088738	0.189450793197716	0.194858777025734	0.200315705995387	0.205166109916084
Incidence	Female	Low-middle SDI	95 plus	0.0310912174333108	0.0318330678888689	0.0330178481488094	0.0338658690883368	0.0345009977436942	0.0351164967808538	0.0356265105331751	0.0350807183933455	0.0358244313490357	0.0371112603133233	0.0376319256696928	0.038993139860091	0.0412803568637067	0.0439731411176808	0.0463994196391449	0.0478766297840526	0.0478979636972232	0.0494184997727952	0.0522440265371653	0.0541747073843406	0.0542079025214293	0.0546288528233378	0.0548081641790428	0.0556542393875652	0.0591285079425932	0.0590862147525265	0.0588070072303545	0.0592160371610135	0.0594825797360577	0.0595711895822878
Incidence	Male	Low-middle SDI	5 to 9	1.86932753136642	1.85008874058593	1.88599380180261	1.85765694411665	1.82356623831636	1.80057755746531	1.758659071682	1.6892247441309	1.64389379317804	1.56850921977182	1.50955318950424	1.47468924475082	1.41055547854798	1.35781387275076	1.34737445716184	1.31715936105299	1.26586834076697	1.22335526224557	1.19823041856269	1.17892527350005	1.11995552899993	1.10808942814759	1.08784590177399	1.03307841260106	0.989355361134849	0.952694193909284	0.914434522071964	0.876094758843064	0.854572479795681	0.834039685422391
Incidence	Male	Low-middle SDI	10 to 14	1.84946099791535	1.83461077355994	1.88803713902295	1.86818510500968	1.85653954342119	1.86031566281023	1.83889308479408	1.79194389105669	1.76875903178063	1.81829962503552	1.84498932902253	1.79885686173422	1.66129542877499	1.57135752789022	1.57108290568248	1.55576375628075	1.47445656654215	1.41235267929692	1.37886663185232	1.43614947036012	1.46835297892866	1.40928471593488	1.31021787001688	1.22246286308717	1.22504729986494	1.18473687828494	1.10529095529085	1.05121646782396	1.03641739778328	0.998245971578422
Incidence	Male	Low-middle SDI	15 to 19	2.48422810959878	2.50028697391202	2.4829604925092	2.42440981537966	2.33610475112136	2.30089933995037	2.21326432884277	2.22156049135683	2.30363951811846	2.34576630178498	2.31959307545023	2.27772697186362	2.2171236113547	2.19254387092633	2.25140187874624	2.26314168268387	2.19084616532901	2.07815907401254	2.01677836732646	1.954095803525	1.88148548805192	1.83654722699165	1.7706925077618	1.73752604108415	1.75442541769207	1.67300143254822	1.56702937206575	1.5214630721915	1.54567483523072	1.5039439576218
Incidence	Male	Low-middle SDI	20 to 24	3.65297079243322	3.62612351026621	3.5943511565485	3.5489394413464	3.50597299671856	3.47309226879747	3.43035619508168	3.4387996962104	3.48617667332423	3.51836905393807	3.50402858567949	3.4505131840867	3.38459759776742	3.3092696617048	3.36947767726288	3.39504255041727	3.37417379773609	3.35419850857678	3.32177752427427	3.28020822809987	3.21545117589161	3.13684443553097	3.08543315560435	2.99859311776267	2.89150890916112	2.79807445369636	2.76838626914559	2.75975411791527	2.80705609784067	2.80155848174524
Incidence	Male	Low-middle SDI	25 to 29	5.08409201385916	5.09633837993714	5.1211009748245	5.16267724603869	5.31830550565315	5.40847653022782	5.40788483764072	5.38931353623058	5.45448232218494	5.63338869324571	5.65596469923566	5.53349128115037	5.43807721436888	5.2708459794595	5.28291812773055	5.19475124077529	5.17616108100758	5.04225151400922	4.92096457714037	5.01195904761545	5.14974026161607	5.04994001199896	4.81872229902768	4.74103672556196	4.6778388238012	4.50508499651621	4.38727924937349	4.40459093144175	4.56586023654473	4.61015022552863
Incidence	Male	Low-middle SDI	30 to 34	5.44543164670885	5.56227798782565	5.60305412733256	5.71265396770854	5.88234993465252	6.04263597899439	6.19018559874556	6.26667805876951	6.31701074278844	6.4445760316475	6.4743109585948	6.53203592974215	6.50225818046982	6.4123098388641	6.48497184496428	6.38450721222292	6.35356498738924	6.33893364468219	6.28336687818072	6.23647635336155	6.16142915623921	6.07751736968005	5.96853239889136	5.87868857112782	5.88814820284704	5.84463558490885	5.92898016999054	6.02256958717705	6.11485152802468	6.18311408530739
Incidence	Male	Low-middle SDI	35 to 39	6.51781719918449	6.34954744948384	6.31507081873319	6.39381501907066	6.5904177653085	6.72515919043595	6.66840587211468	6.81812889206839	7.18313174963274	7.57738490296738	7.65443619388668	7.74419066862279	7.90891212567118	7.71881470916652	7.72012878538266	7.79110969423522	7.87831151116895	7.95793339014248	7.99166882043045	7.9617706983799	7.84030632913572	7.65862290117603	7.41910676613957	7.28382852784552	7.27462707834144	7.19716690654151	7.19179499737692	7.25206328413834	7.39379502786099	7.45390811919046
Incidence	Male	Low-middle SDI	40 to 44	7.15564352773961	7.13672689453947	7.147952000994	7.26175553233874	7.47398328277432	7.67976179340777	7.75509144522068	7.76635756051035	7.65924756487453	7.58556326655675	7.67687431205055	7.74633933304841	7.78796678997291	7.9754619925327	8.22842925932337	8.26851363877691	8.45045982486404	8.72040001312064	8.78938431651183	8.65333473805122	8.56206590338095	8.5838449969353	8.61633884869531	8.59713130869555	8.47599742906273	8.20162607097917	8.25945783637866	8.30836330081123	8.19684311701555	8.10915493497053
Incidence	Male	Low-middle SDI	45 to 49	8.62052505491574	8.70894731702397	8.68252069901008	8.67407046318207	8.56641864415733	8.45332569346518	8.63037394954992	8.6288170018236	8.57869385897121	8.81369981529364	9.03563517693947	9.00972151723009	8.99061116496641	8.92927743825903	8.90696011123682	8.96608649742571	9.01397834137639	9.14751901188628	9.30630017590413	9.65107129090838	9.95236128410524	10.2627733863012	10.6272219389579	10.7414734190669	10.495550147881	10.4295446109396	10.3625846163425	10.1908580099022	10.0112814173611	9.92466193078635
Incidence	Male	Low-middle SDI	50 to 54	10.557003365471	10.3759977785493	10.1927012306819	10.0667791103826	9.99528146639769	9.88857088898367	9.94083218895324	9.89667213277944	9.70600285178887	9.62103482421964	9.47847069898584	9.53425045231876	9.64582702415768	9.85863968653574	9.98736315275524	10.2483345328958	10.2121938633577	10.3675959212922	10.4118279825659	10.2284750697147	10.1123710585704	10.2706661278795	10.5668675015548	10.9536930509706	11.3118478149208	11.6110450772021	11.6650902769285	11.7248230756679	11.8184515971991	11.7683038431281
Incidence	Male	Low-middle SDI	55 to 59	11.1567348887731	11.1782221680355	11.1225576159669	11.0676694328719	10.9296671634195	10.8414852177413	10.7081156826267	10.5439558509077	10.4162368881	10.3640452531605	10.216435174651	10.1175285050019	10.166956304897	10.2324921486291	10.0657126691928	9.99811578658051	10.1110312598514	10.0908144992828	10.1647201228454	10.4411320586096	10.9670220303031	11.1321747374136	11.3420304427995	11.2321968364842	11.1434655882212	11.4118856746939	11.5373767136856	11.5344815117073	11.5303054697348	11.7468401086569
Incidence	Male	Low-middle SDI	60 to 64	10.6057030465245	10.6791077786343	10.6771091603311	10.5916491383159	10.4100641794095	10.2216420537442	10.1712646094541	10.1379331915981	9.99061031737518	9.53345499014087	9.26204345906411	9.15189065912367	9.10518261314265	9.22689182528089	9.14583215434417	8.95130218198665	8.90179556458576	9.02546772739915	9.03601307123281	8.94096617009183	8.76805255620637	8.87539332469373	8.91170435790101	8.79179960994107	8.90608712313345	9.36782783719915	9.36776478982771	9.25647172007076	9.13551420586703	9.12597165432364
Incidence	Male	Low-middle SDI	65 to 69	8.81146408355218	8.87300365200793	8.99249964944413	9.08111594530287	9.15400592562879	9.1692520219455	9.16026163394389	9.19040006202985	9.13234813541423	8.83616143808495	8.79509133089942	8.81163485631699	8.75346868037725	8.69516286425635	8.46853852307168	8.42643628615513	8.38310063076247	8.22219923454399	8.17864814534768	8.23409813515421	8.2698269396454	8.15083648189688	7.95989940066003	7.71717965346779	7.6897863311883	7.77949247960315	7.98306395397341	8.01716536172295	8.01365113798311	8.07256857510216
Incidence	Male	Low-middle SDI	70 to 74	6.99961682077448	7.05119537677553	7.0814584055686	7.08537772289972	7.0348918323793	7.02598574662353	7.07198206385942	7.21130011528876	7.31435726738709	7.30019351061462	7.44756188075519	7.56544870322965	7.58304976082507	7.54871271570558	7.33594192658168	7.26127681217016	7.15937689412482	6.98794173167412	6.91963824089975	6.76989060749514	6.59127000023693	6.50735430776442	6.54659882199528	6.51674725409658	6.35573667404582	6.32815843645933	6.43188660850942	6.54034344420329	6.47593920017382	6.51003683780885
Incidence	Male	Low-middle SDI	75 to 79	5.33755086019727	5.26988990684545	5.24371042522364	5.20761126273584	5.1424569722288	5.1302763117749	5.12068166060514	5.11707031312373	5.13895384871894	5.12933303197544	5.21709185814375	5.33579606784515	5.4705931031222	5.64107126476353	5.74942425178458	5.86513428322701	5.91180958119414	5.86879426268689	5.86951982178333	5.82725055293985	5.74739509547301	5.72151934035189	5.69143254912132	5.84373179101905	5.90143372130762	5.8328437493229	5.75675530334518	5.72914263767677	5.66114659236501	5.57586737998022
Incidence	Male	Low-middle SDI	80 to 84	2.64635334269984	2.66191792934853	2.67370656593454	2.66158180621804	2.6245756087266	2.60271634347318	2.55975953316602	2.52211662213482	2.52325858288503	2.52109677576617	2.52622782935917	2.54032608860612	2.58245886855177	2.63876617701789	2.65331523636505	2.68130381501849	2.7102086384106	2.73384623754776	2.78817900144622	2.78337786185813	2.79370183504099	2.81944245466538	2.85462233374595	3.11536068114164	3.30294024092108	3.19442803791098	3.11279220349824	3.13282999672992	3.13144120302831	3.07689827880128
Incidence	Male	Low-middle SDI	85 to 89	0.98881184679692	1.01944196613454	1.05588645170285	1.08385742585574	1.09729128409804	1.11006771866427	1.10580634883999	1.09646048934866	1.10128592408487	1.09974896974287	1.09110668515757	1.08319580645601	1.09286180229235	1.11301914147479	1.11901542957524	1.12077036700887	1.12271237120412	1.12031442082975	1.11979106819065	1.10999141691591	1.10201496758956	1.1080361822334	1.13298080225363	1.2773442659572	1.37924667963795	1.35451982618119	1.32635444589569	1.33381379762298	1.34901497048122	1.33798325502477
Incidence	Male	Low-middle SDI	90 to 94	0.193742957566506	0.201784481931513	0.213337108566861	0.223258700816909	0.230288815210774	0.237270095991911	0.239567757826229	0.243285911625495	0.249818423658214	0.255654135259985	0.255757683698368	0.256554982204557	0.260504742847521	0.266895469142186	0.269503824929591	0.267155486138208	0.264756342453934	0.26160143181382	0.257409196193742	0.253053411728333	0.248550273304404	0.24228309141204	0.240152945456543	0.264997186161912	0.280958596199455	0.276657018166465	0.277014489534112	0.286933121624383	0.302246951941509	0.31085733140939
Incidence	Male	Low-middle SDI	95 plus	0.0235219139226694	0.0244909346032358	0.025992175801906	0.0269359204094128	0.0278180903776927	0.0284895855030349	0.028614137053119	0.0299814390061703	0.0320925057343274	0.0337201607935818	0.0348278789219406	0.0358088866680425	0.0376995078922303	0.0406538156399497	0.0426077839088242	0.0440948149482262	0.0451942378745893	0.0463214349568287	0.0469156393112615	0.0477738116908026	0.0486471372805175	0.0488294789925507	0.0495991576431493	0.0531306839271694	0.0559985606379265	0.0565767349366874	0.0566632267658078	0.0570218027294205	0.0559365337687354	0.0558953436134309
Incidence	Both	Low SDI	5 to 9	0.76321536843815	0.772496324508594	0.773576695442292	0.772683674283244	0.755497536872615	0.741068328550486	0.740762900314476	0.738086273477217	0.735590729843973	0.730519210314596	0.738356150757505	0.75375520687229	0.766707139979058	0.788897018065866	0.81837745002071	0.843896016612373	0.867250279867492	0.890946699707491	0.916598105995012	0.924590083274086	0.913878636263364	0.915329400732367	0.920211058692211	0.94576557947281	0.954071443328983	0.956838898039628	0.957921110317379	0.957700633283089	0.950419563017929	0.93585476678323
Incidence	Both	Low SDI	10 to 14	1.44437579862657	1.47368214504781	1.49723378553696	1.51048508472503	1.49355964012057	1.47612653467113	1.46556218010716	1.45096590753531	1.45834354532126	1.47889321794429	1.49158316531296	1.48208753984994	1.46858811932864	1.46029005060913	1.48565365675947	1.51899576459041	1.52729958727954	1.53303858562814	1.53526505335417	1.51665442960752	1.49251142030539	1.47047542837904	1.42989485157042	1.42641348871966	1.4311433837289	1.41397924266637	1.38960426027041	1.37112481103902	1.35880587739521	1.33066445711907
Incidence	Both	Low SDI	15 to 19	3.55418483882163	3.62553581417678	3.68669409265061	3.73990793993394	3.73756921528658	3.75285140941116	3.77878889331058	3.78965073858187	3.8268083030482	3.85840004257508	3.86721556056889	3.79964295354696	3.74757690186586	3.7820267901994	3.82416125865915	3.83583709978536	3.78176864846869	3.72135372654684	3.68853131359533	3.66732606283154	3.64686439026543	3.60973712252734	3.53341512311589	3.5318459037377	3.53565187426934	3.4878817028203	3.45002230358562	3.45328217502425	3.48277283760658	3.45604683790235
Incidence	Both	Low SDI	20 to 24	6.80286865518396	6.86439357319456	6.94707009362038	7.03082281602825	7.05184667445684	7.08021549519463	7.12725141047637	7.16170458492436	7.23994732246935	7.32395200438887	7.32062091107643	7.28211494243188	7.25649507255893	7.18392612530189	7.20691752149815	7.17266635499732	7.07356086170705	6.98377784864635	6.92633853329008	6.85128029449214	6.79998931843365	6.71985582286993	6.5786854289407	6.49266587620584	6.44158741505364	6.41281981779415	6.45056779327753	6.52088357294843	6.62649347622557	6.65347289587851
Incidence	Both	Low SDI	25 to 29	9.46616791068254	9.46238844341232	9.50333984618728	9.54798167764387	9.64274443408962	9.68563965500201	9.71498053601713	9.76397122164161	9.85095445021429	9.97721010493737	10.0257615434483	10.0501891099178	9.98786918865454	9.93904579164405	9.93569728207873	9.96185680209157	9.90218421127303	9.80137386623969	9.7826656309445	9.78000272245157	9.85228889450302	9.74595462014908	9.56129116984786	9.4779995317489	9.3120719341575	9.21126124587553	9.19826582843375	9.2071062688127	9.25502944364746	9.25832796394335
Incidence	Both	Low SDI	30 to 34	9.04738601658304	9.16598243668645	9.26229255867078	9.3481059663185	9.44862287228092	9.49427639466828	9.53812014087038	9.63361599356645	9.73692056553996	9.86517636687012	9.97471733325608	10.0310721756867	9.97827260764924	10.0546127579805	10.1878207441837	10.1331954830137	10.1363526857085	10.1368314121724	10.1849689250552	10.2120251658005	10.2730291277156	10.2926237922437	10.2721217663583	10.2977665514387	10.2833389594592	10.2342129574752	10.222028798923	10.2112255911569	10.2057495569741	10.2002120688838
Incidence	Both	Low SDI	35 to 39	9.43878066593834	9.32147046090326	9.28091736521205	9.27778705976394	9.29130764225535	9.32790839336109	9.327750181648	9.42371237821757	9.54270115510151	9.63595071608151	9.67996748507842	9.75100168902623	9.89098333864167	9.84997168983245	9.84864974825353	9.94597543596014	10.046825760042	10.11954084485	10.2120657112423	10.268185573782	10.3439158931089	10.3814511385734	10.3738277595712	10.4218214266821	10.3705045423938	10.3924088927047	10.4658375801387	10.5193157725299	10.5471407786568	10.571262361093
Incidence	Both	Low SDI	40 to 44	8.13139739492065	8.34841551084454	8.55925316050272	8.6712081200691	8.80660069649417	9.10574902204355	8.97247730528194	8.88553335023408	8.83263497700261	8.81261695652064	8.74904894443139	8.75891854596072	8.83052976466144	8.90085067432935	8.94101798077471	8.96727902600703	9.01407630422231	9.10405099345849	9.15328409372402	9.15472988525646	9.14106705956329	9.19911157346296	9.33042769527836	9.45516316158466	9.54510924453906	9.56011842138575	9.60842598281204	9.64709298920922	9.63575273278324	9.68790439548782
Incidence	Both	Low SDI	45 to 49	8.13712254428667	8.03242407957446	7.94292481010155	7.92846284194706	7.92365866721823	7.66680330551836	7.91681295815535	8.06328905432838	8.07648840062195	8.17081257742428	8.34145583100635	8.13249525358889	8.07402737037758	8.0227773750915	8.06282335816701	8.05172770429392	7.99931057323244	7.97701694068203	7.96915050574731	8.05757733437005	8.13528048295529	8.15974665867977	8.2037804408756	8.22482353328251	8.26266719100062	8.32151836092248	8.40620618944809	8.47981079154321	8.53463052346511	8.5887865042
Incidence	Both	Low SDI	50 to 54	8.86337944428936	8.74359730707111	8.64364472151171	8.53550896658981	8.49366921819287	8.46254008415	8.45003624965391	8.30584307232525	8.16870141917009	8.01105428604169	7.67381041300392	7.88057444399926	8.00815598479724	8.07315250996919	8.07504855852735	8.24872217670659	8.06950746370088	7.98669088812926	7.91428439646625	7.94706225988773	7.98894530178053	7.99363085962721	8.01968059945498	8.11678557895727	8.33023332069042	8.42154671935911	8.39642293243186	8.40426150801894	8.40408388629608	8.46231883166725
Incidence	Both	Low SDI	55 to 59	8.47365335918381	8.429490865525	8.35140819136229	8.24623210163824	8.16147861724876	8.091750926622	7.99263315503853	7.87638178223117	7.75198034182601	7.66279331320744	7.59394998632009	7.50965983960789	7.40534367628584	7.37979358548391	7.30510311556966	7.05886541704527	7.2031549985396	7.33342712867772	7.34555682459232	7.40362051644445	7.56045160076249	7.45090780582396	7.41427230444688	7.34182779846495	7.41461287928233	7.48003175208413	7.46648355764185	7.4385166169118	7.40879884674005	7.41223097856241
Incidence	Both	Low SDI	60 to 64	8.02715281810148	7.9451364922807	7.86622131093165	7.78698819831734	7.73387437372452	7.69888719429406	7.65075956773041	7.62823149841509	7.54818098105232	7.36429360487429	7.2702388641191	7.19204064445422	7.15514089335186	7.18682473834016	7.13425107719375	7.0692508117195	7.05196723413697	7.07438268260724	7.05414897590894	6.98896347602459	6.74648566078692	6.94516734053677	7.1658295388403	7.15600477384803	7.19034802877918	7.38889644964452	7.19265203215692	7.01818776229447	6.90893451131981	6.85830381095471
Incidence	Both	Low SDI	65 to 69	6.85323245579188	6.79396963688926	6.70489187529234	6.64594369378094	6.58642291554168	6.56346934673254	6.51928615094109	6.49006975611713	6.45640011546356	6.38660260861213	6.42409962506804	6.45362101885371	6.44976371539499	6.41256460919418	6.30430639159867	6.27579840798861	6.28339949766412	6.26173661300114	6.20037130889375	6.20226547338043	6.20335006759622	6.16700777236666	6.16196069696746	6.07597447465665	5.95411470809017	5.80450378859569	5.92849531571904	5.98707287627885	5.97984842765501	5.97505667151495
Incidence	Both	Low SDI	70 to 74	5.51657964954139	5.50083037504532	5.42919299946401	5.36478020101937	5.26855900885387	5.22071735181895	5.1655943968128	5.1398980805046	5.12856251002528	5.10319381870334	5.14784095249309	5.19344365531346	5.20798775198905	5.20607120200485	5.14855859176427	5.1695666254698	5.21276658418628	5.21871899609396	5.20562357253563	5.18661417430601	5.12821500371213	5.11940664141339	5.14158911628292	5.09515218486895	5.0010366666964	4.95833910278546	4.94050959030467	4.886682143606	4.83533727711352	4.7798823042312
Incidence	Both	Low SDI	75 to 79	3.39053012860038	3.39519756768588	3.4048716649576	3.42025897339335	3.41740274042295	3.42246321638013	3.40808711081603	3.38745677115725	3.36077663865866	3.31391569051026	3.348350950333	3.35071344395593	3.37202989709455	3.35022983344494	3.32422370225159	3.33777931750357	3.3912420782079	3.39996051489964	3.43311440719296	3.39244501092787	3.35629851150582	3.37345320481606	3.39701188961114	3.39166406211001	3.38579929362487	3.35744000580853	3.32380682517377	3.29027346500814	3.25320502700632	3.21539852868851
Incidence	Both	Low SDI	80 to 84	1.48198238206866	1.50683768761796	1.52007692689087	1.53540149397441	1.54091482766212	1.54967687513806	1.5575723871305	1.5744510883923	1.58718403968867	1.59785374315729	1.6303755489414	1.64564883646478	1.65471611626236	1.64589164635441	1.63045994735189	1.633769372785	1.65331924725657	1.66043380158676	1.67272953118503	1.64408404367442	1.61606933295368	1.63884785178201	1.66568495532162	1.69210198363745	1.72555709918202	1.73463334808636	1.73623769719612	1.73409752514809	1.72397043183662	1.71705035803595
Incidence	Both	Low SDI	85 to 89	0.484585181010431	0.492580398728115	0.498696023688702	0.507705750081727	0.5150177003273	0.526349479314778	0.537385225389124	0.548479397703042	0.556557315359111	0.562118098389988	0.57304046064339	0.579556892076153	0.588543453189208	0.60033834546409	0.601909269438586	0.606787830620745	0.613754213162919	0.619249056071554	0.623289211412281	0.617129639330713	0.613362207922496	0.623483261556104	0.634118738679549	0.655856066366229	0.659347406244898	0.660159626339846	0.661378896021663	0.665408418198285	0.675940125092323	0.680580612529081
Incidence	Both	Low SDI	90 to 94	0.105033708737376	0.106880923136229	0.108717388141423	0.110388140324902	0.111530205601137	0.113359904243602	0.115564262712839	0.117713386085362	0.119997118045689	0.122952652954891	0.127375175614357	0.130651414939572	0.133745662341237	0.138511505442283	0.140041427992063	0.142021050223138	0.145006966568614	0.148957229905506	0.152168974017008	0.154099757135255	0.155394065003692	0.159372790131418	0.161003611755214	0.164481834178141	0.165959624113062	0.166221131945864	0.167427855714209	0.169782691440717	0.174296499148354	0.177243858436412
Incidence	Both	Low SDI	95 plus	0.0183716791936704	0.0186899576716371	0.0189764898347934	0.0193473001669677	0.0197230133498967	0.0201470828851868	0.0205749875933833	0.0209456645619644	0.0212700715475068	0.0216909864919241	0.0221910985272675	0.022812393453602	0.0235233455767013	0.0242237512478432	0.024978917916992	0.0260093025859459	0.0272528047750782	0.0285121710957484	0.029844924847904	0.0313440970226445	0.0326030248621253	0.0344369143288081	0.0351932543894279	0.0358861900394198	0.0368449853655528	0.0371885356664011	0.0377054504334012	0.0381743875479306	0.0387901780199743	0.0394017940884481
Incidence	Female	Low SDI	5 to 9	0.587908689622446	0.601374874052896	0.601431522186359	0.601422664614475	0.584236572284774	0.571537550094214	0.573663989422458	0.571927802449019	0.568497360968551	0.56575742288605	0.570038950606138	0.58228533118964	0.596551879407439	0.615323126923726	0.641375904480713	0.665377480219561	0.687162097797106	0.711189610180018	0.731824260289142	0.741490568500218	0.734540445831032	0.738088451888965	0.740832272664129	0.762375474259211	0.771602038066783	0.774012355134895	0.776246713849261	0.778780266709566	0.774675576208196	0.76501045088366
Incidence	Female	Low SDI	10 to 14	1.34450992540257	1.37469259051807	1.39545676213586	1.40768118417269	1.38877012711922	1.37160275297165	1.36064704452427	1.34919222140502	1.358033412391	1.3740670937879	1.37456462197191	1.36201440057886	1.35966979722594	1.35534256930681	1.37433531908254	1.41026585873098	1.42586993016587	1.43456513740849	1.43325999787086	1.40782923058835	1.37488266747913	1.35431932274056	1.31319886854971	1.31768893294165	1.3240686067688	1.30936838194085	1.28730962255649	1.27121177223606	1.2583093753187	1.2322323985192
Incidence	Female	Low SDI	15 to 19	3.84063727068028	3.91186296614464	3.97127140437888	4.03179594028013	4.03321839429967	4.05012674449786	4.09169295176495	4.10130672222354	4.1274201646368	4.15828854373065	4.1737132321077	4.09886323532721	4.04586693248266	4.09133499874688	4.12712999217904	4.14042453604758	4.08182189849521	4.02112436717839	3.97305233756608	3.94992927114944	3.93746126010364	3.89564047910939	3.80338879752223	3.79822382010943	3.78584003384223	3.73951773393719	3.69965771464299	3.70651544972654	3.73501748783665	3.70818108035431
Incidence	Female	Low SDI	20 to 24	7.61459294437247	7.68104427057613	7.76385616073953	7.85322310159931	7.87277512775528	7.89721066718263	7.94460039172258	7.97166128500126	8.04533571837958	8.13384133627531	8.13214355815007	8.07952273653603	8.04915087579922	7.96379978900257	7.96913049755251	7.91372359570081	7.79793956580682	7.70461793509189	7.61898287285118	7.53162342144469	7.45590224549862	7.34802382679506	7.1710968788269	7.06583134991395	7.00465746195111	6.97727254217844	7.01893970163148	7.09452183599621	7.21110173200903	7.24167385058401
Incidence	Female	Low SDI	25 to 29	10.78083096605	10.7662085388061	10.7864811246227	10.8127153593914	10.8889237004188	10.9113916915216	10.9222663215027	10.9630218928268	11.026754885289	11.1363611725381	11.1918431816949	11.2222427792025	11.1217633593838	11.034631540969	11.0030428164045	11.0288266521608	10.9384000170343	10.8292878798158	10.7621595998835	10.7392976651404	10.8238031445066	10.6903647608153	10.4734483267679	10.3656729029591	10.1799521064071	10.0601992145056	10.030917687886	10.0249246705477	10.0625846988458	10.0583565992016
Incidence	Female	Low SDI	30 to 34	10.1915532171806	10.3041591239524	10.3976210477772	10.4803811704079	10.5674070248054	10.5915298467444	10.609262455035	10.7080100029107	10.8031090818238	10.9126219518664	11.0398767930001	11.0953741552895	10.9971402893205	11.0744258550742	11.2098968392666	11.1257681228715	11.1196750480397	11.1416855903741	11.1954412630251	11.2365389239518	11.3078377294768	11.3122510507937	11.2623004390951	11.2926369087782	11.2586643666633	11.1803266864983	11.1381152462976	11.1098161030456	11.0990294572001	11.0803808589087
Incidence	Female	Low SDI	35 to 39	10.3254899002191	10.2106541690985	10.1512674558218	10.1301443846068	10.1032350935494	10.1166663572262	10.1099149168161	10.203536723154	10.2938643747745	10.3472419065337	10.4002818834441	10.481146739451	10.623861123077	10.5303321638729	10.485729740527	10.5645698252173	10.662998732339	10.7465061766497	10.8168928595569	10.8690917605496	10.9290071955393	10.9559704370577	10.9541735523248	11.0311350645535	10.9991036412348	11.0190386071099	11.0904378154098	11.1475855035209	11.174336526578	11.1929745932874
Incidence	Female	Low SDI	40 to 44	8.51772708446586	8.77276650509179	9.0046701263887	9.11789797356957	9.2453577787269	9.57445480231132	9.40498996079628	9.2946776427482	9.23647703715337	9.21145244196323	9.09944318923092	9.08326114123778	9.15854250917016	9.23414791059741	9.26021351609198	9.28421355614623	9.32909943848987	9.41294034791727	9.49370394618733	9.48657865794197	9.47332210578307	9.54758943449708	9.68758688540119	9.81859316310793	9.91626790558917	9.95045920319463	9.99663310676188	10.0311735652326	10.0197823161365	10.084104177954
Incidence	Female	Low SDI	45 to 49	8.09359097989957	7.95131690855109	7.84609993054777	7.83677036226361	7.87042876295385	7.59447231250612	7.8633670640342	8.02964830498813	8.05553275969983	8.1413133260687	8.33388580040742	8.1067742952196	8.05011480279922	8.00402546576401	8.05244261744564	8.02288037374749	7.94867025701002	7.9054080114389	7.90664320310692	8.01312552133151	8.08008485676334	8.09877078882202	8.12048046461528	8.11471963431595	8.17686000184587	8.23297178197043	8.31787881016553	8.39340828055268	8.45842266051532	8.51466407691606
Incidence	Female	Low SDI	50 to 54	8.54572509497669	8.42941915135364	8.33598584458215	8.22326382482067	8.18251171008067	8.15146703463864	8.13844601588655	7.97396530551201	7.8447414068602	7.69051097747096	7.33894178049577	7.5534668579312	7.68998338932008	7.78867748504055	7.78394782150507	7.97451488502107	7.80424929462285	7.70072478292436	7.64649044769298	7.69887099810134	7.75806230428621	7.75484517410371	7.7817628215774	7.88063763950017	8.09279260050415	8.19999365360266	8.19245322610906	8.20209680392999	8.18002761873431	8.23245610177047
Incidence	Female	Low SDI	55 to 59	7.79137961017444	7.76384637135984	7.70876379733879	7.6123187092078	7.53956366325199	7.48617033577517	7.40610158681499	7.30442909904608	7.1852116766055	7.08791604525234	7.03323039769044	6.94761272153334	6.83372100419009	6.84076434185403	6.80968706945622	6.56096490303328	6.71275622522148	6.861333866005	6.8966542132036	6.93161603953889	7.06890873836766	6.96652146233869	6.94936675055625	6.87052990202857	6.92252173539197	6.97958453319365	6.97112533334221	6.94424737025982	6.91872263540196	6.91793486838462
Incidence	Female	Low SDI	60 to 64	7.04924712872224	6.95068657366776	6.87869000966688	6.81069709866261	6.78974563387299	6.78485078888838	6.76153254503101	6.76088036771279	6.7059009021319	6.55778937958686	6.48963976831204	6.42684020928623	6.41306973008267	6.45114659760031	6.39633142084807	6.34944055796871	6.34134927538406	6.34456420867421	6.35436935417551	6.29620461187469	6.05210907730722	6.27824445164997	6.5501531656697	6.56137295181226	6.5923499232849	6.79286675307854	6.61094682501928	6.43492244937517	6.32528627125478	6.27156279054814
Incidence	Female	Low SDI	65 to 69	5.88086110750969	5.82583375703875	5.74003372493243	5.68238885009905	5.61940977495733	5.59803351182879	5.56156125657299	5.54004909562561	5.53483411754234	5.50708017373829	5.54651965714962	5.60634596265113	5.63677686957837	5.60511466027601	5.52343947244702	5.51987899682798	5.54651211618937	5.52730960832086	5.47495119826187	5.46280732963109	5.45009085896725	5.44847995763566	5.47991808683602	5.41455060044342	5.30540602165987	5.15976781513332	5.29520948650627	5.36808003061321	5.36478759362302	5.36843837886867
Incidence	Female	Low SDI	70 to 74	4.66910527317385	4.67158280266157	4.62375455499803	4.58184332986006	4.50633171903033	4.46597594598015	4.41227188059879	4.3802469121812	4.36967920288297	4.35550202630519	4.38880630173402	4.43730952168384	4.46562620237844	4.46796378762407	4.44564828656563	4.49279597005263	4.57040996141477	4.59667568620188	4.59196994643146	4.58391147688198	4.54463928412495	4.54066972406806	4.56587298417174	4.51620807510315	4.43581008019273	4.39562260004054	4.3705932054515	4.31000897997276	4.2667185257034	4.22024368380876
Incidence	Female	Low SDI	75 to 79	2.89991051777694	2.89153684451915	2.88718579902276	2.88969586793049	2.87350162317245	2.88363411158396	2.87473405650551	2.86208288685087	2.8447208993372	2.8085449489095	2.8325437625822	2.83589442302792	2.85354182111302	2.83759020751889	2.81589260005016	2.83183086583278	2.88943960053793	2.901735760374	2.92704299481212	2.90284414970614	2.88643028548733	2.91501238991962	2.94735884879335	2.94566092020321	2.94217816650702	2.92319801431079	2.88667776426689	2.85555260811411	2.82166351990782	2.78411325627866
Incidence	Female	Low SDI	80 to 84	1.31950790836109	1.33834579976605	1.34757663724328	1.35968901471673	1.3606195293708	1.36605699468562	1.37006962870513	1.38033444367361	1.38659999494111	1.39135257717618	1.42084951193441	1.43662586189867	1.44927929032785	1.44243236243533	1.4323874319728	1.4356787119944	1.45338539472918	1.45811453553688	1.46671699963992	1.44096828238651	1.41843646576049	1.44125534779568	1.47072245086091	1.49584365612933	1.53336512546312	1.54876638766405	1.55636222262899	1.56010386111656	1.55061395503463	1.54209353860105
Incidence	Female	Low SDI	85 to 89	0.43269285014373	0.438647445540254	0.442567150706031	0.449228316602206	0.454076712655212	0.463080080061386	0.471157550039111	0.47950499756673	0.485931047390505	0.49029802187529	0.499261294483442	0.505903887797484	0.513011138140742	0.516909617089246	0.519867724705528	0.525880167598558	0.532870238667504	0.539458419430815	0.542749764128566	0.536634152127198	0.531304814950801	0.536854910197868	0.547248985143694	0.56308957848642	0.570472582832152	0.56879043755839	0.570731612001914	0.57529132362311	0.583958971770735	0.588686713743162
Incidence	Female	Low SDI	90 to 94	0.0949349872657009	0.095895706150779	0.0969104967133855	0.0981084698626843	0.0987896420620142	0.100200550984397	0.101752229166124	0.103207769265744	0.104748050030834	0.107050863430994	0.110882334222192	0.114329878269418	0.117377123367946	0.120383025578085	0.123050068568309	0.125400172547315	0.128455589858725	0.132358411219281	0.135240362223736	0.137058230221461	0.138363895048023	0.1408565867526	0.143677067562879	0.146852847273926	0.148685156007357	0.148329165341267	0.1491808904783	0.150620250029597	0.153193837393518	0.154524999770506
Incidence	Female	Low SDI	95 plus	0.0197945440027693	0.0201256011506091	0.0203764501974347	0.0207343773318618	0.0210974096329228	0.0215379205175162	0.021968155061331	0.0223165248586492	0.0226079071609935	0.0230097906043911	0.0235339807826871	0.0241858618885805	0.0249518628348533	0.0256544947259961	0.0264508608507137	0.0275647682810747	0.0289353181962553	0.0303996652580792	0.0318543790932454	0.0335797089327898	0.0348126247185406	0.036241443018347	0.0374123530608948	0.0383765780807058	0.0394024457874838	0.0399141336065149	0.040583014994618	0.0411388753977856	0.0417672405276261	0.0423675816171147
Incidence	Male	Low SDI	5 to 9	1.35698038202635	1.35247390218991	1.36484936169852	1.36199567629013	1.34602134852216	1.32535192792055	1.31797709318172	1.31213830761251	1.31852756194536	1.31043718673115	1.32766140871819	1.35594668180523	1.36539394128103	1.39540221867811	1.43766402616863	1.46767370058199	1.49059564005628	1.4977754629957	1.53663506857885	1.53595936656537	1.51368976731036	1.50917824214021	1.52008550707655	1.55673117456346	1.57376892235038	1.57790301902309	1.57831155449637	1.5706944540986	1.5546357180271	1.52506426308243
Incidence	Male	Low SDI	10 to 14	1.78262224749223	1.80918492333202	1.84681066214518	1.86423502795956	1.85488367439411	1.83636514117814	1.8279733112256	1.80257838436549	1.80829442315433	1.84785348928588	1.9012836760615	1.90377689227766	1.85181436601526	1.8269995412023	1.8751302118489	1.89891871391369	1.87838151514662	1.86546787093165	1.87755865301625	1.88002177118976	1.88593032960897	1.85965845411878	1.82014689861156	1.78863021161489	1.79478773963396	1.76934368389892	1.73892489632167	1.7134339431855	1.70431761397756	1.67013787396612
Incidence	Male	Low SDI	15 to 19	2.58396834026068	2.655094483879	2.70924707697715	2.73551644312752	2.71814321519348	2.72829938192668	2.69791611812929	2.71292711291987	2.77806694684748	2.80287172223468	2.7941185198143	2.74880004543999	2.69805128808049	2.70123614915488	2.76414526225076	2.7715507270816	2.743184111364	2.70938002580021	2.73377740445777	2.72371394491568	2.67493957739552	2.65181301882107	2.63057531357763	2.64440575528746	2.68596986020492	2.6330708641402	2.59755532662301	2.58568707900373	2.61554377645725	2.58648387227092
Incidence	Male	Low SDI	20 to 24	4.05355250330723	4.09654014501345	4.14162823003424	4.20092966242452	4.2212086449442	4.26446201311977	4.30386118020868	4.36342840698728	4.43019752041014	4.47335545649314	4.47935119862524	4.48166866145757	4.4675565126745	4.45887669682732	4.54011445604379	4.58327155804586	4.56624417368762	4.55034671479692	4.60206427893492	4.57961458073631	4.60623530707249	4.61516814333141	4.59755655865488	4.58316053881799	4.52930470621585	4.49536664312509	4.50966413520784	4.55555834270344	4.61658258875653	4.62487986707402
Incidence	Male	Low SDI	25 to 29	5.01339444986767	5.04338417103753	5.09609245995943	5.19601190099897	5.34580185804874	5.46111583487715	5.54462127688679	5.62143504779615	5.7489521659889	5.89730449104834	5.94312447479389	5.93400995601541	5.9982924232444	6.11082917271656	6.20130750879829	6.23366142591434	6.31549513901006	6.33131440285648	6.49582347506458	6.57691689067883	6.602980647787	6.58169223322183	6.51087599276248	6.52070863071651	6.36460162228293	6.32740803244202	6.3548863155551	6.40520262635184	6.47861620692233	6.49918162229652
Incidence	Male	Low SDI	30 to 34	5.17208327284571	5.30838915252509	5.36274260246837	5.45192802929018	5.59095055476328	5.71261974070768	5.83804487996101	5.92174946813263	6.01732019906015	6.17844454914867	6.2454248448521	6.2933102141792	6.39341351342828	6.49116238552058	6.61181804005229	6.66495809449005	6.73274549126476	6.74461795429971	6.79417410332942	6.79117370796606	6.81202778526159	6.87634516075918	6.9607888141053	6.98334803795344	6.970966152624	7.02025243440025	7.09373285275849	7.13259099085929	7.13461092822604	7.16467760173947
Incidence	Male	Low SDI	35 to 39	6.4354899522116	6.30778274484291	6.29149739532367	6.34481123240039	6.49170590887183	6.60947374476561	6.62589782432752	6.7295388659744	6.92212613998093	7.1323935852217	7.15803234143333	7.18677795538299	7.31237216297251	7.47264314645931	7.61965741971923	7.78448910941778	7.91404525807154	8.00301460423972	8.18247550329589	8.26175980480546	8.38703055245431	8.45651436748446	8.43304858490486	8.39188819268704	8.23567390430886	8.26373968211852	8.33292273397806	8.36681927211271	8.39081207503331	8.42709532079389
Incidence	Male	Low SDI	40 to 44	6.8228958882354	6.9101734840573	7.02936491540148	7.13414085442792	7.29372527148504	7.49036624120505	7.47843738590204	7.4720025689312	7.42375554152308	7.40882138443576	7.52226302692661	7.61984764469664	7.67642556514094	7.73623711513492	7.8242282398418	7.85984956139828	7.92367599677144	8.06129409607077	8.0109530970494	8.04668682698621	8.02981309525859	8.03153051851026	8.13602407094568	8.24439321903054	8.28459060450074	8.23412575814068	8.28275767322744	8.3312057914213	8.3154408263812	8.32148682969674
Incidence	Male	Low SDI	45 to 49	8.2845642738	8.3073185504748	8.27549239599946	8.24397819991287	8.10720035189568	7.91609026879448	8.10143252552732	8.17951268390987	8.14959611887558	8.27464215113143	8.36795971076944	8.22282565008231	8.15816310938623	8.08830065427648	8.0991431166166	8.15252575810142	8.17459362508423	8.21875626838937	8.17890334127658	8.20600193894607	8.31988673383375	8.36404735727766	8.48235032316796	8.59163554898834	8.55408316139136	8.62231223006871	8.70783076138323	8.77583190056758	8.79663676771198	8.84442063410643
Incidence	Male	Low SDI	50 to 54	9.93927706730162	9.80843333568215	9.70037074536069	9.60994972790953	9.56656938640107	9.53464559024488	9.52637064542724	9.45242985748584	9.29889721673192	9.13928207333022	8.84623869535229	9.02935581992235	9.12763787920503	9.06717056722546	9.09354124001598	9.20685455215252	8.9876546016532	8.9520628710647	8.81290804074552	8.77577288768435	8.76115222286486	8.79368639768573	8.81531981034135	8.90351431872101	9.13662283845655	9.17416533725268	9.09294847023304	9.0968920719218	9.17439995200848	9.25507159366173
Incidence	Male	Low SDI	55 to 59	10.7845195771064	10.6855428116413	10.5587199452851	10.4275386997639	10.3058995017152	10.1788693280744	10.0187046831892	9.85239058382766	9.72926006550134	9.68620946523835	9.55711834655805	9.48353415232699	9.41658298771835	9.26327984826462	9.03844677666784	8.79862441212398	8.90058898046876	8.92713211966004	8.85191834777279	8.97964347375493	9.20445659233938	9.07385256407316	8.96899886306735	8.91196049142485	9.08583902746546	9.18005740022424	9.15805658485652	9.1319179876959	9.09370408561314	9.11696408933043
Incidence	Male	Low SDI	60 to 64	11.339326597588	11.3156002967109	11.2581274240482	11.1464222200586	10.9893185053558	10.8490908668588	10.7224400200037	10.6247966317372	10.4866343993567	10.202975471584	10.0032403108208	9.87937669598301	9.76609873023323	9.75744532764342	9.71605755835411	9.58440459941506	9.51165338545992	9.53812329570828	9.40236676333511	9.30208533651713	9.06888449232112	9.17970392735975	9.22476043539108	9.13702542153664	9.22125243109183	9.41361700551414	9.1790868785261	9.01649594577692	8.91554481925457	8.88186180450866
Incidence	Male	Low SDI	65 to 69	10.1466613811811	10.0752479393277	10.0189217741975	9.96155204545326	9.92077459963591	9.8908198710145	9.82758061522271	9.77224543606281	9.6714574634369	9.48228928818399	9.49664651219669	9.42919800424109	9.3102365129296	9.23397161937596	9.03637519536696	8.91712445227069	8.83401289685112	8.74103482675806	8.63462968715691	8.67131622933829	8.72268661721857	8.57444754901966	8.44283205074707	8.27951337576138	8.15724096381769	7.99468019440059	8.09107014472926	8.10778611194131	8.0944567222642	8.06716759000814
Incidence	Male	Low SDI	70 to 74	8.38698161025922	8.31137807113183	8.19565881176212	8.0588790848241	7.89678994059683	7.82191478164646	7.7678163134247	7.76437636145421	7.77607051095609	7.73487145462875	7.8053418511797	7.8489394230965	7.81996730556204	7.78518020559233	7.60787562720334	7.53433187923488	7.43617744761906	7.31862934425202	7.26483237968389	7.19903849239841	7.08003135455917	7.05847461689084	7.06688588533396	7.02390909427426	6.92064335489092	6.8698943101837	6.88668740081412	6.86240515774393	6.79027549081811	6.70996928378588
Incidence	Male	Low SDI	75 to 79	5.05226236752702	5.10224204058841	5.18298426866902	5.24593550348052	5.29282462475128	5.2795242861307	5.25046269012824	5.20254296628994	5.16113472523284	5.09268722718315	5.1542738599471	5.15872563444673	5.19631653201723	5.14150499077525	5.10275409231924	5.10565933583833	5.12814809053335	5.08188089102012	5.13131460530225	5.02722229580273	4.92781092284319	4.90946702417819	4.90073134160188	4.87752707903786	4.89241292959592	4.83256564379747	4.81653611191811	4.77965784398633	4.73686517879409	4.70281926481207
Incidence	Male	Low SDI	80 to 84	2.03228462235085	2.077902955678	2.11256932305157	2.14003107737585	2.1625898662543	2.18251821311568	2.20526813084975	2.24509432476016	2.28695943114899	2.3246833082672	2.36395949150252	2.37972444506789	2.37754017574299	2.35682295634453	2.32346886715479	2.32593577802643	2.34535710273845	2.34342856039802	2.36403615970413	2.32228757445447	2.2770684950253	2.30088492802688	2.31767411975207	2.34593816371835	2.37827409264517	2.36602580653644	2.35048509657138	2.33021211486726	2.31997821429714	2.32044309551485
Incidence	Male	Low SDI	85 to 89	0.660344888229467	0.675373984592407	0.691483702568787	0.708927577879498	0.72514792125894	0.74440588572294	0.766157238136319	0.786775371760193	0.802950413959316	0.814905799279361	0.831353042523981	0.838221634808585	0.854301913664576	0.891856599199458	0.888953245154271	0.889494577355005	0.893720669793814	0.888608409196142	0.893551672374789	0.885904072624948	0.887809817606009	0.913733039741467	0.924626588785338	0.964908359050963	0.961181590108268	0.970541937430729	0.970925589941741	0.974155953106387	0.992175689120171	0.997505161827224
Incidence	Male	Low SDI	90 to 94	0.139238152814242	0.144112839535712	0.149270904936661	0.1526426920064	0.15546085939485	0.15871328701978	0.163275535951924	0.167828067510637	0.173196377004348	0.178922752248088	0.185119233514403	0.187971630525211	0.191337935462771	0.201856385507375	0.199490178959367	0.20009755472323	0.202296810678506	0.204991963455572	0.208975525815308	0.211001415822566	0.212352850404655	0.221411647379345	0.218946645989801	0.223212944355727	0.224626688441784	0.227000372943377	0.229738467928686	0.235434569992673	0.246848450298584	0.255596873580917
Incidence	Male	Low SDI	95 plus	0.0135524255952555	0.013824167759672	0.0141680001129158	0.0145743444161945	0.014983966517346	0.0153535956768074	0.0157625323161614	0.0162095524819868	0.0166027788856431	0.0170491443261647	0.0174894544099156	0.0179888582446287	0.0184971452405226	0.0192244201011375	0.0198289374638345	0.0205742099148597	0.0214290637472733	0.0221403181065182	0.0231018931056517	0.0238793888124069	0.0252128388351408	0.0283908099801077	0.0277721951831945	0.0275894424592885	0.0281594099733913	0.0279296443591733	0.0278790049298363	0.0280178426634945	0.0285548960382196	0.0291733579435586
Incidence	Both	High-income Asia Pacific	5 to 9	0.482153671144688	0.45665248780109	0.433714167656436	0.412850134582962	0.392342419321953	0.363643872633503	0.341977880534617	0.326711151353232	0.308144786402673	0.286012575907988	0.27106405035909	0.262437064653911	0.249120729239027	0.22706503349252	0.208436760777743	0.197950869325758	0.186973584577096	0.172455425792312	0.163195999655061	0.156784621823141	0.14899665018713	0.149611470239405	0.157163398453001	0.163426348093153	0.169431461299894	0.17710704754442	0.178799782763236	0.18041056290862	0.179970631827092	0.179678497304304
Incidence	Both	High-income Asia Pacific	10 to 14	0.558284654054022	0.531486943291979	0.518909777799223	0.505774722856753	0.4961205896389	0.477655366240771	0.455482319010883	0.427482212827149	0.392340080382402	0.351360463494354	0.3287235792897	0.314498516074482	0.293367102286364	0.268866960944984	0.252341979373537	0.240766210983632	0.228662518774614	0.211063986004854	0.198443720825581	0.191220061596452	0.187988016235053	0.184835090304427	0.183037530586824	0.181346002185652	0.183300108604653	0.183703944879287	0.181661120940556	0.182056258867275	0.180966417776677	0.17934669013679
Incidence	Both	High-income Asia Pacific	15 to 19	0.800628535993353	0.759533935950117	0.716470794644989	0.670991297080108	0.655821579756631	0.652547825423506	0.647759970298061	0.635269000289441	0.605901720792942	0.557885909663981	0.521135569459575	0.475345789932915	0.43331040391623	0.397054837049625	0.356289253133652	0.332559989502852	0.319358746424632	0.303501611848932	0.291601423885334	0.283980265021256	0.277660255834845	0.271568963687183	0.26966994446637	0.263309073796069	0.260315446828573	0.260800616239077	0.257159774642261	0.25384716008109	0.2463589824347	0.23877052619864
Incidence	Both	High-income Asia Pacific	20 to 24	1.21343209239084	1.23188405930223	1.23691669743493	1.25572234818668	1.29998308297346	1.31879995423878	1.30070956084961	1.29711348671354	1.27321744497722	1.24149581605632	1.23172190179281	1.19102761748278	1.18883042675431	1.19828186832813	1.19342823284211	1.2038414591303	1.16844179633696	1.16393077425473	1.13558694637545	1.0965280808473	1.04333201896341	0.978920370882227	0.914278127905969	0.847657666702449	0.79482066363037	0.769971047238751	0.752905738950765	0.739872482873549	0.726066757601723	0.720076228658892
Incidence	Both	High-income Asia Pacific	25 to 29	1.93125126551455	1.87638136372979	1.86345076102446	1.85655907487386	1.95032784576926	2.05457047861381	2.18620365177479	2.34876678296195	2.42959614245455	2.47087318673841	2.5623331063543	2.50951425938572	2.49006237722067	2.5254453121009	2.47598203241987	2.52800898122666	2.64016475192377	2.86492716517261	3.05080063648345	3.04271117807962	2.85926668066688	2.55611558848822	2.19608314824889	1.86270503862107	1.65858206826157	1.53163082720571	1.42874913092924	1.39593410913778	1.40911156938066	1.41014345485903
Incidence	Both	High-income Asia Pacific	30 to 34	3.14021139861201	3.07441201644968	3.04764238866165	3.11101966265121	3.15700438170178	3.22350352401022	3.26806399328435	3.43050936513689	3.51033962532956	3.68588800598663	3.89399578651281	4.10668090999015	4.3060558195442	4.54692381207979	4.64709609265311	4.74120362678491	4.76933070406808	5.00698051319776	5.12520170312427	5.14829476853643	5.08840308942245	4.97115134542233	4.69808109946343	4.21072136536555	3.73996667580248	3.33507028615773	2.96597038205994	2.72294476924416	2.53886070942249	2.4136271786046
Incidence	Both	High-income Asia Pacific	35 to 39	5.41052300216106	5.13454712203537	4.89555782822869	4.82391830844079	4.89368723853954	4.91870609534033	5.04004752767636	5.24303371666771	5.43266248000127	5.48855454179963	5.71957411393685	5.75453098096555	5.94476646767474	6.3535402435719	6.81846540281773	7.08525176368475	7.57233800224969	8.13929610938677	8.68499932193363	9.04378001120707	9.07358073619681	8.51336914699315	7.86080405498157	7.22784254643203	6.58620192967428	6.08322148039812	5.74913418197632	5.60391176740774	5.37877163140592	5.09349520723244
Incidence	Both	High-income Asia Pacific	40 to 44	9.05794946297849	9.53576210178951	9.25833709747575	8.82571251123328	8.19088763019102	7.75359664162697	7.54661479229701	7.49153399415722	7.44116786195283	7.42894656059157	7.83299985690111	8.1495805962279	8.46054290212095	8.9572101469394	9.25745167397464	9.31571642883268	9.3705655293115	9.73983518893942	10.2752296882995	10.721712963851	11.0175887987977	11.2905544170962	11.1784200143767	10.6750488035524	10.0498278551427	9.56742495910533	8.9549859990025	8.49336825508643	7.94996540692442	7.55288905828825
Incidence	Both	High-income Asia Pacific	45 to 49	10.2892059669392	9.81145215771483	9.92619580399028	10.3861665200314	10.6101396437593	11.3887432481397	12.0794933046448	11.7737780754907	11.0311559594316	10.3991475708153	10.1734803200497	10.0962975981041	9.9795904745849	10.337869995971	10.6805431254713	10.7294493661225	10.8066288447746	10.7272584598089	10.3902825597813	9.80379806981231	9.27726973734045	8.69657094669524	8.39247977803547	8.30875866504163	8.4251167563944	8.4291273929483	8.60267347560735	8.63443665844835	8.77981570652375	8.75990060434617
Incidence	Both	High-income Asia Pacific	50 to 54	11.6728772574935	11.8144955716151	11.9281965820165	11.9660733218817	12.3533945330917	12.0684370313687	11.5207904522666	11.3897251073215	11.8546012564367	12.1411813790278	12.8273128094307	13.3286534308049	13.045134271995	12.2679002193439	11.4900579305424	10.9692835765558	10.5262654895307	9.83072161492546	9.38873259623773	9.18052248749974	8.9031180427579	8.95816839206886	8.93948399465704	9.03658800468749	9.02659740276168	9.12389144411673	9.05146249143522	9.14796702508756	9.32523440885424	9.54523924955028
Incidence	Both	High-income Asia Pacific	55 to 59	12.5430526203795	12.5871604583957	12.5323269222208	12.1705275061887	11.7537512950486	11.4384197168038	11.3881274440675	11.3049395095675	11.3299142999336	11.5538938200223	11.1133384447192	10.4693754405301	10.7713785086035	10.8805873644285	11.0308048766776	11.5099470493063	11.883916147244	11.3824692590157	10.4669357361245	9.71850713628922	9.32338613309109	9.06654991212113	8.84093813566388	8.85945337597884	8.97756754646713	8.95045145137829	8.97837436755011	9.17588751158328	9.28634599722897	9.32285441342126
Incidence	Both	High-income Asia Pacific	60 to 64	11.9258200222159	11.999568407411	12.1685617627462	12.1704532394977	11.9333774472174	11.7458136483604	11.5953708049476	11.2850438082279	11.1608316154129	10.8550161921871	10.4345049264287	10.3523745040255	10.4371380900457	10.3161470860995	10.4582027845633	10.1921152609171	9.48998440380065	9.38886481780104	9.44155749661301	9.53940607259579	9.98350052141446	10.6459069364957	10.6577649425477	10.5881286623123	10.2998952752987	10.0209623684215	9.90212783339777	9.82930666841635	9.84856087912526	9.95924032323009
Incidence	Both	High-income Asia Pacific	65 to 69	9.64504402854063	9.98500380028396	10.3245761390936	10.6456887025936	10.8755584021878	10.8464844521442	10.8105159897372	10.9824142993458	10.9798369450636	10.8961328621153	10.7817563031555	10.6598235335827	10.3562577401612	10.0871031877652	9.74747898142207	9.48644005344065	9.46214570772689	9.51441224863173	9.5784630512183	9.88189051784475	9.92254383507754	9.61961804986186	9.89083720977619	10.3495015020334	10.8585808008828	11.4862188196397	12.1162055421815	11.9162483618894	11.4130534989458	10.8297896166876
Incidence	Both	High-income Asia Pacific	70 to 74	8.09130154953153	7.97815232460051	7.99402343104696	8.05965120242312	8.31603040228557	8.41179556836957	8.56842149702312	8.71358998438065	8.83775522331936	9.09889984714629	9.02407250672231	8.99480978753708	8.86648937742326	8.63964446647036	8.40723933234104	8.34490210680655	8.29169977023495	8.2059237359801	8.1859755862596	8.1399243739058	8.16737106260133	8.38266216776302	8.85750380674903	9.20082005187747	9.67303537400758	9.75034538588953	9.44245290918622	9.63634821191144	10.0877938979604	10.5952148292019
Incidence	Both	High-income Asia Pacific	75 to 79	6.48138164448563	6.43478702284384	6.27851946535972	6.14741489480549	5.99951008722853	6.09388012230038	6.01300394741978	6.07139106709219	6.16507144200234	6.36734927604859	6.22519968437639	6.30696272771434	6.27744123659709	6.22094852376056	6.21625981734645	6.22453488327696	6.29714417753031	6.33565369202243	6.41355829262839	6.53767088369399	6.77906044734265	7.10225270419265	7.51998607126948	7.8687652162277	8.08201773194127	8.23665687647099	8.47361284984045	8.65226153944645	8.86008777292233	9.16965560916149
Incidence	Both	High-income Asia Pacific	80 to 84	4.02033495090426	4.0997204008456	4.11146222983094	4.10298120080058	4.06009407686637	4.02032702570644	3.92346843294468	3.83093476328257	3.7420669580796	3.59610610942787	3.51512573758537	3.45211245225984	3.37726560170078	3.35293491073394	3.41825579308679	3.48200021746106	3.58307905422543	3.61014450516939	3.72319442687127	3.87976369115123	4.05933182766741	4.32650577725343	4.67368415818919	5.01294023722549	5.3123080360324	5.59177209338736	5.87922604326879	5.9576652642592	6.01887297149221	6.00766817583562
Incidence	Both	High-income Asia Pacific	85 to 89	2.16692322319031	2.08660517585189	2.11356209960026	2.17852338503505	2.28830170010626	2.39099289078533	2.44314458008356	2.50376216266082	2.51284369343328	2.5145224213841	2.44681926962985	2.42657829744907	2.32341187193325	2.20198396936454	2.07331002886207	2.09181436971013	2.04709458030635	2.03993381695347	2.08482744216697	2.18575495429256	2.31699744863749	2.56176166556275	2.83815810885824	3.16249299072846	3.47990698022989	3.75921850633608	4.03751149758781	4.23992906286221	4.36664647925487	4.46635775416594
Incidence	Both	High-income Asia Pacific	90 to 94	0.410370159756262	0.433908532707601	0.46188946389822	0.493995834206659	0.527404342209731	0.555163490472507	0.557283458447378	0.597061681698964	0.624402197284686	0.676814867095145	0.68664907151708	0.718763952284473	0.735278380394419	0.725543751368906	0.730939897487087	0.739292452353365	0.737625444242645	0.714920588036173	0.714702044245428	0.718535885349116	0.779753143447385	0.851290633221921	0.958274872802563	1.08136308714762	1.20652526783834	1.32761355826017	1.46202206214422	1.53866139460862	1.6003955309164	1.65531747402567
Incidence	Both	High-income Asia Pacific	95 plus	0.159254493714368	0.16848611738022	0.189686587270471	0.215976132630346	0.246263302106237	0.276919047421065	0.313520392692031	0.346939830824204	0.368150267308818	0.389918594491317	0.41019296177909	0.430632540994491	0.464558217804355	0.494948310186261	0.537416004207546	0.584921334577961	0.618580746717074	0.647706487058156	0.686711327271261	0.729213976603263	0.790851554317985	0.872586421650345	0.973351602968525	1.09913136199128	1.21600261890134	1.41481189438284	1.58496481653572	1.69894293588045	1.80312075000209	1.90073510909104
Incidence	Female	High-income Asia Pacific	5 to 9	0.420325694162118	0.395434449138282	0.373305256179947	0.355066924809261	0.337664537900945	0.310980864123626	0.292294429575356	0.277013464897704	0.260373008409325	0.241211611758183	0.226128740250421	0.217697916311197	0.204785478729497	0.183905437888191	0.1643174671559	0.155143465347623	0.147216116092161	0.134338727306458	0.125918777986311	0.121329383167874	0.115940765404475	0.115971956851863	0.121884789760927	0.124980046704829	0.128285504478842	0.13393323264108	0.133161772350008	0.134132255143469	0.134050536322266	0.134226273325338
Incidence	Female	High-income Asia Pacific	10 to 14	0.458948994563363	0.438708348346483	0.429166421865732	0.417791429081103	0.410145324240683	0.399065313780497	0.382953023682823	0.358128365906034	0.328011444409092	0.294200781923476	0.275676301614943	0.267999059492721	0.24893542057235	0.224933031465075	0.208981152543684	0.198323378722932	0.186259538318264	0.169944854914634	0.159378950748925	0.154022806584675	0.150480647660106	0.146527008106804	0.143905712700305	0.140421572122325	0.14044655228109	0.14115303675439	0.138563525982166	0.138163666566678	0.137328172284503	0.136763923846304
Incidence	Female	High-income Asia Pacific	15 to 19	0.631547884310723	0.599682932569694	0.562874720857641	0.530021357349768	0.529111202935915	0.538132760189495	0.539222194877437	0.530091206114321	0.510290448054257	0.474164024385019	0.445370136881958	0.405804180586823	0.369559721060239	0.337671525082054	0.300192386831117	0.280831237076473	0.270846849353431	0.256631580755581	0.24748647859817	0.243163651493639	0.238630025171225	0.231177484205601	0.227823637890095	0.217762428716209	0.210893986492887	0.20812996512706	0.201074455009282	0.19661080219988	0.189794776028435	0.183306649101861
Incidence	Female	High-income Asia Pacific	20 to 24	1.12805961332213	1.14289796950366	1.15032380977125	1.16985148871253	1.22644649893854	1.25945788549578	1.24853247474657	1.25979241863526	1.25177668304994	1.23245173778933	1.23319343780034	1.20916080706785	1.22808800914879	1.2543814334097	1.26564450400191	1.30168890646048	1.28058814814122	1.29170255387693	1.27222065111029	1.24180000833771	1.18973125780062	1.11106206052634	1.02448315597985	0.931968066193165	0.859351742249165	0.827373017648324	0.804474446961927	0.786713664339777	0.764884871269986	0.758475099797277
Incidence	Female	High-income Asia Pacific	25 to 29	1.93240683741375	1.86658891768808	1.84422464751177	1.82208985346488	1.91574227080028	2.03914509380983	2.18131589763518	2.36926669609931	2.47448634829353	2.54969078374874	2.67128767907907	2.62474249855777	2.61793214855832	2.67466854454573	2.64481376529549	2.74273873050567	2.90445393051025	3.20634226657416	3.47232969903239	3.5128992261472	3.31681424208257	2.9457109226848	2.51087653546809	2.09000651753138	1.82418075957929	1.65590218282237	1.52021365969411	1.47298812791547	1.4807655488591	1.47711527750186
Incidence	Female	High-income Asia Pacific	30 to 34	3.2189733505378	3.12774446290561	3.09347363063052	3.15931681383477	3.20161471379123	3.28209328505574	3.34419560886761	3.53182019421123	3.63510395328262	3.85025535352587	4.07739283268495	4.31485012425659	4.51730077087649	4.79989401419389	4.93794394121953	5.10528423170637	5.20913267327064	5.57923418321254	5.79732627329407	5.87435230132496	5.84674096554067	5.73373626185677	5.41291006595324	4.78008958478372	4.18192785373245	3.69992993913594	3.23851817199985	2.93170019927001	2.69455388526522	2.53949868611064
Incidence	Female	High-income Asia Pacific	35 to 39	5.66602598704652	5.3489703400703	5.08824377146798	4.98690542492936	5.06627004986151	5.10289116485356	5.22899835912287	5.45565582697073	5.69870131564811	5.78367272985923	6.04147196267957	6.07621318465613	6.25039286182099	6.7198879184445	7.24371642268599	7.59338304346001	8.20336065926247	8.92049551588951	9.60567392914338	10.1382595392259	10.2825665724009	9.65340946167346	8.91009807891753	8.1957015110522	7.46131937811717	6.90700111263478	6.50029430229531	6.303851117561	5.98191694777937	5.63305748233766
Incidence	Female	High-income Asia Pacific	40 to 44	9.25510023881952	9.75641459278213	9.44369720407389	9.01253082091072	8.33521714427859	7.90610352309596	7.70047121301015	7.67294834909937	7.6561662715863	7.59488514901806	8.10442142902898	8.46736252684764	8.70840178557236	9.2266524568467	9.54063577575904	9.64849088434529	9.72132723801191	10.1778426563427	10.8649501078984	11.4398754754019	11.8323951182245	12.2784194012316	12.2383074304412	11.6572669176183	10.9693177380011	10.472106260773	9.78402531768006	9.25858004912263	8.6110375092644	8.15046730228061
Incidence	Female	High-income Asia Pacific	45 to 49	10.7691106276074	10.2331187705325	10.3155204571721	10.7779652361833	10.9638540348745	11.7940022402852	12.5003292739496	12.1715681321611	11.379092666679	10.7406599795504	10.567494846509	10.5580189318505	10.4158678564974	10.8051555905173	11.1198692711126	11.1115133909466	11.058937925815	10.8438303447756	10.288916119734	9.48626953940219	8.77716401791672	8.14483674290184	7.87379741768561	7.94333247337123	8.24244025378893	8.3966882753671	8.72791741358287	8.80464574327354	8.99909488382555	9.01656372773176
Incidence	Female	High-income Asia Pacific	50 to 54	11.922526704637	12.145838804853	12.265663642437	12.3369236458117	12.715544292096	12.4088704882967	11.8562208069372	11.688838982933	12.1376123161072	12.3824530649667	13.0674873502113	13.5415915495549	13.2674174715498	12.3783486405139	11.54580914288	10.9191970006576	10.330725613748	9.4509594394889	8.71479701337631	8.24386170367209	7.77716106036767	7.82691168234245	7.89850122845648	8.18406740942079	8.36969872343685	8.67879158212498	8.76177551469001	8.92482751836851	9.16664377014696	9.43396533858204
Incidence	Female	High-income Asia Pacific	55 to 59	12.304418572593	12.4590228337143	12.4773343511931	12.1751815509766	11.817736656329	11.5232074066572	11.5591699686505	11.4887857505095	11.523344472556	11.7489112330464	11.2570819794603	10.5135210291959	10.8586461676194	10.918996332965	10.9661082631867	11.3701448240105	11.6693583035337	11.020065137276	9.99480603062573	9.12539395634848	8.65622371877225	8.34592633230481	8.13546426855433	8.21569487173102	8.41709733871036	8.43205725808509	8.51044069491078	8.77168234281977	8.94061285199003	9.00449131649439
Incidence	Female	High-income Asia Pacific	60 to 64	11.4448169132877	11.5617328670142	11.7720861984934	11.7429692877419	11.5145188578489	11.340885151518	11.2482770658232	10.9860728124302	10.8856310404126	10.6252336270264	10.1588320709863	10.0759752352735	10.2151580008708	10.0739364823417	10.1795164084647	9.86145138400842	9.10754501874354	8.93321786032011	8.90548464377426	8.86983951494336	9.23413022397767	9.87175388858125	9.85825914746729	9.90270914088916	9.70510846755948	9.38757054991292	9.31205431761382	9.29277223253114	9.36537748515878	9.51698645600728
Incidence	Female	High-income Asia Pacific	65 to 69	9.82613198912145	10.0920059904707	10.4055976644184	10.7084426962852	10.9372526053956	10.8911196833837	10.8119090628534	10.9965796426528	10.9617235027404	10.8456708842414	10.6684399266794	10.5023601556953	10.1666271870311	9.87409589226632	9.52536154266498	9.26456991138782	9.24657006731285	9.28879890114052	9.39925193595178	9.79880781269041	9.96228781871198	9.67874107311825	9.936922151694	10.3655877259852	10.8008232671	11.3369178332064	11.9374432245462	11.7845239614447	11.3711578074002	10.7900596604492
Incidence	Female	High-income Asia Pacific	70 to 74	8.20387754592771	8.08403074461954	8.08418891821376	8.13588053133824	8.32676791723412	8.31124029677268	8.34673949870075	8.40501873877475	8.42366816766001	8.63746242770794	8.5585909534881	8.55254707541933	8.45035776315992	8.23631622964573	8.05000635525956	7.99086248006684	7.96644186074995	7.89524764489695	7.92598032452153	7.96361959130041	8.02561747825823	8.23060965494378	8.71581007822528	9.00243079416686	9.40785859465155	9.45970442535179	9.117508005874	9.23594262428251	9.70793924513222	10.2265453768527
Incidence	Female	High-income Asia Pacific	75 to 79	6.20056807253812	6.147847972241	5.99960723116263	5.84803227807752	5.70847813254093	5.7829502104917	5.66272644642371	5.67936242612245	5.75588343505275	5.91385438323791	5.70722362159611	5.74655146988722	5.69020818931213	5.61062720135997	5.63433576723323	5.65847459880806	5.79809941109847	5.89848755984648	6.04765505187267	6.22928709784297	6.52069947754759	6.86712871318741	7.27069216526479	7.58784592819081	7.76597093078081	7.85793479002229	8.04315127253534	8.20740393156765	8.39006204936598	8.70691740423256
Incidence	Female	High-income Asia Pacific	80 to 84	3.8911884344446	3.94850576150819	3.95742620841504	3.94688058498688	3.93255170690673	3.88022511855295	3.77582745404589	3.67281601085501	3.60126149951732	3.47670573094212	3.38148204258779	3.32423735231935	3.24585837459421	3.2235040392971	3.27822767495523	3.31904364795975	3.40845634341162	3.42365426778147	3.53957715860685	3.7163909236764	3.92087157006876	4.21176043429282	4.55906168492393	4.87675316764258	5.13761077086933	5.36649530408694	5.60075622579295	5.64931322579308	5.67579053590479	5.65591540339416
Incidence	Female	High-income Asia Pacific	85 to 89	2.14557007882033	2.04110780076597	2.07386233021403	2.14535409936978	2.25818456369923	2.36059719348406	2.40613391705613	2.45980805628328	2.46874766800661	2.47081169113187	2.39326349030316	2.37231797969007	2.26196236128891	2.14267923792733	2.01776842439943	2.03284563087449	1.999966471942	2.00960875969339	2.07723542790899	2.20044414889616	2.346545122833	2.60970804108421	2.89947011226803	3.22137774097545	3.54012773906496	3.82303222897601	4.108218394648	4.32074861998359	4.43272211661901	4.51996032118185
Incidence	Female	High-income Asia Pacific	90 to 94	0.415662804120584	0.436726395108754	0.466833197684378	0.503446950160105	0.541824017140255	0.571635337381897	0.57458242605721	0.616762695151061	0.645447210546156	0.706788534132434	0.711453944224218	0.749509140262357	0.765239414360759	0.755712630273628	0.765231203529608	0.775103165121307	0.778011831536401	0.754128589700544	0.763019859834704	0.77937984239665	0.856762280612456	0.946015687683437	1.07852801594809	1.2208723474072	1.35587789156549	1.48900947830074	1.62688528981731	1.70676930071876	1.76109749789372	1.81474688938818
Incidence	Female	High-income Asia Pacific	95 plus	0.164739656726239	0.173620046167682	0.1965703382375	0.225349025976451	0.261075473187053	0.297396982771408	0.340100877984429	0.379670230193006	0.402678547988783	0.430916272008434	0.453707253934163	0.479539783074869	0.517261017376548	0.558633361016189	0.611520530821347	0.670910088533881	0.712701999148097	0.745469156207485	0.797991565981229	0.861003477147053	0.949237636648537	1.05059319242254	1.18320432240089	1.34113175549758	1.48166250754027	1.72626952702878	1.93352399401605	2.07863061709779	2.19516950948951	2.3009374113843
Incidence	Male	High-income Asia Pacific	5 to 9	0.70939989772791	0.687444202857734	0.662061825018394	0.631734333569409	0.594559909864675	0.554794148091858	0.519462528337024	0.503116390933348	0.474933380102354	0.440499027572139	0.427821086708163	0.41598300701583	0.401290585172761	0.373111119908834	0.358825194632594	0.341709047754222	0.318600785415033	0.296699253180395	0.279995700790154	0.261605375551774	0.241956374831279	0.242927092664763	0.25189223899362	0.266254267075278	0.279553533061664	0.291142078776014	0.300827637501672	0.304710552234212	0.302606136452686	0.300410819169468
Incidence	Male	High-income Asia Pacific	10 to 14	0.923388849372782	0.881261805664788	0.85814259279853	0.839057571935127	0.814086501370293	0.762912714826366	0.714579386306246	0.673658299773772	0.61693466696239	0.548463283750876	0.513779251868152	0.474085882947692	0.445867934640106	0.417533285816375	0.400145044705587	0.383300064619317	0.369048359155018	0.345094435347605	0.320844298594215	0.301190956021427	0.293466198948325	0.291101268801435	0.288112868704376	0.290801888109167	0.297992359540373	0.296093691947479	0.296896360372335	0.299948399222182	0.297507949279936	0.292457024365348
Incidence	Male	High-income Asia Pacific	15 to 19	1.42207762681419	1.3621714596202	1.29706896753188	1.20498884515482	1.12443985391974	1.06783878305965	1.03549046147473	1.00860456786306	0.939715331920047	0.846582754225896	0.785443630088298	0.714014435536425	0.652118961765432	0.597999729833396	0.547505366875481	0.506278330960597	0.479969707387596	0.456277489198264	0.429825577791398	0.404651521424704	0.387421029722576	0.383614462237733	0.382034129161908	0.38512746883164	0.392585881693591	0.399919648411574	0.407121860525571	0.407579632533933	0.397420950405769	0.386096269040999
Incidence	Male	High-income Asia Pacific	20 to 24	1.52721518330275	1.56736119528037	1.5642406395309	1.58100324493656	1.57194650035841	1.53419313262824	1.48710224435999	1.42958709716272	1.34807491689712	1.27268236720658	1.22658844165059	1.1287940304342	1.05408841924067	1.00844871963666	0.947266269968295	0.875244779937903	0.79715280499248	0.747450450326867	0.707476288885444	0.667042523488253	0.631628232484789	0.612360846806427	0.61835958354653	0.622162297443995	0.622111201521389	0.618355177687589	0.61502026249689	0.614060657908013	0.622398006350525	0.618079352297378
Incidence	Male	High-income Asia Pacific	25 to 29	1.92700400777693	1.91329883880628	1.93612609771721	1.98712932092525	2.0782371209175	2.11055980846341	2.2036642207422	2.27600097943499	2.27286816168283	2.19908772136078	2.18224457740655	2.11404788986865	2.05118079971504	2.02049458687277	1.90048914013124	1.80689172715259	1.76516827667589	1.75206270913999	1.73003513086247	1.65263548089301	1.57255190656637	1.47538262170176	1.35081136212463	1.25476780632842	1.21537762296804	1.20339279795892	1.18418938503366	1.18897291772677	1.21775042704926	1.23224976915174
Incidence	Male	High-income Asia Pacific	30 to 34	2.8507250326177	2.87334894656716	2.8743987979101	2.92806888349677	2.99202012896626	3.0108409876344	2.99609832428318	3.07089984707791	3.07474213079891	3.11910269739643	3.25421434595762	3.39223865171486	3.58100941873377	3.690907728486	3.65568963880403	3.51852811505857	3.31325454189791	3.14168291335709	3.01925213373357	3.00176013151914	2.95580610662532	2.8557495763936	2.77864828476626	2.6878973999084	2.55711216682632	2.37136619802768	2.23722647278495	2.16224367672471	2.12306211457358	2.07928139686893
Incidence	Male	High-income Asia Pacific	35 to 39	4.47143212405681	4.32617260826135	4.16719867276871	4.20651916122434	4.25541702562438	4.25017180971993	4.36505673851493	4.48831741127997	4.50382446871321	4.470903190761	4.5966319854855	4.65050913574926	4.89577895024128	5.11387051465783	5.3689219123593	5.37881735293826	5.48317716849634	5.59292645847852	5.8002747059112	5.8080333791519	5.67367203094906	5.35091045358666	5.04327779873827	4.63922102482288	4.24405815898676	3.9073716904183	3.7406667396484	3.7239282945002	3.76799470633948	3.66028467182604
Incidence	Male	High-income Asia Pacific	40 to 44	8.33332976710105	8.70390325854551	8.557669843663	8.11804022667357	7.65710776543523	7.200044286246	6.9969920886567	6.84759168960988	6.69053047944996	6.8567431670564	6.88614445198507	7.05894459151854	7.60982817392537	8.04545473482461	8.29216845967439	8.1981749498761	8.20927977252695	8.3121217106868	8.42747479458758	8.59851936494871	8.7261913187348	8.55022833672704	8.33244876580114	8.04802250950621	7.58892674389313	7.17788952608208	6.73828354777747	6.43806799836135	6.18448757041065	5.9655737945358
Incidence	Male	High-income Asia Pacific	45 to 49	8.52533581334663	8.22177102973327	8.45453590589849	8.90202348809042	9.30198295075551	9.91777965960736	10.5761371095229	10.3617958434341	9.81638279134133	9.22151576699179	8.79895882911343	8.51165774855643	8.48217553749114	8.75664034433466	9.18302207355273	9.44638094459861	9.97129552630828	10.3472849120086	10.7078912594816	10.7425473534246	10.6836665189201	10.2270752690143	9.785226839964	9.28612224682021	8.91402785443004	8.51480885970727	8.26779364776727	8.1772680961436	8.19420253941993	8.0781400190369
Incidence	Male	High-income Asia Pacific	50 to 54	10.7553008204067	10.5653331557362	10.6525600773955	10.5612833073571	11.0140409670195	10.8327698921695	10.3225295180622	10.3280005351687	10.8665070588445	11.3092080642774	11.9894628173373	12.597844166002	12.2822017958273	11.8941580784161	11.3000200396181	11.1374870704779	11.173649930299	11.0685808222483	11.5003565622616	11.9496898397065	12.0695330920709	12.0962614665686	11.7346931630701	11.3167271997493	10.784705588687	10.2995340593696	9.82603351234098	9.74730264565627	9.74877104990323	9.84081021304002
Incidence	Male	High-income Asia Pacific	55 to 59	13.4201424030365	13.0702386949659	12.7402006358759	12.1528978717423	11.5171115633447	11.1306668798591	10.7771106638576	10.6523650641094	10.6545794510763	10.8814183784207	10.6118884614908	10.3178666107041	10.4718537072884	10.750616741222	11.2513347532887	11.9794385713581	12.5942644028456	12.5637487752064	11.9462468551044	11.4720017657363	11.1995795774895	11.0655514169959	10.7352509768051	10.5812405161835	10.4775968374945	10.3196864414948	10.2295450850077	10.2615516291569	10.2096707043327	10.168505352437
Incidence	Male	High-income Asia Pacific	60 to 64	13.6937274779223	13.6502063155858	13.6672523381195	13.7897728087304	13.4824596470594	13.2155776421484	12.8352969544705	12.34626121899	12.1216565798101	11.6473717546089	11.396190952775	11.3009841168767	11.1990302142967	11.1357541809309	11.4081547034993	11.3025688787252	10.7561471567014	10.8740753471488	11.12121993376	11.5189293787853	12.0908788888143	12.7933985689215	12.8045689062336	12.4213417536259	11.8917687079589	11.6939406763885	11.4798785858322	11.2703970598754	11.1389641044313	11.1339757172202
Incidence	Male	High-income Asia Pacific	65 to 69	8.97946255992419	9.5816060513943	10.0183121285094	10.4079750536604	10.6473921559932	10.6844725012892	10.80553950186	10.9321334722487	11.0430775381302	11.0701400973085	11.1770610045861	11.2002420180832	11.0071180289566	10.8078903371844	10.5046056487899	10.2315365672464	10.175863637914	10.2498134485165	10.1399803469336	10.1275183039321	9.8107758458311	9.45561146477011	9.76709159519257	10.3064775212209	11.0131617067946	11.8805676324318	12.5941839187934	12.2700500102186	11.5249413166397	10.9353221835094
Incidence	Male	High-income Asia Pacific	70 to 74	7.67753303188961	7.57899118390673	7.65319494620577	7.77089265709123	8.27631940267968	8.7767798031941	9.36033813398621	9.80888411959868	10.283483236463	10.6900671567544	10.6479070498398	10.5126671321487	10.2947589160901	10.004451288792	9.62493126560429	9.53385745335339	9.36854871981362	9.21859241316011	9.00061164302891	8.66115623976193	8.56601034436609	8.80445408584473	9.23797466749324	9.7314290775089	10.382748273693	10.5180155833531	10.3112973022776	10.7118069456394	11.1022444674082	11.5744918609149
Incidence	Male	High-income Asia Pacific	75 to 79	7.51350056075579	7.51654588104764	7.33281681540026	7.28148350244439	7.07584570988229	7.22245860598734	7.2643034786937	7.46292277137826	7.59369510025095	7.93112849749291	8.03216156590865	8.2303090112452	8.29297441116824	8.28619124313616	8.19985110666104	8.12550966365634	7.94935867210093	7.76062478405297	7.56003292918793	7.44938441592798	7.50562289662692	7.75448394532332	8.18938102603626	8.62010786162316	8.92787796236039	9.23697582102022	9.62458990493663	9.84711499414393	10.1153517518329	10.3988024584475
Incidence	Male	High-income Asia Pacific	80 to 84	4.49500774425958	4.66979887308445	4.69372341911537	4.69429411656776	4.53178934597386	4.5288531981071	4.45088765675304	4.39218777913582	4.23366985429402	4.00783253428652	3.98134238333446	3.89098318298051	3.82828862711846	3.79091103099461	3.89556645816557	4.02924993170267	4.16121190581441	4.21802141434576	4.29851740150447	4.36276302425262	4.44870961940276	4.64480803613052	4.98146426616028	5.37718419442802	5.77986369051724	6.18679585399644	6.62380439206841	6.78587521705971	6.93511861849919	6.94201033165665
Incidence	Male	High-income Asia Pacific	85 to 89	2.24540584094007	2.2581300638754	2.26362852383443	2.30416944298562	2.39968516245492	2.50131978011973	2.57535811126003	2.65978018319785	2.6667989025043	2.66524943685047	2.63364885256393	2.61280114548681	2.53432222147413	2.40266295653061	2.26263343418487	2.28984643172363	2.20312415716778	2.13878028921951	2.10861529320974	2.14232745222476	2.23390351014062	2.42875897247142	2.67352534102644	3.0050006934455	3.31873355668244	3.59066727058032	3.84845393602144	4.02285392393391	4.19018301500188	4.32397611016191
Incidence	Male	High-income Asia Pacific	90 to 94	0.390917259643128	0.423285204836257	0.443201988803927	0.458194777929241	0.474075456687621	0.49537582996604	0.495486197703679	0.527131625677179	0.55092642741151	0.573457148085571	0.600117158792241	0.61324565262897	0.632444491561339	0.623456448790928	0.614051901619015	0.619030947162021	0.603916047894934	0.587119587830771	0.563309151543372	0.538655289999982	0.563188128382201	0.588524423897798	0.635375494287666	0.708233647040145	0.806801416004733	0.901318387826776	1.0212073593111	1.08713643736345	1.17122031692937	1.23183360887465
Incidence	Male	High-income Asia Pacific	95 plus	0.139093999105386	0.149131230230641	0.163665783902811	0.180471385485241	0.191482831692819	0.202590536882168	0.218566681155233	0.230761103925653	0.247599523346952	0.248546955592824	0.258393153108337	0.262781590501888	0.283668805293169	0.279446929631106	0.284817587865553	0.296149171698134	0.30696842659285	0.329042786546542	0.338039992828387	0.339588203248953	0.345438379092989	0.378797691142495	0.409862691893931	0.451880626328454	0.504996736885938	0.592158604521484	0.652980089502357	0.67913091159734	0.756104254739696	0.83769904744505
Incidence	Both	High-income North America	5 to 9	0.510259276962778	0.502384253500761	0.491800312536191	0.475506956668844	0.473202905759513	0.466432106089804	0.463358590919751	0.459089496926503	0.451173319107695	0.428780042336216	0.409552623594684	0.389025507013665	0.374509724546399	0.366864122402783	0.363190985161684	0.351138516208966	0.341965172357449	0.340847776470344	0.329636843089218	0.318885946370567	0.314490204195704	0.312054803086473	0.311537385313782	0.310995553751819	0.304630582955569	0.299196904647232	0.288904253823463	0.285703262759123	0.277848991637053	0.271728691792109
Incidence	Both	High-income North America	10 to 14	0.453165064627829	0.454036774861558	0.450004428723078	0.439950527866819	0.438995271293453	0.431307538016951	0.423098045363469	0.41521435438748	0.406316164312072	0.393384499796521	0.386892033344845	0.380759298866885	0.376740115217294	0.375967500144763	0.372261316259625	0.355022100909923	0.339089171870045	0.333770270249094	0.319396911996279	0.308955942623393	0.305319705880929	0.300362493976334	0.297748729219311	0.296267401793224	0.290712182784893	0.285909568728462	0.278563983806726	0.281229822765024	0.279993594872772	0.277439961590706
Incidence	Both	High-income North America	15 to 19	0.677848501748801	0.645749779102556	0.617334730183557	0.601141414105907	0.599498192729497	0.59656201322106	0.587049379763423	0.575762078900913	0.561730277029066	0.539729895955407	0.523166271662655	0.50954703166696	0.503053580708602	0.497725055091089	0.502464437039607	0.494800613321675	0.48627533544358	0.478583358105775	0.455031898540338	0.430467861642347	0.414245792291199	0.396629560985322	0.381677198632894	0.3682540614497	0.359646445389419	0.355556154828222	0.350755501976994	0.361181905242985	0.357179051032813	0.340269134130075
Incidence	Both	High-income North America	20 to 24	1.12241793543908	1.10432354027198	1.0874050351616	1.06621938896461	1.0433074045352	0.999612025813814	0.958536709690686	0.941823067171636	0.938056946242269	0.93046223503974	0.958827359544674	0.974162477893413	0.999947614650626	1.03366476208023	1.05757497577227	1.04224465490285	1.04433332947977	1.02944681476086	0.992078163335326	0.988923544440878	0.99139320430628	0.977275777168073	0.951754910406377	0.912768346615975	0.86805349010998	0.866283366858893	0.822393698520607	0.760811899297657	0.708140536923741	0.697113694584775
Incidence	Both	High-income North America	25 to 29	2.44490376240378	2.3171901425791	2.2324714136846	2.15507383466269	2.06774610223916	1.97399268833819	1.97704376531729	1.92900624968097	1.8332735230639	1.78392273316555	1.7421463700296	1.73064795662321	1.72594070437928	1.75988643155035	1.83057410275653	1.85781639130231	1.9300272311633	1.95297866514212	1.94259313500131	1.92920985390131	1.8841529759866	1.7970167737783	1.75006351969044	1.70108958834538	1.65175259639886	1.66811450919919	1.63553853050332	1.63343527599954	1.53718444722389	1.42611925352157
Incidence	Both	High-income North America	30 to 34	4.69286494230327	4.56742028492118	4.53649459908638	4.51521661145364	4.41883104826478	4.19613321178255	4.08126946524286	3.93258182495862	3.75951332622896	3.45771848929869	3.31926199459943	3.34144720728056	3.28645535126931	3.22724203463748	3.13257037616069	3.1260526555014	3.05278518117833	2.92544718488688	2.86446132744082	2.95585484001143	3.00578164714707	3.02219794480606	2.9869208265434	2.93020483891198	2.91686130546318	2.91954826548818	2.97963835443378	2.96934228071884	2.82070837719216	2.64932024438913
Incidence	Both	High-income North America	35 to 39	6.20358830452848	6.33669777540488	6.46850650386826	6.59490524353004	6.61259079009362	6.63700052241234	6.57650987566577	6.59453818651127	6.5257634350883	6.40930340354823	6.24881202659588	6.05895535823992	5.84934010563256	5.55463652161742	5.26580951919717	5.04223753107398	4.94994349522501	4.65115162754	4.52298712119619	4.38464268980434	4.24299770254523	3.99209041010472	3.84903434982211	3.7276686121762	3.83925831966989	3.97569769664308	4.06071162463498	3.99518453713369	3.8423068384092	3.79233915282476
Incidence	Both	High-income North America	40 to 44	8.12747885804193	8.48751906627009	8.55833093385191	8.64557086642025	8.76828457937511	8.92016666788401	9.08243987945409	9.22996987621475	9.36233975263767	9.34200684600872	9.33773915692914	9.28051208820682	9.24433933360388	8.9684564703575	8.68084552394488	8.45687564075404	8.25076752334704	7.81628832758879	7.70004719722016	7.45469508340357	7.17950618659832	6.90583407435324	6.77386794628861	6.63436731084251	6.53138711239281	6.26179350105065	6.10578455016203	6.11718041661841	6.03341332224567	5.8282538440853
Incidence	Both	High-income North America	45 to 49	9.87672598122735	10.1135076887074	10.6455222522583	10.8661447100032	11.1507548753906	11.5579028544071	11.9563151063783	11.8489011799726	11.7259358570917	11.8425253500148	11.9190432231872	12.2716601649899	12.5313157418448	12.4501811432813	12.2742162196564	12.2045690063609	12.0681199029169	11.8726954240783	11.8827282816468	11.7761761301452	11.3403634272956	10.9567526720252	10.513651972018	10.0602409581192	9.62283148804458	9.44362270168624	9.26866989028584	9.07836447229111	8.87365326674673	8.65991173377678
Incidence	Both	High-income North America	50 to 54	10.1949419885523	10.2465494752946	10.4877860690244	10.7426780284671	11.0491319750792	11.1886802689863	11.2958302202667	11.7747754741799	11.9808344806419	12.308769473293	12.7261561311513	13.1400386701488	12.8847634537278	12.80483581695	12.7659080046842	13.0529729763626	13.0791265741516	13.1710131925296	13.2822968646091	13.3816598950664	13.2802423280176	13.1453894342729	13.1023392456268	12.9510924839413	12.7168907093872	12.51324130532	11.9878555766683	11.6168309945848	11.2586066873859	10.9043144852623
Incidence	Both	High-income North America	55 to 59	11.6503983131295	11.5200812162787	11.367569006847	11.2740884845352	11.2072790848281	11.1876676224902	11.1490015433151	11.2678966311503	11.5915762065196	12.093756471034	12.2446305972901	12.1782840456028	12.6996008360156	12.9911980492767	13.1627938656973	13.4632799029426	13.793914956844	13.7583762185768	13.5594169572884	13.5771343339692	13.7453132035886	14.028971066905	14.1911431106388	14.3079212087322	14.3684962041596	14.2965945006984	14.3635880449789	14.1659669012263	14.0247129543942	14.0078462535067
Incidence	Both	High-income North America	60 to 64	11.628662487862	11.3993467111604	11.0407309018494	10.7311802193996	10.446634538688	10.155759338941	9.9094294465955	9.77685500730535	9.76475172997833	9.9189256830891	9.95380723064232	9.9701531128579	10.1046806807382	10.5938062209308	10.8966450090285	11.0304731901821	11.0811128749063	11.7278824511374	11.9478023024896	12.3080806048407	12.7541087311023	13.3366471100899	13.2583775834364	13.3270209726538	13.6011247965334	13.6781855425012	13.9852821779033	14.3432233561032	14.5969965684779	14.5232583001309
Incidence	Both	High-income North America	65 to 69	11.0868601144141	10.905748216806	10.6605149484327	10.4689860375415	10.2138401457726	10.0804987275518	9.86169929181752	9.59178286560418	9.34988520236541	9.04153879099191	8.90271862535214	8.72758181386133	8.62192572589922	8.70715917244513	8.92346055956646	8.97820496555993	9.12766067217895	9.42176333945648	9.72712821844406	9.99295608892664	10.2558088627354	10.4023186166341	11.0256897322068	11.4590111215764	11.7746373944493	12.140806288842	12.4911338660281	12.3767444820955	12.4696747353033	12.8536065968298
Incidence	Both	High-income North America	70 to 74	8.63711648771626	8.73033096454495	8.72874877927383	8.72861431009219	8.78617322049117	8.81456166334747	8.69643010445366	8.52762106529229	8.43482961348179	8.20815882324501	8.08644857944936	7.95026610182176	7.76496923916607	7.65104776236799	7.65627812514382	7.54725728623739	7.46013806005714	7.45547309705244	7.47267625517578	7.46970902930022	7.51445487366847	7.60301616518387	7.75847806201609	8.08032792093878	8.25808113683104	8.35504193044468	8.48388199216623	9.08977858868695	9.58330137493186	9.95652041085653
Incidence	Both	High-income North America	75 to 79	6.91805551543814	6.8926600346051	6.7936812450128	6.79263911075015	6.76900276978454	6.80245013247295	6.89290064405457	7.02082908170911	7.12842788274521	7.14990629230521	7.11741838878922	7.00761611195055	6.8838054270426	6.79707887297659	6.71191631472917	6.57429105708729	6.50501133096156	6.46970116252208	6.31341445840787	6.11207777536745	6.07377286977984	6.03574634628489	6.05841461499218	6.1279780733518	6.17853258633107	6.23897728470509	6.29082002903104	6.37022372175857	6.70888822400433	7.09364289745006
Incidence	Both	High-income North America	80 to 84	3.58332163859547	3.58195251678769	3.59947510028666	3.61178580867138	3.65490536703999	3.66327459490703	3.71326312937351	3.72590668774125	3.7538997724	3.70422535122368	3.68091237189818	3.68949781298125	3.74155986194604	3.78267163016396	3.89913198472488	3.88807200653969	3.88893361606047	3.89408170835088	3.90838643286728	3.80223810407689	3.80489469072429	3.81424787050854	3.77615806995843	3.74425717571641	3.65810181822051	3.63442095329226	3.60018773374738	3.62837299968438	3.7098265072472	3.74612836533957
Incidence	Both	High-income North America	85 to 89	1.666684634492	1.67348447395062	1.70745352749815	1.74589517467384	1.74559040024802	1.76446779337352	1.799664116981	1.80645330190736	1.82885960212486	1.84177228807917	1.83283258300867	1.80818545433467	1.79767156950611	1.81915422746558	1.84594903017567	1.846666375208	1.88938265880468	1.9716296737096	2.03832161164844	2.05671650511604	2.11448531376746	2.16206221815486	2.17486403337396	2.19548524531931	2.16403455722467	2.15387753887566	2.09359849127235	2.01674629895981	1.99684723808879	2.03213830322647
Incidence	Both	High-income North America	90 to 94	0.333973887628346	0.332126402829863	0.335232711965828	0.344223011798471	0.346423017859007	0.348417611192582	0.351396196842788	0.355815820097629	0.365299343631086	0.365351079089935	0.365253557534228	0.357055623924607	0.366279197746555	0.36898651215197	0.387724204709949	0.398743041981128	0.408762263816416	0.415004467441399	0.424196857206903	0.425824742957201	0.446175963156281	0.46884872704846	0.489732061247984	0.507255658020921	0.517421960917325	0.524340338238384	0.518110478269286	0.510026137131973	0.515081271641039	0.524444898839173
Incidence	Both	High-income North America	95 plus	0.190732304888618	0.188890682122473	0.190937500455349	0.200180260394579	0.207808310528347	0.215112618771384	0.224764488504001	0.225177750287914	0.237533565310287	0.239762252485069	0.244380875396289	0.234604161734991	0.243101736359034	0.24943769410838	0.27068544559107	0.28928208756315	0.302650649237511	0.313865240401171	0.317399162396083	0.325791028036275	0.332492317212767	0.342537934633722	0.348546648567494	0.35779346774305	0.377545312736668	0.388791647952149	0.394581221787446	0.399652646942157	0.405636012241498	0.415603777863376
Incidence	Female	High-income North America	5 to 9	0.493947115557579	0.485788617056235	0.474385318043255	0.457009863084759	0.452869189234207	0.448002404713758	0.442595663512524	0.439757814459999	0.429141619293133	0.408925641478373	0.389765421408595	0.368189792551311	0.350755544601253	0.340731640940245	0.335860361372177	0.325837958781585	0.316561371854435	0.31590681865153	0.304535306816163	0.293885678173367	0.290656187744943	0.289311034472226	0.290788579649381	0.292377659502146	0.286275720709196	0.285000124164395	0.277066276279912	0.276004425667615	0.270098331684118	0.263603903101501
Incidence	Female	High-income North America	10 to 14	0.449812540041975	0.448410232439403	0.443627465505852	0.432053263925122	0.43154533804748	0.427126211783908	0.416542042829386	0.408330692598828	0.395905276636935	0.385260630773956	0.377856240054182	0.369669249705461	0.362182409259628	0.358904035349723	0.354812404756143	0.337577210630278	0.321702403324984	0.316755816307195	0.302245129474423	0.293079146596997	0.290378971602898	0.28597506902552	0.286241363405003	0.286856435226154	0.280830573697091	0.279770215174086	0.273122099897232	0.277431455485041	0.277823161642121	0.274815002795708
Incidence	Female	High-income North America	15 to 19	0.625296973184283	0.594832693397821	0.565571044662551	0.541007888042887	0.537179583966624	0.539073998112246	0.534067805643035	0.521334100489554	0.507839567685744	0.484320647235737	0.462378471656221	0.443375436419489	0.437543020365838	0.432933994149921	0.433492631475567	0.426048164209789	0.416453425564193	0.406570405846594	0.386827153631317	0.367775000975222	0.354088049937015	0.341771102831836	0.33275043706188	0.324263911219985	0.316684269953765	0.316422271110235	0.314500312992884	0.333012862239552	0.33414268502278	0.310542344061636
Incidence	Female	High-income North America	20 to 24	1.17551604517486	1.15696919674845	1.14471686911566	1.12138845433669	1.1041465127671	1.05261250345752	1.01683275578761	1.01292258207285	1.00625843645374	1.00256288797225	1.04561643315081	1.05485119017502	1.07652895803524	1.1216718422349	1.13423579966828	1.10661473610783	1.1053571143191	1.08153805726915	1.04633028248692	1.0672755292592	1.08985231733819	1.0834629757747	1.0622780885068	1.02557437870278	0.967529780473043	0.966131861026612	0.905186074580651	0.824563000089228	0.77441556169358	0.771750278576467
Incidence	Female	High-income North America	25 to 29	2.55186450762136	2.45317284437027	2.37404393781314	2.28359421266548	2.17957223894746	2.06042795866476	2.05794677682788	1.99831854090097	1.86458764654251	1.82942718202881	1.78704462224048	1.78022129084565	1.76885254164071	1.80414889331454	1.86036160535533	1.8795072244739	1.97607448460072	2.01175908438081	2.0231299693532	2.03297691320804	1.9935293842012	1.89036538172822	1.82255722476447	1.79163885779697	1.74824389105655	1.72331279685696	1.66256724216168	1.69226615265123	1.64175826390274	1.50878642460111
Incidence	Female	High-income North America	30 to 34	5.22959199733019	5.07023952530901	5.05405912454587	5.02498558433969	4.93724445771045	4.7188461764648	4.56433736973452	4.36385330396957	4.14458330103645	3.77617920483685	3.64360026957626	3.701070158928	3.64308348284885	3.5231230167184	3.39340128167904	3.41239239470203	3.35479232196367	3.22466384094515	3.21579556872216	3.33974682811527	3.41925089726191	3.40402280290538	3.32829836634974	3.26491500289392	3.25638435887906	3.21171668423383	3.28382214048581	3.34146072878671	3.26662565555406	3.04714068362738
Incidence	Female	High-income North America	35 to 39	6.50792305028519	6.69585667056364	6.8793833245365	6.97873082311243	7.06548864512298	7.16705883794281	7.08607887740321	7.13239863611842	7.06887178844184	6.96759162574442	6.81239083218476	6.6678980616862	6.34755532158687	5.93469199328822	5.57810203299237	5.33713320527185	5.25312199912779	4.93247603793885	4.78125668362353	4.66093163875052	4.5662632005809	4.3280324397709	4.17449076119702	4.12057037272989	4.24504624403661	4.31952769989982	4.41751755601821	4.34409275612255	4.259844828033	4.23001832013378
Incidence	Female	High-income North America	40 to 44	7.66482218512171	8.08069681837822	8.19394243490625	8.26944844670644	8.49035006843787	8.68762946720057	9.02421803117289	9.2371595374338	9.45191403167243	9.48074462534241	9.53784785827662	9.50558671272147	9.51574656384036	9.2851304627723	8.92189828725158	8.75700722538498	8.6339822023827	8.22957922508667	8.13599214821651	7.82074649015945	7.55036726535418	7.35829579111555	7.1923710692152	7.02780415414573	6.90504968718619	6.51248741562098	6.30113680312781	6.41464298809718	6.41245665643962	6.11709316706953
Incidence	Female	High-income North America	45 to 49	9.62546340702171	9.89848002344395	10.4189649464338	10.7346122700772	11.0531912421832	11.4360910401201	11.7747237718444	11.6215688045369	11.460695163288	11.5800252878694	11.6572121275999	12.167755353348	12.5209121241518	12.5277726109692	12.5856588704344	12.4782261621353	12.2212431359265	11.9945046770886	12.0992565734479	11.9367812974015	11.3436596915501	10.9280390110844	10.4742552854018	9.91580459491434	9.38232001525733	9.26618410697229	9.12789972204385	8.91403872388734	8.69603703088676	8.52728650250992
Incidence	Female	High-income North America	50 to 54	9.07408850629413	9.10659032534723	9.36274197137501	9.54917662089609	9.84151210526286	9.97696449941689	10.1619046896812	10.6435314789449	10.8056285629808	11.0784148511534	11.5640660118588	11.8779295849897	11.6381681286489	11.6186221074561	11.7214115768945	12.0032503717845	12.1122753074227	12.1852845918004	12.2654299100921	12.4303812540724	12.3220867670947	12.1706963594291	12.2200264211856	12.0221151526488	11.8147782721543	11.7295518715832	11.2214407141728	10.8344571048261	10.4572243633649	10.1050118592331
Incidence	Female	High-income North America	55 to 59	10.3825125802647	10.2412788447265	10.1138716990303	10.040389876528	9.95527377856051	10.0094411252345	9.9896325397437	10.1282646426199	10.4751233527363	11.0300795046248	11.2190203449551	11.1312233019204	11.6811346372153	12.1197526765294	12.2893770529552	12.5668976056808	12.9445442323231	12.9547915255117	12.7403591946081	12.7601438150497	12.9459266184564	13.2422489146718	13.4809097706262	13.5648012546388	13.629495459737	13.6391947041528	13.7137390902863	13.3938695658251	13.1977742355003	13.2297975217957
Incidence	Female	High-income North America	60 to 64	11.7960537770141	11.4902286238503	11.0938098821222	10.864090529903	10.490338377083	10.1934157295629	9.98519384117907	9.81752367825053	9.8455223741581	10.0860535268381	10.0961572130667	10.0324883603458	10.167228408401	10.6837366849415	10.9398345964596	11.1102398804195	11.1158231901312	11.7671013527912	11.9793226685165	12.2753892886831	12.6817993786118	13.1927102888401	13.0985050348801	13.2360042811202	13.636479852678	13.725768531039	14.1734778208932	14.6157921688033	14.8869211688621	14.7023519371226
Incidence	Female	High-income North America	65 to 69	11.1639730898016	10.9688241409099	10.655327856342	10.4311568585945	10.1116292196635	9.86547015009328	9.57182291667936	9.34535319641795	9.17598992805386	8.94252974521033	8.74956743135682	8.55436672620851	8.4735388743646	8.53349657233016	8.65595346605172	8.72574156138739	8.77563742258625	9.03432749207297	9.25290706555282	9.49288870421568	9.81150574790639	9.98029165967199	10.5866151125349	10.9990601501716	11.3817853848844	11.7166881486077	12.0128552560272	11.8613861717406	11.8954676844925	12.3735486070945
Incidence	Female	High-income North America	70 to 74	9.11158005753577	9.20783359385234	9.14355803585219	9.12453799724448	9.19732547486328	9.19751763194202	9.0349974738586	8.85125433968228	8.77171601765013	8.43529854703817	8.28790845371942	8.09401665193326	7.87054638300322	7.67210925232353	7.65528096076206	7.55859851732581	7.48682486934403	7.5138669794506	7.54723435076972	7.5702456171731	7.63065275084539	7.71741145872363	7.84453231665606	8.20349239455875	8.34883428391088	8.4325988725501	8.54377555606116	9.17416269992025	9.62569270164946	10.0009589237645
Incidence	Female	High-income North America	75 to 79	7.31647117339631	7.27086787485161	7.14708697981068	7.1049761424054	7.04867714105292	7.04543169704654	7.10003410021678	7.24571949014106	7.32684524552105	7.32655093613721	7.28085573576597	7.21629756272833	7.06922590393617	6.94534290541044	6.86176253314534	6.729519142358	6.64091575917618	6.60939269639623	6.39614514524541	6.22002880381306	6.16801427478549	6.1369568490642	6.15501084521586	6.24413543351743	6.27989495628181	6.33314009703148	6.34505884860199	6.3656897418415	6.63364942474699	7.07010253933655
Incidence	Female	High-income North America	80 to 84	4.09715715669713	4.09324108283602	4.13760691970443	4.16214014507367	4.20700870274113	4.23404784122971	4.26542543292057	4.26697234630162	4.26054570748468	4.16790149285802	4.09990706439949	4.10863848231191	4.16253749969245	4.18743574403811	4.30627748563099	4.26185101941466	4.26759164173093	4.25813828659351	4.27648666806839	4.15544994317619	4.15888959100245	4.16353222002909	4.11663129289532	4.09197916243374	3.97436036576629	3.96028304174274	3.9252184858266	3.97269809255951	4.03558351012981	4.04089034906141
Incidence	Female	High-income North America	85 to 89	2.05457764367276	2.06401104588778	2.11539218557427	2.16945230575236	2.16609250140853	2.19539290799149	2.21938473568073	2.21229538160095	2.23001474667162	2.2390833270026	2.2062055851091	2.16985176052908	2.1380917791016	2.13229193753595	2.14314753412437	2.11729775776162	2.16056588934743	2.24770862271878	2.31883961112072	2.33756222612706	2.40405294567075	2.46219234544227	2.47814365839674	2.50177368550435	2.4391031792302	2.44509729204927	2.3692939748005	2.23768438896021	2.19332036186184	2.25830532221388
Incidence	Female	High-income North America	90 to 94	0.431382848548139	0.42833731174404	0.433812068699467	0.446985472187271	0.452677003829766	0.456244032844635	0.45290742733962	0.453722685988419	0.462572151944675	0.461831547396722	0.458577694208491	0.445965626679699	0.455764891411847	0.451991764948921	0.474096665569106	0.485779460509994	0.500341300309403	0.505453141397618	0.515321170427853	0.518421307903161	0.546060242370522	0.575466554126478	0.599227271701132	0.619705480706332	0.625231432553835	0.637037958149787	0.625881576957983	0.610523311435553	0.614130942021142	0.62730448186849
Incidence	Female	High-income North America	95 plus	0.247965345436506	0.244340534287318	0.248097935926563	0.264263245124524	0.277878419117059	0.289205786177449	0.301353747944926	0.299718747471483	0.31624508174794	0.31721878845844	0.324022189412407	0.310604695972613	0.320603527894415	0.326111864748488	0.355034853422191	0.380480401660165	0.396191928564682	0.410181347752478	0.412585399826194	0.42629051714689	0.432965717684888	0.44921774129271	0.456367100356856	0.467127637568113	0.481672271554458	0.500086308034688	0.506440448784306	0.516223661061438	0.527033432512256	0.540691832032228
Incidence	Male	High-income North America	5 to 9	0.535932611869421	0.528270597523406	0.518671632874078	0.503702139219499	0.503713327515256	0.493529601346487	0.494094560913939	0.487594674790382	0.483571681053011	0.457437743326289	0.438209791500573	0.419450496420557	0.409654548863078	0.406354353557445	0.404802450588053	0.389796646788085	0.38094338336256	0.378549454423031	0.367565780824852	0.356214548387683	0.349412524924866	0.344755975649825	0.340745697448975	0.336806479761335	0.330101617632483	0.318408579023365	0.304756531895207	0.298530088278015	0.28795566145369	0.282336907409122
Incidence	Male	High-income North America	10 to 14	0.458441525811443	0.462813215179758	0.459844077048119	0.451988354105554	0.450173778926521	0.437455411249113	0.432803088068541	0.425364531640821	0.421625727800595	0.405110434565247	0.399978281873476	0.396953350137262	0.398278556852304	0.401753041025048	0.39882766115343	0.381677120203651	0.365766484698336	0.35948995061255	0.345313608259405	0.33266203231417	0.327211320979227	0.321048848733044	0.313947769202362	0.309314299497292	0.304424887590882	0.294217597545926	0.285851230014965	0.286253207929382	0.282823786386068	0.280867266588226
Incidence	Male	High-income North America	15 to 19	0.760558141457423	0.7251716923018	0.697206048895073	0.692803152046194	0.693006284780452	0.681087594235191	0.665479556803024	0.656017856331324	0.640978393220298	0.619707211476648	0.611203285437079	0.606172951938575	0.599977875272772	0.595634393589631	0.607475501723914	0.599851308865841	0.593406279718459	0.587440810743373	0.558090671309792	0.524076331227477	0.502390733248813	0.4755054912264	0.450551915898297	0.429239825870752	0.419265038306586	0.408513755459741	0.399304955226537	0.398435794160817	0.38721790533069	0.379082229541673
Incidence	Male	High-income North America	20 to 24	1.03884804422149	1.02220535339778	0.998972928567713	0.98212499531061	0.952019279755443	0.921684545479323	0.872239364019123	0.836984581343709	0.837764341328478	0.826392665390012	0.83313353828902	0.85633819013696	0.886643856516149	0.9006724190631	0.940857214491971	0.943890023319996	0.95070175016092	0.950703758320515	0.910102095140023	0.871933997150264	0.847127938268862	0.824598973048676	0.796170269230165	0.75637965364278	0.730010283500298	0.731164227754328	0.711526131599159	0.676500322685371	0.621719535808277	0.599663655445132
Incidence	Male	High-income North America	25 to 29	2.27656071051614	2.105080470771	2.01402514036284	1.95916978612688	1.89995274335963	1.84690547841038	1.85728066614256	1.8268030817569	1.78722504223857	1.71824193531229	1.67712167678656	1.6582593581277	1.66245171064674	1.69299898922887	1.78522198624159	1.82467375942458	1.85937482777678	1.86412400077197	1.82090032136914	1.77427234567964	1.72389135932769	1.66279939807008	1.64801336799078	1.57555656819345	1.51785166708342	1.59341788837849	1.59934428604282	1.55563075337328	1.40082276408253	1.31818399407613
Incidence	Male	High-income North America	30 to 34	3.84812259977284	3.78310858458997	3.73789301670921	3.73817403534058	3.64095988308284	3.42757968006368	3.36616988769274	3.29665837452299	3.19325486577911	2.99805455744188	2.84953331254997	2.81631405122209	2.75881629743999	2.78011999636516	2.7354496850745	2.68853822287356	2.58940183595075	2.47314017700288	2.33358806068143	2.38265493957626	2.39995401444458	2.47320710755925	2.50636007042644	2.46617925356298	2.44570530597447	2.52417379796598	2.57230475849874	2.47721127978611	2.23924322128239	2.1299018130923
Incidence	Male	High-income North America	35 to 39	5.72460286186055	5.77647155268956	5.83452395095575	6.00983860942664	5.93302468362118	5.85764699965147	5.82217994712593	5.80144592418165	5.72710417794634	5.60347415427839	5.43259898606224	5.16975737392155	5.11221989028332	4.98031377888863	4.79033741725078	4.59165000891841	4.48476287408392	4.22589120257402	4.13273649885356	3.9721079067537	3.76933933168707	3.5090702708427	3.39088593378349	3.18296908092617	3.27614658642548	3.5104126222349	3.58291152566318	3.53374933569125	3.29784757653279	3.22087875493706
Incidence	Male	High-income North America	40 to 44	8.8556435331958	9.12209193728938	9.12058204949724	9.21889554778258	9.18532094056454	9.26206996647527	9.16862738792433	9.21936849311295	9.23061773674307	9.14175372204699	9.04792816697646	8.95185078508752	8.84278645124949	8.48991296965484	8.31383748184822	7.99828787948108	7.66278374438704	7.19154246051193	7.04132540734099	6.90813345563165	6.6361093334061	6.25528099631646	6.18473669499128	6.08892596738364	6.01285571334035	5.9225440592053	5.84418764946151	5.72378268586368	5.53915014360568	5.45112775089465
Incidence	Male	High-income North America	45 to 49	10.2721823561888	10.4489139345603	10.9950999648536	11.0666400547549	11.297147572145	11.7370047830004	12.2251300812598	12.1841099652008	12.1159812949293	12.221416072767	12.2982447696548	12.4233853577707	12.5467081198146	12.3329284055719	11.8000380525222	11.7864329991918	11.8331759351698	11.6885640341769	11.5555495779855	11.5363720479203	11.3355336413575	10.9980374035611	10.5691111024563	10.260480374767	9.9565891584281	9.68373999500666	9.45717572609847	9.29568719697961	9.10526046675437	8.83307525877544
Incidence	Male	High-income North America	50 to 54	11.9590274531627	12.0246900621858	12.223728067424	12.5619362761457	12.861146591436	12.9702860393887	12.9744134181058	13.4428305618574	13.7090146483606	14.0846545843818	14.4091738391199	14.98301149528	14.7291282684705	14.59738864642	14.3561763910804	14.6569025987083	14.5626106174405	14.6610771477082	14.8188037534204	14.8020407292618	14.6841607937159	14.5468109390981	14.3443802957958	14.2389806221462	13.9687517619414	13.57376247286	13.0141644604198	12.6515296166762	12.3035895140034	11.9479323469752
Incidence	Male	High-income North America	55 to 59	13.6458944484741	13.5147933948464	13.302022789118	13.154619461314	13.0858933503074	12.9200335609953	12.8652494599533	12.9483200805169	13.2333580007615	13.6290602392837	13.7299889077152	13.7072362729176	14.2064436616559	14.3080871192176	14.4925898405767	14.8329123308374	15.0971432402662	14.973104679518	14.7970300876025	14.7970058046247	14.9165985708809	15.1601264746096	15.1909460592733	15.338145889036	15.3940072286934	15.1862152736221	15.2338031046477	15.1870746599559	15.1030206909229	15.0237137450605
Incidence	Male	High-income North America	60 to 64	11.3652091955542	11.2575865282841	10.9588300845567	10.5285845818487	10.3810576167261	10.1003925239589	9.79727319266871	9.71688776437195	9.64597575777837	9.6776945420656	9.74764633384798	9.87912915263217	10.0121399613705	10.4579073466995	10.8308879286921	10.9085932222837	11.027855253444	11.6685977031117	11.9001743809379	12.3568929263981	12.8600585782299	13.543600623808	13.4834318528537	13.453202003618	13.5520625998807	13.6137942614825	13.7332687192199	13.9827479125619	14.218942025304	14.289422813549
Incidence	Male	High-income North America	65 to 69	10.9654937795922	10.8073606029077	10.668518626714	10.5266491834462	10.3672060324148	10.3966588073513	10.2908117860976	9.95515121511341	9.60560410218456	9.18444774350255	9.12452256913541	8.98051613087134	8.84146729037889	8.96959028643218	9.33074589117206	9.36395785946211	9.66778601679817	10.0074257527244	10.4436861368628	10.7396207342166	10.9068152052491	11.0091123534189	11.6437796960076	12.0966643562403	12.3197979641235	12.7147406126869	13.1315984634315	13.0583118766464	13.218426596973	13.4803993489499
Incidence	Male	High-income North America	70 to 74	7.89036920963358	7.98550883161334	8.08869848140213	8.12510648954508	8.16924573106223	8.25149515832004	8.19523890424653	8.05041355554033	7.93942672815888	7.88030696138128	7.79468072925196	7.74035686293871	7.60876556551446	7.61922058560338	7.65779632946712	7.52992838771006	7.41919127009499	7.36720273612342	7.36001743881061	7.31959502863179	7.34419823466665	7.4385376964689	7.63733858195445	7.90957879791905	8.13214303251395	8.25008864761135	8.40367830652167	8.97817961438271	9.52802412824248	9.89849880013182
Incidence	Male	High-income North America	75 to 79	6.29099829323885	6.3027207275222	6.24837652425323	6.31654271296653	6.34935577553976	6.445190312623	6.58627491789717	6.68922105414398	6.83664841999136	6.89493866972719	6.88071734079068	6.70289265546431	6.60947181080379	6.57302893263211	6.48377220850901	6.33710942157726	6.29648696159211	6.25853825285758	6.18840668853461	5.95089306541157	5.93568751692404	5.89022507526138	5.92243508493679	5.9669432651995	6.03787206786493	6.11155224696907	6.21818863173714	6.3762199632413	6.8069977664319	7.12437861305808
Incidence	Male	High-income North America	80 to 84	2.77460775847484	2.7844301222827	2.76913820242256	2.77287882515708	2.82648299752237	2.82405723488115	2.8958810877719	2.92808824332887	3.00885973821493	3.03495850613835	3.07409584767384	3.07745494555645	3.11871431838217	3.1710102981578	3.27924415980955	3.31695423852495	3.30794131840759	3.34376026644108	3.35217940435955	3.27484759508432	3.28621067162322	3.31204403696289	3.29687033021742	3.2621926441059	3.21922996381579	3.19345080922294	3.16493789103798	3.17299903614472	3.28504739313513	3.36126928800331
Incidence	Male	High-income North America	85 to 89	1.05618876669918	1.0643300600815	1.07800455673806	1.10026560173026	1.11463361280506	1.13087145824661	1.17833938327281	1.20802630589412	1.23894735392596	1.268296360246	1.29208848426789	1.2800685253627	1.29401248770625	1.34595459766205	1.39345788445296	1.43315361543605	1.47329384642841	1.554298482956	1.61445314320218	1.63737787782065	1.69020207409605	1.73053271878515	1.74793411291553	1.77086212945191	1.78232194529711	1.75978684509948	1.72441368314666	1.7245530902097	1.7406511203549	1.73684096144467
Incidence	Male	High-income North America	90 to 94	0.180664168917195	0.182053900626708	0.183124856027836	0.18758184453371	0.186990583499952	0.189878637085314	0.201126147083913	0.211449046478851	0.222256379279419	0.226091857322688	0.23009521482387	0.227226339842311	0.233883173552695	0.2435527057719	0.256220266252053	0.265755251404372	0.268248366785742	0.278278893326814	0.286506145181847	0.287566213338428	0.299822500586206	0.315552761865983	0.335594500949203	0.351360796110463	0.367814802133232	0.371833227254977	0.3737938145296	0.377117448412753	0.385922939310988	0.390145204828389
Incidence	Male	High-income North America	95 plus	0.100654541359187	0.102398431346665	0.10273900157996	0.102498349199288	0.10266921493549	0.106172207238288	0.111387162952398	0.115264689872704	0.12178561030564	0.127962039346183	0.12903892424313	0.123625704371515	0.12843615522642	0.133571134458832	0.142261649093349	0.14993510498867	0.159125993433754	0.168270236095594	0.173570799322894	0.175732420570862	0.185275656383242	0.189152854713619	0.196766663668191	0.206217992567277	0.233048375453818	0.238183080615839	0.244790130807501	0.245486117021014	0.247336764084778	0.252281247239341
Incidence	Both	Western Europe	5 to 9	0.322178891071657	0.316394650299573	0.313326529475606	0.309068808973943	0.30730490956736	0.306543946990672	0.305829856708744	0.305885861586565	0.299955463940156	0.29593461735983	0.289573405089967	0.286889830549588	0.284642839189437	0.278192143563697	0.280353065425104	0.27890939746471	0.279806476101813	0.276550653873912	0.272822976370973	0.272527451733721	0.276659124827014	0.280523058629037	0.285105154820324	0.287876849971874	0.291769742581558	0.287253570438177	0.292673200624992	0.287614526086768	0.283269440555086	0.27959966298685
Incidence	Both	Western Europe	10 to 14	0.298786225270747	0.296527076819781	0.296614470942969	0.29336867443027	0.291409856521771	0.288371503607982	0.285941892144576	0.284854756302856	0.282931242543452	0.285363134922451	0.288324070802768	0.290659969536978	0.287240590985806	0.281182698709252	0.282282507617632	0.277123441380195	0.274454845756175	0.270315458600864	0.266254649702851	0.264623336857367	0.26681660691814	0.266845834711824	0.266643731525292	0.267771964379176	0.274471281717395	0.271804129036008	0.275053177158623	0.272210765935901	0.273237800306924	0.274015337930996
Incidence	Both	Western Europe	15 to 19	0.639094242458711	0.621920010767318	0.594330958785899	0.563702061966704	0.542951322762671	0.538912627681964	0.531899295799015	0.526823449695012	0.519406403411757	0.517227294661579	0.512392086622895	0.501859545081947	0.481069470757497	0.460157138176163	0.452459365732884	0.438693787211509	0.435173117905567	0.42662589452036	0.410622452698136	0.393723294328261	0.379182093268658	0.364934377900898	0.357980612448554	0.352573649877028	0.35627173394812	0.350473196640795	0.352854209380767	0.347333222325314	0.346845631858533	0.346342983856356
Incidence	Both	Western Europe	20 to 24	1.2384122105289	1.24263531511479	1.21839485350786	1.16941746203601	1.1349439186217	1.12786264866563	1.09811257689482	1.06540074350364	1.06708642958809	1.06020249033809	1.07401267366214	1.05741829176769	1.04547427348569	1.01624062574655	0.998418520854415	0.971547941221984	0.941888204108616	0.908547732055545	0.880487941539161	0.852936046549238	0.80860935283507	0.771311560335198	0.722007680728597	0.69137991859673	0.667855570250737	0.648264403473217	0.654052944265543	0.660572083688303	0.662523169230162	0.669892531757296
Incidence	Both	Western Europe	25 to 29	2.17342151868318	2.27583972606249	2.29567007052792	2.27833618006925	2.21920037568417	2.19180909683948	2.14632850774368	2.11672314149844	2.08072039385264	2.04550204146274	2.02925419430968	1.97352417002843	1.91250214828817	1.86588353730195	1.83437460396381	1.79991769527797	1.78249522298186	1.77615915031085	1.73992389482816	1.67795000399198	1.57606543540467	1.48447733308612	1.40087843937122	1.35176915237751	1.29801519532176	1.26696826201265	1.26579706091842	1.27082351347532	1.27795108256468	1.27644043268848
Incidence	Both	Western Europe	30 to 34	3.61908956333516	3.8189334434013	3.89953376318779	3.98159856648444	4.03870316178594	4.05072228649542	4.03349981916022	4.06636485893853	4.00091659111841	3.95096836814566	3.9144805180059	3.79441133648557	3.72066734005351	3.62553362464584	3.55530229850492	3.47165316009505	3.35531463118934	3.24659828320934	3.17005721879876	3.09277612214022	3.02229638362895	2.9514357011289	2.82994988418897	2.76610311909613	2.70857574789722	2.64994025445266	2.65372586289261	2.63927078692062	2.64915098951308	2.66639380947333
Incidence	Both	Western Europe	35 to 39	5.40474593287372	5.48619079952441	5.54668585434687	5.65254064513634	5.72366627361577	5.82417267369676	5.79178763732611	5.99287089592339	6.01842627987868	6.14513309000349	6.26908543489405	6.341910989243	6.23110564366716	6.08022882031046	5.98672916917436	5.89576001494848	5.74826411269342	5.57128193898991	5.37428995924081	5.17703926808969	5.02480989501093	4.79553233572406	4.5965818799752	4.51024920957842	4.38417697454899	4.29112540263031	4.27052114161665	4.28414230676052	4.29300680240365	4.27654445283536
Incidence	Both	Western Europe	40 to 44	7.73112515605578	7.9840900486457	8.02483846356104	8.08979966928385	8.10007942040262	8.13196159550358	8.08499926360871	8.26091934504873	8.32261563850587	8.45102344116947	8.62557176569173	8.672830749122	8.78672975465799	8.91087022229082	8.96657120301596	8.91105908875749	8.79102994955757	8.81877190773335	8.75357342789467	8.63845854617957	8.47307653374791	8.20362416014985	7.90235197143195	7.6436130741012	7.39837989062986	7.15834785811873	6.92807999674677	6.85204533115348	6.81564418675699	6.76611368337332
Incidence	Both	Western Europe	45 to 49	9.16033957841795	9.14210963977485	9.39638011063396	9.63561387481032	10.0047696702218	10.4011406911799	10.6109216415853	10.6059762478683	10.5168995358707	10.5295394357877	10.7655782197529	10.9326870006198	11.1737604708723	11.239010388227	11.2714565630652	11.3192905638961	11.2610473646722	11.3492254042061	11.4519883795874	11.4745107247128	11.3829428282331	11.2775891691401	11.1490712938017	10.9792684779135	10.6823290916399	10.4217675118146	10.1256013572146	10.0304653569293	9.88586969748325	9.70710366947209
Incidence	Both	Western Europe	50 to 54	11.3710426741432	11.327919346792	11.1669787445064	11.142214557892	11.0763629178249	10.7315212547014	10.7047096856603	10.9800733170632	11.2564751606103	11.64396073769	12.1850933051676	12.5881215272745	12.6630636355829	12.703313315401	12.501197271412	12.4693610488125	12.4726836111255	12.3878239298975	12.4090696944764	12.4914560883411	12.4033590368984	12.327895666792	12.21473811034	12.2428193931794	12.2835158572607	12.3786006330225	12.4411701267737	12.5161945150606	12.4793430566336	12.3509337012251
Incidence	Both	Western Europe	55 to 59	12.083799895403	11.7941122544575	11.5510232547473	11.5700058137275	11.5510197153855	11.5749070141436	11.6630183987394	11.4755786747946	11.3765216259057	11.2467195683095	11.0146846798737	11.081107479941	11.5531905250773	11.9943316895118	12.3095014113193	12.7392395737325	13.0873482831799	12.9095502273334	12.7753306236945	12.6292898088216	12.5328336965075	12.5253097498391	12.67460540015	12.7941910750338	12.949609093257	13.1150835289591	13.3063902200888	13.418229384422	13.4365691856255	13.5141756889123
Incidence	Both	Western Europe	60 to 64	12.1204967247825	11.9712893010605	11.7957209717142	11.4716114347297	11.2630172121848	11.0984253567001	10.9603239553514	10.8138772261465	10.764199701448	10.6135953643709	10.4446199703737	10.2995829148839	10.1204619570459	10.051511236784	10.0939950841701	9.9995369381511	9.98988943959513	10.4153184293353	10.7264250328629	11.0591588300361	11.4621865050545	11.8526622341236	11.8793080884582	11.8236697461071	11.8150458011798	11.7060931992269	11.7232660282063	11.7246034205625	11.6930780774194	11.7610322736538
Incidence	Both	Western Europe	65 to 69	11.4769024030365	11.2855075448684	11.1500319569405	10.979989306182	10.8686923901675	10.8284996248146	10.8256373246588	10.5815756225696	10.4304064691734	10.2015091052915	9.9851120772576	9.80106208867099	9.62907791350469	9.61148969481827	9.66273836593063	9.67800999380316	9.74387482396779	9.70004889888387	9.63161490013834	9.61752153656313	9.61638221706426	9.68012365062715	10.1336439617206	10.4719905400909	10.8121118058437	11.1445838145899	11.2758993353338	11.1266474683153	10.918555989934	10.7315853999986
Incidence	Both	Western Europe	70 to 74	7.5797605249356	8.02623105649007	8.66865046153008	9.29621620135449	9.76440325650813	9.77606266836984	9.61341748779416	9.36966725477353	9.29404835070203	9.13886094919398	8.89515062757044	8.76732672951333	8.55546150792409	8.37554169883056	8.26351264671795	8.16293498774228	8.0967897358682	8.10742756162126	8.13436059181863	8.25151413280039	8.40330796976123	8.52497090039949	8.53299706645197	8.57065699220501	8.57021108641595	8.54959324905158	8.47771182498083	8.71387921124109	8.93117135166044	9.18440071009146
Incidence	Both	Western Europe	75 to 79	7.39677530060192	7.00851299268987	6.55188473303738	5.97253375301573	5.53416596409293	5.58463133018192	5.93098173048084	6.3611362137709	6.8832644240792	7.23603492534991	7.2135041762842	7.08263093818104	6.9489330782956	6.84790663977805	6.79259452553777	6.7491053564427	6.75379144344509	6.69968342584053	6.66399413802292	6.63163762649904	6.68382514527166	6.75231475198972	6.84537442848473	6.91515679880149	7.01102869732954	7.0855173965752	7.11494351596749	6.98524303139163	6.99594697153612	6.97205997259502
Incidence	Both	Western Europe	80 to 84	4.59059820111759	4.58026628719629	4.61529040290466	4.61749392846886	4.56268433337148	4.45793941167073	4.26075394375463	3.97962986142384	3.65078750801335	3.36925701828172	3.30594025406352	3.43879048228077	3.64881775676491	3.88121835528448	4.07762861487983	4.14018271005232	4.13483701335681	4.12643447210608	4.1649567115323	4.18169304678777	4.24420953719797	4.35945954478536	4.45908885354093	4.47826180866219	4.52459380042935	4.57735349410011	4.61628379344617	4.63337854548108	4.75135527131592	4.83332789386148
Incidence	Both	Western Europe	85 to 89	2.12352409741038	2.13598603685065	2.19887735905033	2.2412346381538	2.26808185092973	2.312241385449	2.35333158603481	2.38816986575819	2.4149068023384	2.42474467035733	2.34430196357471	2.21618229777033	2.06410298441908	1.87910595459188	1.75566794739836	1.77587474252752	1.93492101646623	2.11091094282405	2.29782420918874	2.43140700417462	2.52358093568506	2.56550191721242	2.64238343339843	2.67858808592147	2.73153592864494	2.80156527568848	2.86750230184362	2.85668374013282	2.88283122985229	2.92174549427866
Incidence	Both	Western Europe	90 to 94	0.501737578660298	0.511609637246386	0.532444200169908	0.546417552056268	0.556157354619781	0.574247241470786	0.589005430797514	0.602228462517921	0.595213126275987	0.606003779056363	0.599373545056689	0.611760108050443	0.618922599716659	0.614063815422836	0.613517665474443	0.603799067441101	0.585191036142406	0.554542772415166	0.522936913279756	0.504856610133095	0.542260641069873	0.618145299137293	0.702105042080226	0.769223801897984	0.827877498512863	0.864658630202729	0.884784051733312	0.885462346304063	0.902187584353477	0.919945113787107
Incidence	Both	Western Europe	95 plus	0.168169281213221	0.173924831938137	0.183322840429409	0.188836871228561	0.192386095731305	0.200027641836675	0.209499965756936	0.222244200816347	0.2252188527439	0.238419968247686	0.243947031945801	0.261243550998647	0.274775509711288	0.284218400605373	0.301699169805304	0.318000491041382	0.331199671886411	0.344182916242648	0.353466284324554	0.356920521260339	0.377596061615095	0.397342754287979	0.405184967083091	0.404836342209059	0.412625202590494	0.431006189966364	0.473689850806986	0.495200443813402	0.521462480996866	0.548347187222375
Incidence	Female	Western Europe	5 to 9	0.259925714510412	0.258274073221264	0.259399984855887	0.257670004551644	0.258728386265419	0.261280034913821	0.261473403255846	0.262041728505209	0.258729071972099	0.257939983772053	0.255091544346851	0.255663770943688	0.25368599976545	0.249629839257713	0.252350849576359	0.25122616397166	0.251804945095107	0.248848494274226	0.24598949158551	0.246736065464768	0.248858728800049	0.249956375170586	0.254873592232978	0.256580693593462	0.260972181073247	0.257552618656983	0.262494472792335	0.258547749691641	0.254366148086456	0.251998898090392
Incidence	Female	Western Europe	10 to 14	0.254694003126125	0.254732069531297	0.256095566564715	0.253600265272658	0.25302614220184	0.251050984297679	0.249287774012912	0.250339556988316	0.248905596457844	0.252774284329986	0.256718808939107	0.260155566902965	0.257384823234324	0.252093167150232	0.253539967920246	0.250535343696658	0.250866461381863	0.24740264297383	0.243368499504695	0.242073298313503	0.244798940478436	0.24324730438796	0.243805260531091	0.246968463423941	0.255010721154163	0.252179139680072	0.255631553529439	0.253019138083307	0.253840221517163	0.255102418706958
Incidence	Female	Western Europe	15 to 19	0.52671742307754	0.515191284941022	0.495096134201306	0.470757850836861	0.450257236644137	0.448729998736815	0.446591996124697	0.443230461128336	0.437117018496972	0.437832723910248	0.435024611357775	0.424026797157597	0.403759314279781	0.382440096756291	0.375719358632108	0.362092980837842	0.359549624914484	0.347747494995324	0.3335324680989	0.319416459129179	0.308651066670944	0.298087121574032	0.294200999725731	0.29120121663754	0.295235718417674	0.288804922241407	0.291877406275249	0.287028026085753	0.28574913059479	0.285696245662395
Incidence	Female	Western Europe	20 to 24	1.0945932507401	1.09682438320505	1.07528413171132	1.04451088422675	1.01927363087804	1.01910243476811	0.998834599460629	0.961549267226152	0.974882290943292	0.973631724533211	1.00615537437464	1.00413426467961	1.00043138425731	0.973712938240818	0.955503560351824	0.932509774316933	0.900858034997016	0.852822901494431	0.824921421869985	0.805663857434803	0.749377854498275	0.698746086357416	0.650776811523214	0.628459568410869	0.604098794673283	0.582759854469103	0.59811003967636	0.607163457732287	0.593199265331431	0.595591762022398
Incidence	Female	Western Europe	25 to 29	2.05197240161698	2.1662828309068	2.21813143063028	2.22663869170848	2.15629567073257	2.14212084417662	2.08948108095021	2.0563865823571	2.03722031522641	2.0034461595674	1.99835607994102	1.96042659461664	1.89954835893094	1.86446467988653	1.8223257902265	1.7843189624878	1.76126843622671	1.73854013164282	1.69952013820166	1.63732729378557	1.51495681936416	1.40777844504516	1.31993894137407	1.26194248376351	1.19513620918358	1.15794849975688	1.15195533415121	1.15248806969443	1.13979549119758	1.12919307160577
Incidence	Female	Western Europe	30 to 34	3.55974125242367	3.79439040079913	3.88542477538737	4.02298984972368	4.08652404952091	4.13678929797013	4.09352083822605	4.10030990661699	4.04767010192294	4.02965481169587	4.04281595495209	3.89909035817362	3.83787098069874	3.74891587889217	3.67969174942188	3.57846143449308	3.43003795562748	3.30103981324042	3.21055823546213	3.12517153288567	3.04295252500611	2.97895112543072	2.84102485521099	2.76259479868281	2.68462355431017	2.62594914696374	2.65019055111196	2.63900305450799	2.61931503481635	2.62970208215786
Incidence	Female	Western Europe	35 to 39	5.4686972550608	5.54678776439663	5.6087324564604	5.75061696607185	5.85255375758985	5.98570622090809	5.97841252246165	6.19050433681632	6.21335560438004	6.3932725090482	6.60409379031167	6.72796827975399	6.57396818198522	6.39117139678535	6.27008365601904	6.2303396098494	6.0289119714205	5.78656448945352	5.53635774678288	5.29963083874145	5.1435213688293	4.91027170985889	4.74885604036771	4.67793174402149	4.52581759828121	4.43382165345735	4.42449434684783	4.45451530205568	4.42211295405787	4.38830379269768
Incidence	Female	Western Europe	40 to 44	7.52739207519757	7.78101111990489	7.87438941707925	7.97478406937367	8.02635499369732	8.09795687765771	8.10569912087431	8.35578129258096	8.41581873017752	8.58462210373355	8.77897020890699	8.8345006903779	9.0119950246622	9.1774733692055	9.22232504939324	9.19461271823137	9.05864199671652	9.04431668986903	8.8979472536635	8.72059572298966	8.52226180380258	8.21082606346478	7.8370231574788	7.54078774178713	7.29804549756696	7.03687528056616	6.81213574444672	6.74833250171481	6.72429283877361	6.67575757383648
Incidence	Female	Western Europe	45 to 49	8.61058062355238	8.56935726432758	8.79399569017557	8.99137548863606	9.43737604475179	9.83908525120177	10.0461495309042	10.0982109904794	10.0101544513187	10.0044809780273	10.0913436953846	10.1613662629791	10.4243787445698	10.5049447848468	10.5398233150131	10.6111381417826	10.5953586691743	10.8415800773419	11.0154802443983	11.1270883226043	11.1112793245153	11.0302122110512	10.9012825891935	10.6786797153367	10.3844941851572	10.1652831379071	9.82996027547259	9.76565932502217	9.59257629457031	9.40731372127958
Incidence	Female	Western Europe	50 to 54	10.6234216558941	10.5805211849776	10.3758741608309	10.3712521211463	10.312204713687	9.91928600073385	9.92381921897713	10.1259002371095	10.3260553008753	10.6194691174217	10.9395732814678	11.1651099698773	11.1528761146222	11.185840370018	10.9400208575095	10.9347174190188	10.9935979163336	11.0172486901328	11.1634358329737	11.3846808338706	11.3546914867343	11.4601061540926	11.3956597452592	11.4995571775647	11.569242003712	11.720051258913	11.7512389073119	11.7927537306807	11.7472167701237	11.6051832426092
Incidence	Female	Western Europe	55 to 59	11.3585459738957	11.0724244535765	10.799874586136	10.8202763616616	10.7863204420904	10.8234670751262	10.9509089915299	10.7782361587483	10.7543174181692	10.586088259972	10.3317803434129	10.3310770650262	10.7275995440869	11.1109003300487	11.3768077645148	11.7304312147421	12.0452623263188	11.8818873862317	11.8165544176848	11.7394934997278	11.708178533994	11.8396805168665	12.0369943769894	12.2282936788211	12.3315575180742	12.4768009808404	12.6896221023849	12.7633850522508	12.7855303268787	12.8507138599022
Incidence	Female	Western Europe	60 to 64	12.1696754029871	11.9744368512911	11.7683546859568	11.4628075330822	11.2535902511635	11.0818459329383	10.9567703588952	10.8060313115942	10.8109174371408	10.6750847559175	10.62951709208	10.571341975483	10.447351421587	10.3852769606315	10.4793835736329	10.4204801980478	10.4148773758308	10.8146851734342	11.0867294912332	11.4023623648401	11.7820741975292	12.1292215401309	12.1654336615534	12.0723749527324	12.0737880990496	11.9270943768669	11.9821942349907	11.9712073660884	11.9533637766046	12.0297065984715
Incidence	Female	Western Europe	65 to 69	11.9350380128886	11.7093369975371	11.5028155996289	11.2385489154991	11.0154688641737	10.9171896353556	10.8689879123768	10.5916776753661	10.4115570537311	10.193358128684	10.0670587550539	9.97745269231429	9.86626015754324	9.84911311622601	9.93150144539942	9.92505691961147	9.99072071888749	9.93818293970031	9.8392527474889	9.75898934186131	9.72268616531105	9.73473818695745	10.1945466588643	10.5444342000352	10.9691047818352	11.3509691080795	11.5021607943986	11.3497915223855	11.178087341602	11.0106007811293
Incidence	Female	Western Europe	70 to 74	8.07608075731921	8.56740066139734	9.2688432971727	9.91090689102997	10.4021441431885	10.382704598484	10.1419854716371	9.83114746804178	9.69400415915763	9.50573415934083	9.26172585627257	9.14980661603037	8.94807799543107	8.79607656045563	8.74697629787173	8.62981237672532	8.58993713121135	8.58717382317329	8.57706946367427	8.65772677260011	8.78466302356044	8.83025592382799	8.78402564647818	8.8058245869106	8.7999155426769	8.79155254294967	8.71326364651226	8.98350591132877	9.231366304775	9.50948409771818
Incidence	Female	Western Europe	75 to 79	7.95103203324581	7.54767976795752	7.08445250430053	6.43268520619043	5.95000161961384	5.9948536631145	6.34138534267718	6.80797493470763	7.35976050649894	7.75301112238247	7.72586336008739	7.60901160115967	7.43324661808325	7.30820121237077	7.23398423837343	7.15736435394842	7.14172414332258	7.03698922718357	6.9909141192722	6.90110547547406	6.92410754388573	6.93990251325902	7.00462325177385	7.05966306306232	7.12915231649667	7.15548202418843	7.14957730886305	7.02796926140977	7.06624818633276	7.05814953456404
Incidence	Female	Western Europe	80 to 84	5.21680589904001	5.20803459029809	5.25617430977251	5.23218904620039	5.15507982765439	5.02910730252252	4.80726506779259	4.51904176573689	4.15116021631354	3.83570380300958	3.76721161002352	3.93142707111469	4.16667304694297	4.44409584835671	4.67453330577504	4.74178576654572	4.73506308661177	4.684833310946	4.69768206646818	4.67699066255057	4.71038771459162	4.77327524351073	4.8629147639808	4.86910920361493	4.918802415155	4.9494965974477	4.97326943547833	4.98602098846723	5.11793324143036	5.20520919324819
Incidence	Female	Western Europe	85 to 89	2.49536488767817	2.51656415055364	2.59683024625096	2.63736449759164	2.66701774345996	2.71827377678162	2.75909558668157	2.80445844781945	2.83592302265344	2.84762603545129	2.76112993563947	2.64273782943359	2.46995552478091	2.2463583447659	2.09379054861322	2.10824906891299	2.29632871612801	2.49789562002134	2.71736653200714	2.87289555027427	2.97604552707428	3.00661241356572	3.08783504509204	3.1144382544123	3.15743848995509	3.21699722865052	3.27698307839147	3.25252778135395	3.27858719595745	3.30871954329552
Incidence	Female	Western Europe	90 to 94	0.604806380942934	0.617571742078181	0.644216543743874	0.657981917919825	0.669399447021319	0.692277949787201	0.7090631961648	0.728143908361059	0.71988438474738	0.734757931932775	0.727706656009602	0.74880526448268	0.760232623781502	0.750507288368521	0.748750544254448	0.733102532711205	0.712842167440434	0.675207220015192	0.637286026988692	0.613412668827222	0.657461990899347	0.744418395053609	0.848907941150336	0.932588307427318	1.00671827660143	1.04713453734885	1.06805648493115	1.06205397303485	1.0762938588638	1.08993118558592
Incidence	Female	Western Europe	95 plus	0.214914996802744	0.223178409099362	0.236014479140722	0.243043439276901	0.24838303566544	0.25917212052555	0.271267986997159	0.289033969816337	0.292567319816857	0.311511407270052	0.319863041438165	0.345897329492999	0.364704140757148	0.37878381773684	0.402888127501197	0.423765020068905	0.442348322361177	0.457033873876032	0.466033802641337	0.468639438625018	0.493045384454853	0.513712670394747	0.527276661220424	0.528570149761635	0.540846096626438	0.563247091016275	0.616784282434092	0.645027788411892	0.680125618485992	0.713642397416374
Incidence	Male	Western Europe	5 to 9	0.468035240385282	0.450045733898991	0.43600859991212	0.426792883539221	0.416896460461185	0.406593832619097	0.403079110718083	0.400168166796384	0.387134897780039	0.373830443446189	0.357477990395414	0.345716260219324	0.341825184781053	0.329791778809223	0.330153807197443	0.327703130988354	0.327968613425228	0.323862267415461	0.318385682234542	0.315637820388502	0.322825860148481	0.331928809133671	0.335367023780028	0.339390497627601	0.341664191460818	0.335231551037407	0.341287473970545	0.334022389418972	0.329288744793845	0.323290934955181
Incidence	Male	Western Europe	10 to 14	0.402092287874844	0.392636721526597	0.388794363350273	0.384454434451996	0.378005818839617	0.370863571068912	0.366304170171602	0.359076147568885	0.35488361140653	0.352176134506733	0.350563815238554	0.348126877587971	0.342389077111473	0.333734803813537	0.333399883652535	0.32398691755601	0.315026449044618	0.309447508006402	0.305114862536368	0.302315784431454	0.303380250757323	0.306532841113861	0.304614122008218	0.302014642785293	0.305998905874322	0.303505717776858	0.306339059226252	0.30285201869811	0.304122277595806	0.30395398277046
Incidence	Male	Western Europe	15 to 19	0.902387997537838	0.867347888034441	0.820088678389363	0.776581940486086	0.752074742182235	0.738249390627103	0.718931184263412	0.706581586247052	0.693419739176419	0.680000431061465	0.664750637199555	0.648487801402478	0.6238739743085	0.600557959715852	0.588938182190713	0.573708337980341	0.565244186285388	0.561339736655134	0.541519662710336	0.517927360972742	0.496309462020157	0.477355255531576	0.464018218930628	0.453593016710661	0.45515483402264	0.450090181797322	0.451080449742759	0.443616183575068	0.444122386146355	0.442345146925561
Incidence	Male	Western Europe	20 to 24	1.5753734644858	1.57793461925145	1.54396957325808	1.45550410247411	1.39590302735348	1.36826270385517	1.31577446132126	1.28872267724368	1.26206600992526	1.23768811608365	1.20764298446213	1.15779948336144	1.12867585692339	1.09306962174152	1.07474094039806	1.04035557937938	1.01245936818827	1.00371835002447	0.974838750306287	0.931951632551108	0.906972156866941	0.89334909363916	0.84043346846427	0.794947165342887	0.771146513557958	0.754078385612022	0.744170184147994	0.745844016854689	0.772899446534788	0.787508661242186
Incidence	Male	Western Europe	25 to 29	2.45797125286761	2.52777111575974	2.47206929930394	2.39674436179694	2.36111716399184	2.30163840164095	2.27096358150777	2.24647071510695	2.17270788161446	2.13172415634272	2.09010136432045	1.99819854804888	1.9364299159004	1.8684467942548	1.85580290323969	1.82741160820043	1.81900492019776	1.84040744353973	1.80852864347242	1.74585096885261	1.6775454754684	1.61346626667376	1.53544543140953	1.49962434907064	1.46468716749191	1.4430753469631	1.44918228689214	1.45975726476876	1.49791993899545	1.50952906352238
Incidence	Male	Western Europe	30 to 34	3.75813994510907	3.8753713592566	3.93163149626758	3.88679576768053	3.93081637006519	3.86048255114499	3.90190680676509	3.99336952020887	3.90204922952334	3.789647019751	3.66175156318685	3.59720768079073	3.50417304642813	3.40263566632012	3.33408098667091	3.28339572693045	3.22679183677534	3.15361937229909	3.10128732461014	3.0386271095437	2.98799375675999	2.90516142872996	2.81153705022999	2.77187783403079	2.74738016746637	2.68869473269757	2.65942082174639	2.63969824709184	2.69665526183543	2.72447583158911
Incidence	Male	Western Europe	35 to 39	5.25491090592035	5.34684514218352	5.40553077636964	5.42790615706466	5.43288837722897	5.46712415132849	5.38262212822422	5.56788047909025	5.60621877547261	5.63640269294827	5.60935875662787	5.61462191289593	5.59778245818296	5.5184911062757	5.48279534816503	5.306038890061	5.26555476696875	5.20360790285127	5.09910218572662	4.97212714162799	4.82767165330826	4.60256852766649	4.34341653751286	4.2342428242295	4.15470812981185	4.06061838035711	4.02248896714906	4.01212567259117	4.08744630169186	4.0996324095915
Incidence	Male	Western Europe	40 to 44	8.20846245914364	8.45107988678597	8.36710776057873	8.35323196527169	8.26640615011054	8.20712452277179	8.03961588598322	8.05692846961196	8.12552362108273	8.17712217665484	8.32348662734513	8.3682625279301	8.37062795748331	8.42923453251126	8.51172393915956	8.41127497792795	8.33074196881884	8.43357134131842	8.50842963794359	8.5011660433408	8.39139700148057	8.19151230491804	8.01096522212712	7.81286414362115	7.56092942378551	7.35457082807909	7.11485213656047	7.01763269278443	6.9610921657383	6.90914498596889
Incidence	Male	Western Europe	45 to 49	10.4483996998204	10.4591814835305	10.7667955233343	11.1111806445869	11.284843729784	11.6434898365912	11.849155588926	11.6978732842004	11.5884885705505	11.6060036216152	12.0933376500493	12.3857696405138	12.5579910851987	12.5651469973371	12.5726349646285	12.5674612513054	12.4060201291806	12.2162162766811	12.1931702249453	12.0552281657081	11.834080900528	11.6936172346447	11.5610355568044	11.4740392547919	11.1648448425037	10.8360842786978	10.6018433127959	10.453253283985	10.3528461969433	10.1816631321894
Incidence	Male	Western Europe	50 to 54	13.1226845728448	13.0465976398883	12.9667296638641	12.9080307166644	12.8003496716561	12.5268597602388	12.4167720674869	12.8168847982427	13.2239885114737	13.7443526494843	14.6378762721033	15.26891732274	15.4526269869632	15.4447255501384	15.2776826706312	15.1742832301286	15.0166848062247	14.7285846146384	14.5241303993796	14.3414337801433	14.1448290929969	13.7873072264726	13.5765072658203	13.4662331385619	13.4406951443956	13.4424005182055	13.5525657123839	13.671236291763	13.6450214082145	13.5314367137368
Incidence	Male	Western Europe	55 to 59	13.7830367080398	13.4536683266257	13.2598750738413	13.2871898399088	13.2762271536964	13.2358655240417	13.2242818279199	12.9751421354669	12.6922664188357	12.6011324588189	12.359517434583	12.49408151541	13.07819209729	13.5903071200797	13.9682571222284	14.5173384456493	14.8797176698797	14.6646620269839	14.4033129231488	14.1165866339198	13.9022975193363	13.6783718848522	13.7346737178483	13.7256613401142	13.9509007933932	14.146145022748	14.2999289149982	14.4637504239126	14.4731415880409	14.5644180035956
Incidence	Male	Western Europe	60 to 64	12.00527332795	11.9640513567705	11.857978856408	11.4917759343841	11.2842850018148	11.1350719781483	10.9681150337067	10.8307490595819	10.6654079917311	10.4875310627109	10.0805049805485	9.78761901462848	9.51664365131922	9.44854204271988	9.40859815881829	9.25759350668283	9.25891771733911	9.73325301164955	10.1146354651154	10.4854932366191	10.9309649204142	11.3875565348524	11.4036063770637	11.4142995912123	11.3958631217174	11.3490948682867	11.3061640651518	11.3308768495257	11.278655852242	11.3357280097844
Incidence	Male	Western Europe	65 to 69	10.4035115941698	10.3108911790639	10.3474545248734	10.3877831047162	10.5375558590271	10.6324620972596	10.7305933797924	10.5598521955553	10.4702664056857	10.2182200719807	9.82373577525436	9.46876177378706	9.19096351619647	9.1822077384649	9.18475473810411	9.24257163112952	9.31930425723709	9.29334754877244	9.27905010132013	9.38105773521527	9.43984853612042	9.58827524213567	10.0323894078322	10.3527478724566	10.5577709544456	10.8111955218525	10.9114195441535	10.7703768374096	10.5053348233535	10.2899115208123
Incidence	Male	Western Europe	70 to 74	6.4169048895329	6.78178532413825	7.30322087101868	7.88832562103308	8.32562155520601	8.43516098885356	8.45455923560021	8.37730145214915	8.44828137286056	8.38670494518038	8.1732598028928	8.04677708513772	7.83023464073317	7.61581849038709	7.40369324608644	7.34002927797495	7.24858495129719	7.28808459152266	7.38265002299686	7.57252865790643	7.77001059460243	8.01155550914518	8.11564630735825	8.18356982190749	8.19807197250731	8.15873983822597	8.09826638571414	8.28339463055399	8.45320632766491	8.66980240984621
Incidence	Male	Western Europe	75 to 79	6.09817709129763	5.76867286415444	5.3403011374804	4.91860060041194	4.59601577738193	4.67788916829265	5.03119281540868	5.40025543666104	5.87564147408977	6.17614082631084	6.20452330478242	6.09098820640418	6.05432675794309	6.01635496254509	6.00760182250919	6.02951886962841	6.08655407134324	6.12360986518407	6.1088907265326	6.18122142208166	6.284800113813	6.43683761929261	6.5806132714979	6.67729868321793	6.81965923204323	6.97249874414316	7.05915267269027	6.91702655576916	6.88401463733604	6.83578250058532
Incidence	Male	Western Europe	80 to 84	3.12342216647467	3.13668265164709	3.15728924302244	3.20959320610607	3.22620455779264	3.19544839990563	3.06255627502229	2.81967996112853	2.59267382558538	2.41295729406508	2.39756583734942	2.51071784002201	2.69225433748822	2.86434405063121	3.01605918285562	3.07981311005897	3.10245879952711	3.17276333429546	3.26040000385646	3.35380180485509	3.47005061847245	3.66352187158333	3.78770294901089	3.8349248203334	3.88594513436907	3.97620526410117	4.04122318524485	4.07035146340055	4.16769639742698	4.24464975206379
Incidence	Male	Western Europe	85 to 89	1.25231810937544	1.26082822102074	1.29354058136051	1.33393685887392	1.36805854341867	1.41476053480375	1.46371478182738	1.49298402466894	1.52460440204804	1.55776188463257	1.52344920282519	1.41259903109123	1.31442696276995	1.2156409493522	1.15433138026923	1.1900405654678	1.31330617488196	1.44999245276283	1.58544996466839	1.69345776093714	1.77219548733602	1.82366101218469	1.90179218972237	1.96117628177374	2.0415406000505	2.13048960355685	2.20787839353208	2.22468121201838	2.2527156737002	2.30917593384405
Incidence	Male	Western Europe	90 to 94	0.260252082506006	0.267944642107689	0.278163815177811	0.290889979511191	0.30067640025822	0.31335598559238	0.325784924848025	0.331460228291812	0.331576916295182	0.342034629908305	0.34664917077955	0.3535822476932	0.35789987317261	0.367569927527556	0.373011781524722	0.375892207151206	0.365633351471783	0.348463903635505	0.328774467539483	0.323404878100857	0.35095148773643	0.405784567462061	0.45803601473015	0.500324916183856	0.538141505698668	0.569892805949676	0.589554371622566	0.603517077674003	0.624978694561303	0.650861712596894
Incidence	Male	Western Europe	95 plus	0.0586462046641385	0.0606638443557872	0.0634501621893728	0.0646818810381269	0.0660536397309998	0.0692966012158838	0.0740767405068954	0.078619662179316	0.0828003448629874	0.0885693844978883	0.094446830056246	0.101765230335529	0.108662619806232	0.113379907374894	0.121738941670311	0.131582735799093	0.140025961913338	0.151448451764111	0.162328950956735	0.170182062804456	0.185875111833804	0.201636769968119	0.20219986784884	0.201169806028225	0.204897365404331	0.217388409912099	0.243182062277241	0.255986888204965	0.26884187718459	0.286689294379869
Incidence	Both	Australasia	5 to 9	0.679160192410561	0.687409092326888	0.681704146640241	0.674621353051408	0.662934705937273	0.65727966331152	0.633406975516803	0.609146968270086	0.57166139390476	0.550309431738066	0.519772597005782	0.500992886851969	0.469352042052308	0.444412577842769	0.412608486513894	0.396669373273331	0.370465206158391	0.347303078653653	0.337000097635619	0.319158293827698	0.321519701382149	0.312580503425771	0.318271359606723	0.32128307996267	0.314465216315397	0.318943633333333	0.317130695509845	0.312030781008922	0.311165061280041	0.30687685726642
Incidence	Both	Australasia	10 to 14	0.606472435883122	0.609627433268897	0.606841200995428	0.618015773183986	0.620421005811996	0.614734231316275	0.597868573093626	0.564741986712966	0.534391282702513	0.510504833207529	0.479978965196914	0.46297806434478	0.43827820860217	0.42528129780105	0.403428942959357	0.385226352046295	0.356981356074173	0.340218713085693	0.321539102940176	0.307661080499411	0.305801192063065	0.291718045212779	0.296068480404798	0.288052602867433	0.276752226866415	0.283501615381741	0.286896429058039	0.285759376858318	0.288989424928345	0.292583441599336
Incidence	Both	Australasia	15 to 19	1.08961746772814	0.980868282915977	0.931565634604239	0.885697624211313	0.831296955257052	0.82392568913355	0.804137101785879	0.805186370963902	0.795536236502474	0.753077726032054	0.691061186224323	0.629276050024526	0.602299063016399	0.596546360677306	0.566090560858404	0.552689325825382	0.535054799556776	0.509881136985481	0.495790520665538	0.473601044741251	0.461495783128516	0.450339353919107	0.450719164001121	0.425022147631601	0.393248286962975	0.374432975376667	0.368561646407541	0.363067712865569	0.358750059326508	0.355706538038296
Incidence	Both	Australasia	20 to 24	2.49093596525248	2.46236515743222	2.46028195681566	2.35073438850091	2.2973365807935	2.34332030285291	2.20350612768905	2.1914054908321	2.20374568734265	2.19869518333659	2.08107833704922	1.92665101463062	1.78951721162936	1.81347163692493	1.83589280740419	1.78500274925093	1.75713895673882	1.69673854655174	1.60742295764896	1.56098310418936	1.5517994070025	1.58947188105102	1.52786500457927	1.4183403312287	1.31789415046126	1.20104050793503	1.23052197245961	1.27958294444973	1.26751918524766	1.27354485122049
Incidence	Both	Australasia	25 to 29	3.97121594082159	3.9239520392036	3.59256745991002	3.34006448480186	3.37030654088023	3.46092487941001	3.60190881279508	3.73142992606866	3.82845406691995	3.86120670925142	3.74802582872958	3.3329163890122	3.13909006442691	3.02948164386314	2.94770591712148	2.81228461964193	2.75021168151669	2.84058645903254	2.90308470739906	2.99674148685845	2.84688387433949	2.80569374038398	2.67823513243444	2.61763390541249	2.61718277894632	2.44023833038532	2.43690694134864	2.51537263730582	2.48231405593832	2.45908617265952
Incidence	Both	Australasia	30 to 34	6.61739712930444	6.68797693001993	6.87951861654485	6.83380670302778	6.77840067101548	7.00769702640668	6.92770117053505	6.98973037012745	6.86435919805946	6.83781166615112	6.62405106139302	6.44296981852242	6.33136012136546	6.29032900521162	5.92447368746912	5.62392996015026	5.38613600424876	5.43401898682659	5.28776877923741	5.05667952526836	5.00038166844599	5.18251862611546	5.29961037420274	5.36538498549782	5.37367094104783	5.18520798956437	5.35709363981846	5.53379057726296	5.30218102044193	5.25028098295287
Incidence	Both	Australasia	35 to 39	7.98266110764194	8.24278776432538	8.33361008997713	8.60866631222419	8.70209403567939	8.57232346978436	8.75542490241343	8.91498427744258	9.11031994439461	9.07697415835604	9.09246849860245	8.70626351205489	8.26225608357894	8.16530200094506	7.90552744983069	7.69193721390794	7.79897429975632	7.98131443521666	7.97274854968642	8.03244772204276	7.82119946742054	7.55817951790922	7.21000737665369	6.95841588936169	6.93411956816771	6.86018698774418	6.7247971481559	6.75528667575315	6.84429632775326	6.89659410191049
Incidence	Both	Australasia	40 to 44	8.40663861921602	8.57835212889179	8.53690145953421	8.58905061527917	8.74537611461029	8.68768181150348	8.68554208358219	8.89032493460709	9.14578094787181	9.33243692174162	9.36810306523799	9.30841543109624	9.18624579422385	9.24312039749051	9.23033360896539	9.18637033834898	8.89059381115726	8.66080616405423	8.40474819159313	8.37338589399643	8.37415276801711	8.49136478953805	8.71468310295787	8.60692673466663	8.47803901156414	8.36173722669533	8.20449650420262	8.05727901325072	7.59439593528891	7.42287835404847
Incidence	Both	Australasia	45 to 49	8.20205671921225	8.44873240752081	8.93349060405299	9.30493162254267	9.62938513647106	9.85379462730381	10.0733633857353	9.95069718042596	10.0340661856719	10.1567047688805	10.1567191609134	10.1126582241037	10.2151377623453	10.452107582386	10.5448234469026	10.5872364315409	10.7349764877294	10.7049235866567	10.671978997056	10.8928619274259	10.6984151086502	10.2959619582068	9.93261787146226	9.80740541155571	9.79267542760163	9.81930511228004	9.90113846233511	9.91935758347618	9.79490913406805	9.57646601876394
Incidence	Both	Australasia	50 to 54	9.39881661581803	9.42912613305525	9.41248833657409	9.31223141761281	9.49644012749384	9.74119528893234	9.94514294849666	10.3715722037385	10.6209941099637	10.5906159215658	11.0463410421135	11.4922999008263	11.3429057556622	10.9447607054933	11.1045373975582	11.2621923240068	11.4778334128969	11.4420131131666	11.4104068748076	11.68137775579	11.5616882153489	11.494781421318	11.2547930375555	11.3280194305262	11.442216874551	11.4062673771183	11.2779349992237	10.9592221218648	10.6560000639656	10.5099326543413
Incidence	Both	Australasia	55 to 59	9.36862615598513	9.12582305133661	9.09891000265301	9.06853280439519	9.0153651028548	8.91665261842051	8.96663104754447	8.96835639139939	8.89312128014176	9.03575463116352	9.39691717962419	9.79859687957163	10.3517345896276	10.6668630262092	10.808181860613	11.054842380571	11.2258161071047	10.7918596822864	10.7988907219615	10.7563726200145	10.746003994162	10.7457550114492	10.625207823047	10.8113477452085	10.991918338347	11.1067783401168	11.1878139701098	11.1935175833897	11.1180441511741	11.0340081063356
Incidence	Both	Australasia	60 to 64	10.4970079179099	10.2914119863788	9.96393596713286	9.67152036544934	9.30985727188329	9.02311803476466	8.80364941381392	8.70631592800299	8.64339071756953	8.56162567007689	8.68564094770803	9.02510032659932	9.4103440055802	9.55671773969127	9.73026145655068	10.0432868053574	10.2220006539852	10.7580657945741	11.1498410755881	11.1956800347575	11.4292835803398	11.516914007678	11.4404071189034	11.5109346315108	11.3107800497174	11.3217199764938	11.2118629655595	11.1908224562602	11.3297912613558	11.4035988892574
Incidence	Both	Australasia	65 to 69	10.4010917373519	10.2026321113075	9.9835060052928	9.96396201076915	9.81855532951104	9.62385356876051	9.34667646562717	8.97176876123904	8.62132994076357	8.30593527041784	8.15089597938027	8.01799263679073	8.22303296200923	8.31816374096495	8.52700656437688	8.60205368444108	8.50537436264163	8.59697892285743	8.64556184949119	8.6472960508228	8.91829160232868	9.23508833619085	9.99798803019587	10.4694442903387	10.6077092223721	10.8247141111439	10.9004033185001	10.6113236222785	10.8036446816431	10.834064339907
Incidence	Both	Australasia	70 to 74	7.94371386972694	8.00526560237651	8.10884531323153	8.32473545218642	8.40931409650879	8.29543976833818	8.16107868324752	7.97038775358617	7.85346699043484	7.76858171751252	7.58508836711438	7.60535987280004	7.4869003587873	7.22074308004154	7.13238127512263	7.01631186675164	6.92477064323585	6.9272018708608	7.03893979323357	7.04133692372328	7.23500689122155	7.31325888402613	7.33260300228621	7.37842166009874	7.49946374887734	7.70963022559916	7.80297582272947	8.20753176366203	8.76393236696589	9.02047097352481
Incidence	Both	Australasia	75 to 79	6.67520674133593	6.65920754850023	6.66204192202917	6.52714566409642	6.319533284507	6.30399504036435	6.38680152185603	6.30906948768174	6.37766220729254	6.55565062467846	6.48953087872343	6.49279317739053	6.52450365573645	6.50361161440631	6.48319170017776	6.39270067662402	6.31906557083	6.21531889632887	6.11217330861172	5.87482263764875	5.8043821351618	5.73670202945827	5.83648899658587	5.74588181521942	5.7774199798111	5.87961890156169	5.90189081140693	5.95261975902269	6.12870076273251	6.32548150764174
Incidence	Both	Australasia	80 to 84	3.67951089090515	3.66526539871347	3.72513655529637	3.77131273833451	3.79103874832877	3.8061965272809	3.75367354149295	3.68443028638804	3.51947518191476	3.44303824693442	3.37073018204132	3.54560734394433	3.64050039357819	3.73812820024688	3.87730801748349	3.98374112114706	4.04932706175469	4.00820340874809	4.03553360177456	3.97949507500336	3.99563548328021	3.99621059046992	3.99711517421407	3.85558101321883	3.73186088665844	3.68247468472671	3.6210725277328	3.61757610271919	3.69533610575372	3.77062808360977
Incidence	Both	Australasia	85 to 89	1.48875539343159	1.4895936838541	1.56446160409383	1.61727245583578	1.65459779401241	1.70154368846602	1.7703654511003	1.79250335733222	1.80664715419509	1.86420570991987	1.89619583520761	1.95410618980218	1.93052839995748	1.90797877199364	1.86561627555069	1.89374192673552	1.95034820053786	1.98986308391016	2.03480589895224	2.04349045264258	2.11626170141659	2.13743916987573	2.1928936684823	2.18271873665542	2.18286683991227	2.21173582252372	2.21523851240807	2.18297970851281	2.17951072428743	2.16853728930138
Incidence	Both	Australasia	90 to 94	0.345117958578925	0.350286762537866	0.357386501136899	0.367705262635496	0.375483813898441	0.385074384147406	0.391549374193345	0.387660412303917	0.383976280555633	0.393556590951141	0.402549147086809	0.419768029545876	0.42322497025428	0.444062622506854	0.457164888762494	0.476671392374631	0.480463226659647	0.484582322111752	0.48975591258526	0.483424190624521	0.513305491927715	0.542556490007019	0.582927130124881	0.599136642971309	0.629726658846034	0.657962463940267	0.669494443792164	0.668107065315092	0.671702492456612	0.67491404146565
Incidence	Both	Australasia	95 plus	0.155997141485934	0.15931648603413	0.166806623484685	0.169992951861616	0.172262684545356	0.181249379502532	0.19157241948126	0.190287912877183	0.191621193798499	0.203314218084538	0.214851740647771	0.22525425208774	0.23278855756635	0.2389179953036	0.243465655779128	0.253111458004906	0.26446815741699	0.270121798092442	0.282009059131854	0.28318418012307	0.298491934363172	0.303465643764605	0.311498152302013	0.310048946067366	0.327989792973606	0.354503718079683	0.383769189241799	0.39477251474363	0.408817185392325	0.424346796155524
Incidence	Female	Australasia	5 to 9	0.657776784648924	0.666475637242733	0.666329040166603	0.654112608793995	0.63526556519335	0.62963444012313	0.605984545182427	0.58188456253817	0.541635725537	0.517061056645809	0.482092080716132	0.459839019768574	0.427245829691705	0.399977904698236	0.364142725702085	0.349940297015679	0.330833704139005	0.314463443542761	0.306729226044782	0.28578918742992	0.287814479035795	0.280668806552429	0.293613923426417	0.295207296830628	0.289201523307453	0.294528760879567	0.289154695989128	0.284180007108747	0.286018458639094	0.282052004096569
Incidence	Female	Australasia	10 to 14	0.597974004071389	0.595768012127414	0.59109892853057	0.602893890831759	0.601618804479115	0.596913223121682	0.582657605738361	0.54643481427103	0.516893067636884	0.491006558473281	0.452950422589518	0.43233846797581	0.407698896484913	0.398354763162101	0.372234206960286	0.355755756569127	0.32611291792655	0.310956574632873	0.295102538055147	0.281823235374611	0.281082680364216	0.27001436218384	0.27914577761311	0.27028789400348	0.261615281945346	0.269080084368572	0.270171657299522	0.267544382659354	0.272993602636876	0.27669328487805
Incidence	Female	Australasia	15 to 19	1.157270381432	1.01637804338307	0.959431781177642	0.895513031710242	0.830858225713173	0.818926978893146	0.794128599008865	0.804820213374566	0.814929465569221	0.759477090026823	0.680964435187792	0.59569806511169	0.571538126993298	0.568327389385983	0.536110489143963	0.523238944972776	0.507678716210761	0.484574007032245	0.473089403946166	0.446167717138398	0.432295502066702	0.425608628907629	0.432954033050994	0.402761786507374	0.367536291513772	0.342354153151779	0.333641992494738	0.329233583623441	0.326551278189452	0.324270698842801
Incidence	Female	Australasia	20 to 24	2.51671420745106	2.49398106507303	2.48536819541015	2.32799438315995	2.26595149153596	2.29481834373647	2.14076665038628	2.15532027205835	2.17101382124667	2.20038890784655	2.11404297301288	1.94266104991575	1.80793507921748	1.85292169793205	1.89167053553757	1.82883716310064	1.80477490484454	1.73641280278538	1.63837175156213	1.60374094938922	1.61788871141864	1.66978599815939	1.60622068186827	1.47982182246806	1.34818388967142	1.19772507548595	1.23253386847497	1.29338973085941	1.27456588931956	1.28469083021085
Incidence	Female	Australasia	25 to 29	4.13441836010299	4.15893115815499	3.70015424816064	3.35557651655033	3.38375000726469	3.46423540493222	3.65551721344996	3.74869025035055	3.82614421719959	3.88822938459904	3.84778139284027	3.42801289657448	3.24710014124917	3.16263810273297	3.08923956465641	2.95493699501466	2.91588869126546	3.01884162533795	3.0820048024673	3.22567317200242	3.06567286528407	2.9652401560254	2.77511290170188	2.76333500218375	2.80845345352805	2.58743580768857	2.5668898755542	2.65848658922803	2.58585637762694	2.53771669350028
Incidence	Female	Australasia	30 to 34	7.29303308548361	7.32683700627671	7.59441963255137	7.48118450618795	7.38725822919183	7.61436611834892	7.58218231657751	7.63587270703543	7.4371036188503	7.461980841561	7.22012013017526	7.02251229177857	6.93662784304932	6.95190153189105	6.46927653307097	6.11594440087422	5.85693035937136	5.98658025033176	5.79054406393658	5.4572087684358	5.46558816346017	5.74745681259304	6.01876157426493	6.14638481883885	6.09084562935725	5.84280123232067	6.07921811815107	6.31602298203236	5.94470774627288	5.84946047850414
Incidence	Female	Australasia	35 to 39	8.83329449453908	9.12057236027931	9.2398694394773	9.57116048812605	9.5515947609114	9.31166691764349	9.58610832071966	9.71743440307112	9.90096079902328	9.84733973009415	9.87083593922858	9.4221566417319	8.92643689058408	8.89297619775642	8.62414726885149	8.37545017044539	8.44483829313647	8.61054996465778	8.60309190661804	8.67850031510955	8.49860360250379	8.27770148742552	7.92942498192139	7.63719356417316	7.59236148501922	7.5916706126213	7.3952528742179	7.39590924860102	7.49869308493193	7.56475071455072
Incidence	Female	Australasia	40 to 44	8.70980637032694	8.87929161461734	8.86748048382478	8.94920668996474	9.14736753868879	9.01110849961341	8.96335799826916	9.11914985909256	9.4661941070699	9.69084507685334	9.68680956569792	9.61719592713857	9.43658494217842	9.43537632144773	9.46566682436715	9.41422851371928	9.12821509865467	8.95977104770306	8.58074510514985	8.5131692295014	8.6159347003729	8.83735468437353	9.10557318446653	8.89671518196219	8.58603642177144	8.4530803103073	8.30985358148508	8.2181433879594	7.70371030841426	7.54472486482216
Incidence	Female	Australasia	45 to 49	8.13147411394392	8.37361691137382	8.91073085882632	9.2943379387101	9.71276543910511	9.97676502522118	10.2410571130571	10.1784428314387	10.3079524300215	10.4241277701579	10.3618144012911	10.2014566762183	10.2401447216707	10.563067786882	10.7492696665947	10.7146455401148	10.8718044514304	10.8012324732313	10.8530427622264	11.1314675393593	10.8614533038894	10.5035506155165	10.1028679398821	9.9272284899445	9.96451721110912	9.90412463519282	9.97741048981065	10.0149614522276	9.92492179929689	9.69263301984136
Incidence	Female	Australasia	50 to 54	9.34993590558623	9.42534706794308	9.40675550236501	9.33440080220521	9.62386645048301	9.99093221022693	10.1838227613247	10.6432789589086	10.9668390602578	10.817281059224	11.3032311217276	11.8829018916754	11.7469289401982	11.2369286303992	11.3070162616662	11.478519455283	11.7545215662768	11.6605949185805	11.5984288820614	11.9438728691272	11.7597983579682	11.7064250605443	11.3649636752334	11.4078938154477	11.6437707012059	11.5389338798887	11.460361244113	11.1093270137523	10.8432004685618	10.7204618654411
Incidence	Female	Australasia	55 to 59	8.43579290771539	8.31075661341443	8.42464873044228	8.46410042860522	8.45010396219582	8.41734512623881	8.52415232760586	8.54858721557158	8.41189637955809	8.48155295193364	8.90634712575463	9.36173889391709	9.92476547387168	10.1374709156581	10.2638365945475	10.5136499099783	10.7265234800337	10.2893886318364	10.335699260348	10.2836566813084	10.1176195777982	10.006932717109	9.78408853259194	10.0509092309678	10.2793767038426	10.3751793644135	10.4530175269314	10.4421842035738	10.3817233601532	10.2969835249767
Incidence	Female	Australasia	60 to 64	9.91312990824938	9.71432204100095	9.39370283443003	9.18839264589862	8.80776229873378	8.58750476715888	8.30017949578214	8.18139780106045	8.14346854198123	8.09621276251861	8.201134302685	8.55709301836386	9.03906930642874	9.21001175190643	9.41535343117349	9.83254848746454	10.028390522419	10.599789246494	11.0142449605447	11.0785202849502	11.2845229669882	11.3146156527356	11.2655444898874	11.4553261899639	11.1868216881788	11.3459667030044	11.233412218483	11.1898900269273	11.383693970408	11.4689555697457
Incidence	Female	Australasia	65 to 69	9.99705543708621	9.7762755102565	9.44413961677481	9.46376217139444	9.30539758052038	9.13483383140299	8.84317641865017	8.47633873852324	8.15584595960375	7.89527519931121	7.77770404420058	7.67768758677962	7.86373414310852	7.93116650909208	8.17218484795656	8.23186238930847	8.0750788236293	8.1842266848591	8.28632893755934	8.29045193990563	8.59452092776541	8.87720923431695	9.6515035001238	10.0754727826395	10.2796217731337	10.6050221155399	10.7815448910207	10.5084813594961	10.7554856546793	10.8151946648474
Incidence	Female	Australasia	70 to 74	7.52017540579873	7.52521101379	7.56167599557239	7.74820851306814	7.80064998407371	7.62100803811989	7.41905100344313	7.24914353705914	7.11373546644188	7.07301493231742	6.94658339116239	7.00854061348951	6.9145492173383	6.63715110995738	6.60786805238884	6.54479239203868	6.484056367879	6.48416046926478	6.59281849258876	6.57529859548882	6.7914123831877	6.86668900166037	6.88877212414124	6.89509737772292	7.06881271811849	7.27031267077904	7.34093032612637	7.69867507925566	8.2682976479453	8.52593044934456
Incidence	Female	Australasia	75 to 79	6.48420351417603	6.44640960166505	6.45479582448279	6.30676415342309	6.11544246425214	6.09968560836571	6.14588494780179	6.04034427764729	6.00535544079586	6.15028567601863	6.03976349008442	6.02411543145629	6.08576473196521	6.04666100668847	5.99627132850309	5.89712796296062	5.81065286588688	5.69565219111916	5.6132363168082	5.38667492851301	5.37181284560399	5.26727546677261	5.38768207320461	5.29965638023797	5.34545044061888	5.43169002014562	5.43751104659434	5.47032111493282	5.64483128317085	5.82771400675022
Incidence	Female	Australasia	80 to 84	3.99025679470557	3.9069104707839	3.95088365018575	3.96275967548072	3.94963979624252	3.93950946489956	3.84980526258193	3.77371459155486	3.61634765873084	3.53615058516032	3.4106816259697	3.59888955140756	3.68138287848577	3.78950342497118	3.91992967018902	4.04265135511621	4.05876268359767	3.96596375579751	3.9733478735611	3.87526141354552	3.87185235797302	3.86322416375473	3.88520515417011	3.77348027135024	3.62020000132139	3.58821763530529	3.47797822762718	3.47598032007177	3.5626865489132	3.64324168291757
Incidence	Female	Australasia	85 to 89	1.66886040658424	1.65062285809443	1.72451690174924	1.76766738031191	1.79469264002219	1.83845643099857	1.91316437805973	1.93770176794429	1.94665079850143	1.99297602168782	2.00488194576015	2.04968861108881	2.02024217758967	2.02778389943733	1.97493969188327	2.00709219945715	2.04547918832284	2.0562866473636	2.09642256575271	2.09003967008239	2.17584777155558	2.18035305403139	2.23265594378626	2.2132135568603	2.20278420363371	2.23333707015619	2.19696377144203	2.15917793442508	2.15928087570606	2.14591721941259
Incidence	Female	Australasia	90 to 94	0.406537660436623	0.40754250405182	0.409987609467313	0.415645136356737	0.418209412024707	0.424156050798041	0.428569856175544	0.423014656099875	0.416864620692312	0.424258325450343	0.42833874938124	0.444056648413922	0.442582317495448	0.470655834227975	0.488034695693708	0.512174198146096	0.51103568362246	0.514496307780844	0.524723283480044	0.513181479842842	0.545159677654276	0.573205252636422	0.619056608252474	0.636273245676962	0.666780264142526	0.701004520366621	0.70291590187395	0.697155798990481	0.697261307760092	0.69707993164938
Incidence	Female	Australasia	95 plus	0.202290257661672	0.204750510471442	0.214010726405015	0.216319039220795	0.217805349368328	0.228133520156966	0.240433186185662	0.238428542400191	0.240168821282473	0.252536070120079	0.263922862534828	0.273416717194298	0.279668342399355	0.287125221773257	0.292807611113643	0.306603868420349	0.318421681353199	0.326058957648912	0.342027867289448	0.339502023495341	0.361119125109682	0.366688844701438	0.376852900413228	0.373741292220805	0.397630318580897	0.427535348384141	0.4612376923108	0.470935784275369	0.485520337374314	0.501528495667881
Incidence	Male	Australasia	5 to 9	0.726417302443258	0.735328545170305	0.717207569698725	0.722732285488678	0.728746643978117	0.723307513218643	0.698660075883791	0.674523285465303	0.642036781591916	0.628460593331115	0.611719057193838	0.603487475513577	0.576315965202714	0.553784676011561	0.531830596162734	0.508095509208089	0.467240736534889	0.427122804264484	0.408079684612047	0.398625692886421	0.399074820729558	0.385450269443412	0.371334834527436	0.377358676083925	0.368698532522318	0.369505493125225	0.375227070665992	0.369682462558933	0.36282576522613	0.357451174997031
Incidence	Male	Australasia	10 to 14	0.625253882306875	0.641353484948203	0.643192465305697	0.653489805676702	0.665142644282928	0.657297926543027	0.634063861673423	0.608643303576959	0.575404313752945	0.556336029929584	0.545932913324601	0.539286636276346	0.51595993317265	0.491558629926287	0.48016563652307	0.455499399166063	0.432358501057702	0.411343007073831	0.383615284244191	0.369193035382287	0.362678049459081	0.341278001560981	0.332486598193324	0.326255353458752	0.309246554598031	0.313367813964308	0.321627935746984	0.32346479390554	0.321850939128606	0.324955590160015
Incidence	Male	Australasia	15 to 19	0.940105228024622	0.899581735361204	0.867218529593843	0.862671913758343	0.832340487538219	0.835864608462704	0.827952855104182	0.806064431210646	0.750081594248995	0.738035856218561	0.715698866612585	0.712902741648735	0.680442173316393	0.666004913646918	0.639839272058834	0.622914170890138	0.601904019254427	0.571392422419799	0.549095427842544	0.538932587220607	0.528685112409764	0.506811504309156	0.48895021015458	0.472892733669019	0.448443969520905	0.440866454179198	0.441077565366529	0.433105064487486	0.424898625138642	0.419749056587092
Incidence	Male	Australasia	20 to 24	2.43396631656004	2.38999215502031	2.40235407558159	2.40407957857448	2.37198702146819	2.45916237997843	2.35279797963254	2.27793925941474	2.28046397177898	2.19471404027305	2.00063937583788	1.88677767836109	1.74272964127233	1.7163687296705	1.69868381061773	1.68047897631547	1.64081749759597	1.6003066515051	1.5347515288741	1.45915674099927	1.39972908867289	1.40607608906825	1.35924145076305	1.28612526968241	1.25287147131878	1.20790658642703	1.22634396746653	1.25100260926144	1.25304256993498	1.25083775688158
Incidence	Male	Australasia	25 to 29	3.61054028184547	3.38605369588131	3.34413345619666	3.30367521093662	3.33833082522877	3.45301802039118	3.47434483302404	3.69003899211215	3.83386798702251	3.79768921518115	3.50460636670484	3.09607649724698	2.86470818800111	2.70172855689998	2.59954383810386	2.47212803529057	2.3456476435	2.40732103403115	2.48295916125908	2.4515484162483	2.34345428321436	2.44137246900541	2.46975153169403	2.30430579497389	2.20658394161719	2.13540044015177	2.16697780784579	2.21912377861501	2.26959867235261	2.29889650639584
Incidence	Male	Australasia	30 to 34	5.12424865273241	5.22554155207313	5.22870512398548	5.3151398671503	5.33021345532823	5.55872859258061	5.37032921661764	5.44025572778129	5.5219374352823	5.37068595087913	5.16954761242694	4.99960685853736	4.79377679486825	4.66192554878464	4.58429985119008	4.45071464445068	4.23651080475558	4.09096848437053	4.10719294179802	4.10283266997484	3.92994976708466	3.8924927893057	3.75197738472026	3.68585609068258	3.83411923598029	3.82336850409084	3.85749343530814	3.91455322107657	3.98218629055536	4.02960531658162
Incidence	Male	Australasia	35 to 39	6.10277011878828	6.23342249789444	6.24092155210085	6.35077613197386	6.6815293346632	6.80647560983438	6.77877047000224	6.99067743298028	7.2571836216894	7.26621004986736	7.19312799219681	6.92331631773099	6.57501373107172	6.37419501047221	6.1377769921044	6.06209100876627	6.22184935304416	6.45190014254935	6.49262778971476	6.49389530729846	6.26250455649695	5.91516448892764	5.66180107590568	5.49871427441457	5.52107825207701	5.34532457954858	5.33249488713962	5.42918461855531	5.49991603039896	5.53539512158727
Incidence	Male	Australasia	40 to 44	7.73664102424345	7.88946176478448	7.77354499278244	7.74416979963361	7.78922662882569	7.9152095231463	8.02446465377137	8.34159379941526	8.39478350053958	8.48998932637249	8.59040845163572	8.53939098281161	8.55030026784817	8.76989909753437	8.65143168024944	8.64303933213206	8.31035019296029	7.93414477151613	7.9914866214002	8.04049660496614	7.81781682614996	7.70130330264194	7.87347699031841	7.98374085185479	8.24620205504876	8.17257071782687	7.98570667034435	7.72428641000431	7.36982255860998	7.17464711142754
Incidence	Male	Australasia	45 to 49	8.35804354697802	8.62068173270174	8.98604626374036	9.32978307130685	9.4310624143611	9.56009213406013	9.6743274328158	9.40455418531206	9.39212042139438	9.52812011990042	9.65625411395943	9.89150377451497	10.1516116856561	10.1789886525023	10.0419011938903	10.2834276300786	10.4008584734533	10.4708360618011	10.2468198599601	10.3246307271313	10.3232671105143	9.8219371219185	9.56623508252249	9.54972760699233	9.42378439573262	9.64364853929354	9.74274811353425	9.72145558563712	9.52781357831722	9.33980533110129
Incidence	Male	Australasia	50 to 54	9.506842479967	9.43777691390851	9.42572630917595	9.26022483198701	9.19335253431739	9.14472363655548	9.37719191016285	9.72000875828332	9.81038859209527	10.0578336802838	10.4194883393434	10.5194972647737	10.316551152888	10.2256146714798	10.6064546906344	10.7463572537167	10.8021930402676	10.9107301170936	10.9689089622689	11.0562545153332	11.1058402877819	11.0114971092757	11.0177028215788	11.1562507159831	11.0095432978789	11.1315223369851	10.899099435062	10.648501871964	10.2714191001464	10.0810329891192
Incidence	Male	Australasia	55 to 59	11.4301779884638	10.9916181424598	10.6558802415449	10.4864550735276	10.3598568422347	10.109198611868	10.0195321934439	9.97497932326953	10.0210358540486	10.3384199454369	10.5939862319917	10.8866010628108	11.4363795653901	11.9699158403179	12.1472300858061	12.3453233963444	12.4450307806801	12.0131613574991	11.8865190607659	11.8821296509273	12.1919054009632	12.4328419730381	12.4353194683946	12.4466598193917	12.5215243133137	12.6218796335373	12.7137294175518	12.7487933149114	12.6307276312214	12.5355080385966
Incidence	Male	Australasia	60 to 64	11.7873722815219	11.6124473488057	11.280689655117	10.8048771805783	10.5041062573994	10.0635367448985	10.0016822902765	9.96509016480267	9.81512872817814	9.65559069077797	9.86791431692125	10.1906825658338	10.3535064550454	10.4101044903571	10.5049114053383	10.5457952719642	10.6947741350261	11.1427713674504	11.4682367922089	11.4746920190934	11.7623751864393	11.9788585369493	11.8167162640031	11.6305197842683	11.5768802202547	11.2715063377144	11.167112697343	11.1927526043833	11.2190545573167	11.2704512930875
Incidence	Male	Australasia	65 to 69	11.2940077828999	11.1786188729964	11.2289837590836	11.1373678700085	11.0391174819215	10.7918282890161	10.5447810354832	10.1598293686411	9.71235030490833	9.27120233949461	9.06154373024265	8.86552966289027	9.13577265286033	9.27072389815964	9.39984117735476	9.48478000554091	9.55610615136339	9.6002108488832	9.48908321727975	9.49710824015665	9.6632821871382	10.0522986061323	10.7436321854702	11.316674344261	11.3120112566183	11.2796841668	11.1472307388465	10.824209246393	10.9025816740405	10.8725064984732
Incidence	Male	Australasia	70 to 74	8.87972949530203	9.10417417373077	9.37234119879055	9.67719507955527	9.85704119530058	9.90625248458919	9.92677217120449	9.69995964605078	9.58727994499718	9.4035293526287	9.14314218728912	9.09175103901541	8.94086451459156	8.65720415256813	8.42264417217797	8.14065664933545	8.00094377745848	8.0040543690758	8.08648537500065	8.15119145099147	8.25570999351519	8.33299290091893	8.28773915266563	8.41780356923876	8.42393799413657	8.61943275080156	8.7624828633978	9.26087568972814	9.78215494161428	10.0279713776331
Incidence	Male	Australasia	75 to 79	7.0973218982423	7.14633024934205	7.14060419351812	7.04413294704989	6.80496984148673	6.79196767920638	6.9600750499549	6.95348307107275	7.25029001060529	7.50847137212757	7.58703493029988	7.66004515609371	7.63904789741394	7.62835594555159	7.68097902404676	7.57440074391717	7.56055041657096	7.47841617736919	7.28373638033345	7.03732990826821	6.79971640511383	6.80862885055893	6.80233373198076	6.70548318727961	6.7047246538903	6.80725501114144	6.86624531146674	6.95098798895888	7.12275305238371	7.33955605518559
Incidence	Male	Australasia	80 to 84	2.99276565685259	3.11210780531228	3.20385271067241	3.32220232266223	3.41380107278566	3.48779191264717	3.52492310733443	3.47032302408187	3.2924215147442	3.22417529887133	3.27324229678042	3.41290686343155	3.53664514921659	3.61167253568708	3.77246197221033	3.8432688442717	4.02628636781785	4.11087073428407	4.18155304703493	4.22772401681806	4.28045826111993	4.29988262134691	4.23794858846507	4.03213747631585	3.97156218846435	3.87767585672822	3.91822938661416	3.91068231941797	3.96784884166339	4.03014544144012
Incidence	Male	Australasia	85 to 89	1.09072517678554	1.12097656401396	1.19486995572674	1.26446489436044	1.32137771281193	1.3745412999265	1.43056797146182	1.44431187923007	1.47850089530107	1.56152777707532	1.6309844177181	1.71605611948433	1.70262526932203	1.61308883058964	1.59668893156863	1.62345661600346	1.7180493642831	1.8284145601661	1.89012267719898	1.93263506460598	1.97915520991848	2.03944611392064	2.10732416794894	2.11714006494535	2.14011043512324	2.16700082518999	2.2531887635245	2.23224987619107	2.22107054186432	2.21461992245199
Incidence	Male	Australasia	90 to 94	0.209381052599323	0.219220782532989	0.235922665709042	0.255244353439649	0.273859609422149	0.291731733153286	0.303457210334678	0.30287955036055	0.30689124587274	0.321391373632211	0.33961841061805	0.359276703299564	0.37405080600109	0.378605735865081	0.381227496154904	0.392014455435741	0.405808833393362	0.411873654065641	0.407648389734639	0.412558212104474	0.440009575041255	0.472570610835533	0.50517550815969	0.519274913638287	0.55018405626536	0.568824729294914	0.600089754049193	0.607975582100758	0.619194946627904	0.629756683826363
Incidence	Male	Australasia	95 plus	0.0536898334431925	0.0553119830623113	0.0578052816760856	0.0613177823316817	0.0639379966454416	0.0692712999240106	0.0753056818181974	0.0748447969386225	0.0778332819482236	0.0876169877186986	0.0951103889027877	0.105304599725239	0.113698156861563	0.120260083975332	0.122088173807435	0.125558057172318	0.132719910982787	0.134161434581402	0.141077798469026	0.149065139593747	0.154387878237167	0.15909664084261	0.170852952533886	0.173079472865745	0.178493175638655	0.20325922319978	0.222894178726129	0.237112961849705	0.251239683458886	0.267108734467131
Incidence	Both	Andean Latin America	5 to 9	0.992220236814478	1.02613309327361	0.95292855433884	0.892561318330815	0.847855889050736	0.802747552607992	0.810696909037779	0.805657290371047	0.783826354122041	0.782485958216024	0.765602891264126	0.766792525372886	0.724119630723928	0.681498446020552	0.677825569651799	0.646496451459144	0.617857244249814	0.598563215974505	0.572203772105525	0.523712897192224	0.499163327098724	0.48959220557161	0.472234756772093	0.467578857408876	0.468431091641618	0.468862043194947	0.465527540073354	0.464284084363422	0.468025907104579	0.471013057379531
Incidence	Both	Andean Latin America	10 to 14	1.74772459041142	1.77379484500678	1.70231685811803	1.63892973105587	1.55991411899493	1.46807016943104	1.50843744342697	1.53362088076078	1.49819230412312	1.47056547944389	1.45508852937315	1.44220894263858	1.41664835591721	1.3816215512003	1.35625851979191	1.29348500294158	1.25963094114286	1.22331221459996	1.16186020498483	1.08196675830901	1.02886713854874	0.997207753033924	0.976843097717599	0.960098349041604	0.91707233991587	0.873991206324598	0.835536169657747	0.799497035483553	0.771663331581223	0.7485943782807
Incidence	Both	Andean Latin America	15 to 19	2.00826134969643	1.98207264049039	1.96784385639486	1.95995865838893	1.93337050556689	1.91407799610494	1.95374021237394	1.92978273295952	1.89234511353992	1.82738805195393	1.75224972678834	1.7767091514341	1.7151032750666	1.62803013191342	1.59904497415029	1.53065015475925	1.47352740181956	1.45361106971846	1.41354076576019	1.32823379072313	1.30113078525057	1.29540251703042	1.26102848219259	1.21035638884983	1.15338733105451	1.11663038349238	1.08630912368499	1.05707131702966	1.02532950463416	0.997451970661397
Incidence	Both	Andean Latin America	20 to 24	3.6015864886917	3.49408152737994	3.44162496186981	3.43680042865295	3.44030551511953	3.38892931336986	3.38680938108156	3.3965283118524	3.37032820733691	3.27036933950054	3.19790077711791	3.10566938790168	3.05204540504948	2.98179065246486	2.93434293916477	2.8342680477112	2.73501605957939	2.66274223242254	2.57309875087941	2.52583118886451	2.45005178569705	2.35153950238567	2.28586607249116	2.21970679275052	2.15134921294827	2.1072163925129	2.06711347740299	2.10041192884806	2.10346283130426	2.074505992662
Incidence	Both	Andean Latin America	25 to 29	4.48071703835715	4.45501027735643	4.4403665046147	4.37803029543662	4.37573188577941	4.36585654721968	4.38615090951843	4.33625376493764	4.26675683082459	4.16208776519256	4.08963510523806	3.93956529361803	3.85634338050791	3.75331025093528	3.66875810421275	3.59649958856171	3.50412033562813	3.49127901159987	3.44540939309235	3.3329205488981	3.23366615427363	3.16107677134993	3.0842726723866	2.95968205456657	2.8158997120034	2.82358400780233	2.81968748403186	2.81641805832218	2.83133060704077	2.87984534070733
Incidence	Both	Andean Latin America	30 to 34	6.93628790523059	6.98677987037544	6.9824424028126	7.00002399076883	7.03327809876742	6.98434076708916	7.02260200195178	6.98834237447644	7.00545369758507	6.867258251361	6.68618929485053	6.56394849369172	6.58090435482707	6.44449892835683	6.35507676451508	6.19499222405821	6.06875417272383	6.00247674960258	6.0193011117411	5.97270885258019	5.93431775820946	6.02612086300997	5.87053807190462	5.59884765652492	5.40718715416477	5.32991843997472	5.31676150553143	5.31293099430828	5.31657982145947	5.34267843255956
Incidence	Both	Andean Latin America	35 to 39	7.82725914921967	7.73039869026195	7.77415407405142	7.92917334062431	8.10852797088435	7.99888368087025	7.97220652693126	8.04482572121521	8.12934431896021	8.02904045540308	7.85135036028237	7.77843054040014	7.90799219855018	7.73478682597546	7.57450538318499	7.48059884857454	7.40480223248275	7.35148744632845	7.30047894010866	7.24681818567181	7.19519821648069	7.07036608784614	7.01476834423337	7.00026718815697	6.86807233172468	6.82049015856882	6.82999640510087	6.88269002861734	6.87751754761825	6.93419997341616
Incidence	Both	Andean Latin America	40 to 44	8.40977781026576	8.45750294439563	8.59657063501263	8.66462727516697	8.79951559692121	8.92089979051195	8.97640889186746	9.09108791986928	9.19261661005078	9.07349742474356	9.19324907134846	9.21893633398842	9.36946038151	9.46830649889924	9.3079409353704	9.23130468423122	9.15382850091736	9.09501208973957	9.11966406682332	8.96192315224714	8.94788856659451	8.93519046891271	8.80191888122684	8.64672503183727	8.57757409851633	8.62973067428005	8.62803207702107	8.60265957604913	8.64877390685739	8.71084714926517
Incidence	Both	Andean Latin America	45 to 49	8.80659448133026	8.77961844223894	8.96209626743447	9.04384484732122	9.1334108251435	9.12468471194313	9.17401871856354	9.23832957713928	9.44738555092318	9.65837633086766	9.74695793670313	9.68152737900343	9.85427575433334	10.0319190486464	10.1094322675749	10.2782888074181	10.2482667471138	10.1578127637988	10.1885628152426	10.2361064874612	10.1846760059052	10.1233670171246	10.0405457666061	9.98917388985709	9.9908933757198	9.94625019663474	9.99894990845994	9.97001273421057	9.9901710482943	9.98105309534746
Incidence	Both	Andean Latin America	50 to 54	9.45482375134576	9.49490194335906	9.69137396564818	9.68232672291306	9.623522979006	9.65321848713637	9.62554083944601	9.73964553206622	9.8513189577975	10.026309289504	10.2733883220372	10.3479203396012	10.3995251055072	10.6283849406047	10.7201638171603	10.8315675208106	10.9566799979845	11.0269384772544	11.1530644373935	11.2312893102707	11.1745895731379	11.2662220875985	11.4349231573315	11.4652889925636	11.4206767078407	11.3004219987588	11.352891455348	11.4170969899797	11.3699333597711	11.3258176662607
Incidence	Both	Andean Latin America	55 to 59	9.48990145230342	9.345409774263	9.3255947489809	9.27252589879132	9.22471495867151	9.33506867528376	9.31711152851826	9.23252292813799	9.1121656128535	9.16019062215894	9.26638040538814	9.23238014045821	9.36855052639477	9.5568286463578	9.72742170001339	9.84549713319968	9.84486095590739	9.81632323095901	9.9930482924052	10.3020798468164	10.4526965572849	10.5141357042889	10.6634327959526	10.7448007099614	10.9085472933454	11.0707839080726	11.2165429762932	11.2137091639112	11.2733697748856	11.2555561593722
Incidence	Both	Andean Latin America	60 to 64	9.90698471158115	9.88403919354505	9.97002057370113	9.95009627362304	9.87082822757992	9.81859280454511	9.55331053191544	9.45589063867461	9.31202021048474	9.29594405189464	9.36795431606187	9.5330536707662	9.55881012710394	9.59524499261519	9.55982344148678	9.53245317139145	9.52610559733875	9.64119287220039	9.7676017772731	9.99699286744681	10.0494214214501	10.0897448449677	10.135685444423	10.3137319352516	10.5492027564905	10.7830290400835	10.8151253670556	10.7158116252035	10.6720706914971	10.678852478303
Incidence	Both	Andean Latin America	65 to 69	8.35454029778372	8.70796102494907	8.47704183760641	8.37127494150051	8.36615387225131	8.47622669638605	8.54365142568754	8.55594937339684	8.44469135779295	8.46618766429046	8.37931209507717	8.36178635026319	8.17005795944289	8.02392721900694	7.94053395008813	7.96992684511139	8.02958871337293	8.01709453712212	7.94279040613786	7.98023264454018	8.04469272336029	8.12069315080392	8.28650938609072	8.4935989418222	8.67297765331687	8.77002860563398	8.86241953728535	8.87515163095643	8.92721125402905	8.9675357013122
Incidence	Both	Andean Latin America	70 to 74	7.12545954573833	7.14655496010388	7.18861967552308	7.24943995716378	7.29429350657756	7.36062400728733	7.40013151755991	7.37065312581558	7.42027885926941	7.54052695527617	7.61709135972619	7.71531626408457	7.59074145362175	7.51899586923829	7.5320402983902	7.56326666568091	7.66456530742512	7.69128419005164	7.55184655192297	7.45808249077096	7.5013232077087	7.47199938787256	7.50719698790896	7.55921748630766	7.615348937646	7.61936367040665	7.55284101313573	7.6646369631027	7.70031434014492	7.72202674207274
Incidence	Both	Andean Latin America	75 to 79	5.33564439601189	5.24486103543024	5.1242918638338	5.09419286628389	5.03269479990494	5.0810310381921	5.0835949421227	5.13127244517957	5.14800454105671	5.20292252080127	5.21693940821845	5.34280217291228	5.22728472201899	5.28126797514999	5.44897182504188	5.54872346761681	5.6993560133099	5.81353577557879	5.76390999429906	5.72313611838782	5.72376125698407	5.68286408609078	5.634198010937	5.62917676637868	5.64365217522614	5.67324974736234	5.64161101972935	5.65665068775199	5.65529188250592	5.63822275497978
Incidence	Both	Andean Latin America	80 to 84	3.24444749681999	3.26938567912983	3.22443305783201	3.26352405041451	3.22508800450617	3.14065510566605	3.09704572771756	3.02119294799633	2.98565601559181	2.97325752425725	2.97147544486885	3.01862882577605	3.05386040297897	3.11300259068304	3.25520493966842	3.35607352457922	3.51613105643886	3.56178187745883	3.5954363723883	3.63281240412323	3.72586319980989	3.77575574145193	3.79497219730591	3.81005106860848	3.82953146350633	3.76161508836777	3.65701902707041	3.58802664705998	3.50551476997725	3.43647013928993
Incidence	Both	Andean Latin America	85 to 89	1.70934135680289	1.65514266033907	1.59919122223428	1.56854190224974	1.51644090491235	1.52030514338591	1.5142036379145	1.45811221059589	1.46030558070578	1.48635737456694	1.4628497731788	1.46777038741224	1.46028776027524	1.47843809306007	1.52268911748342	1.55281192186085	1.58186129334182	1.67263845694292	1.70534713983123	1.72464579617315	1.78672863156804	1.85524785109336	1.92939820488278	2.10693715646504	2.15548123901844	2.03335591309795	1.97759990397531	1.97464274347321	1.97007751087419	1.9471001528299
Incidence	Both	Andean Latin America	90 to 94	0.472243638709163	0.469084783857952	0.47827873128818	0.498298022199156	0.506091699468381	0.530628252162456	0.550726719298956	0.539121542528046	0.539116864831676	0.554128011739833	0.547679926770663	0.543579269192317	0.530488668973263	0.535093501476706	0.55002267672043	0.5554202856491	0.562327213110221	0.571833435181652	0.581783971248696	0.589359523307015	0.608705324959182	0.60990551557547	0.637947461968541	0.649944358279217	0.677136990500163	0.687196775481861	0.689963313512259	0.686291004238229	0.686568947356097	0.676437531796827
Incidence	Both	Andean Latin America	95 plus	0.0961843028862264	0.097266614243746	0.100810208704669	0.105829479114494	0.108260640893885	0.115159260806853	0.123612135066386	0.131210682027344	0.140193012150097	0.153106928828237	0.158705255706593	0.162974531484734	0.163500537197277	0.163053837394974	0.15994277633023	0.157675654385003	0.152720216113017	0.151080353465592	0.151051236362149	0.151147136216405	0.157258365678463	0.163568443991913	0.167720207667982	0.174816375368397	0.177578135420297	0.184281749949035	0.186072695630472	0.202006787090948	0.20679296306437	0.211791283503462
Incidence	Female	Andean Latin America	5 to 9	0.875207464580001	0.896911228690162	0.832045669839721	0.784018323439033	0.740338084456077	0.698592097386873	0.703787394022174	0.699731983012653	0.680532266679189	0.674302229350302	0.655914855277867	0.665988654775275	0.628707284086065	0.588056736271284	0.588581153521188	0.560276614951755	0.535145567798267	0.524766654289065	0.503125966374255	0.461739613422904	0.43951454310034	0.430350843543579	0.413348394131954	0.410019427799587	0.408505651689553	0.407083320861317	0.403841836130769	0.406738889692797	0.411895054777995	0.415705829748562
Incidence	Female	Andean Latin America	10 to 14	1.54233710052069	1.56519191595272	1.50019260896171	1.45695775353086	1.3866018236706	1.31199304771454	1.35570220091918	1.38042346610525	1.35492446246366	1.31621905158386	1.29200221562202	1.28061655361984	1.26645000029126	1.23328376128231	1.22115567348741	1.16004020407522	1.12885960383505	1.08926753655612	1.02987983068699	0.954053979102627	0.905189320658228	0.885062129718099	0.866026754154607	0.869731202399228	0.832637958322678	0.789358784291615	0.757285205881637	0.727942782738882	0.704287488940759	0.682357564451864
Incidence	Female	Andean Latin America	15 to 19	1.7881890632678	1.77275024155903	1.77301484003934	1.79344606569022	1.78062430360408	1.76228870408413	1.80376220511581	1.78074907589198	1.7471186198917	1.67433691598291	1.58419974958743	1.60338357634321	1.55368662534023	1.46818221429628	1.44229792776214	1.36099885646331	1.29881108888307	1.26488105953883	1.20476375483324	1.11362670189614	1.08527680226822	1.07747803020055	1.03169915546009	0.991158362203114	0.947208072832889	0.923011202991209	0.906297190768571	0.881862707103297	0.858984892539692	0.838778814463964
Incidence	Female	Andean Latin America	20 to 24	3.50896694422357	3.44290112295928	3.3846870458933	3.38362602448282	3.37962154821833	3.31515666304172	3.31089421390456	3.31355902321919	3.25403639151923	3.12466336254499	3.0702482424613	2.98343735464886	2.92862122135343	2.85877175505026	2.81124183422423	2.69241688306539	2.57888366650662	2.48348283101494	2.3873601321064	2.35202717956621	2.27322109908257	2.14677043448538	2.0742192407025	2.00791649316599	1.94791856014186	1.91363056700879	1.87684352753611	1.90163351386535	1.90411778034984	1.86964510032057
Incidence	Female	Andean Latin America	25 to 29	4.52841131348775	4.47888394353013	4.45543041511772	4.39241169598435	4.36905242023925	4.31539451855058	4.28773095389898	4.19481877963815	4.12058577752042	4.02441176569662	3.96927350161546	3.77597229935612	3.71533725034915	3.6121646730701	3.46181994588347	3.36377193423849	3.28123402643124	3.25076015158327	3.17728622339913	3.06788648168888	2.96567832652767	2.88260398821836	2.84140689753942	2.72112131523282	2.55703266079348	2.58638086180344	2.59233312578478	2.55788032768876	2.55124007485123	2.59233407192329
Incidence	Female	Andean Latin America	30 to 34	7.24398294935007	7.19980143133021	7.15890514239122	7.1513062145253	7.13698460247942	7.04568089306338	7.05473484100528	6.99209273912122	7.00918621334024	6.83170664132751	6.60665384891909	6.5176491178553	6.56488223913074	6.39858138319658	6.2636284518229	6.06835521539658	5.89925237408795	5.77954643075107	5.7872513914284	5.74806796103013	5.71109418325041	5.83457986433213	5.66468922065254	5.36005553642877	5.20360289262571	5.1784942246129	5.16842744455557	5.1200136668069	5.09303871971196	5.07123193722003
Incidence	Female	Andean Latin America	35 to 39	8.32091064025909	8.15558933481111	8.20020631794188	8.37464332469136	8.51875382644569	8.32541339796806	8.25266760718926	8.30798274596344	8.41604786425532	8.28336404869779	8.06083153913964	8.00252844757847	8.16063456673652	7.96034696276667	7.76963026476896	7.65913190516095	7.58325286127385	7.53778534217502	7.45560458742116	7.42365370498882	7.42208262731255	7.26859613391185	7.17851765381086	7.17826699708888	7.07726932106365	7.04168963748155	7.05219270867751	7.08970358541223	7.06266225987067	7.10372849095004
Incidence	Female	Andean Latin America	40 to 44	8.96687874542865	8.91828886313925	9.07350363992328	9.17962203385407	9.32829336815705	9.45405008474913	9.51306898477145	9.6129658029447	9.71759453006787	9.575424511811	9.72284898501929	9.7515279456487	9.90237197079445	9.96512682115123	9.77264354176582	9.69967875827271	9.61650653560976	9.55058399940556	9.6132498914663	9.4490109211941	9.41490491140819	9.40484320471115	9.22470735974742	9.0693007840816	8.97333065959287	9.03873340641249	9.04627891419098	9.02766739327893	9.07251211417884	9.12559117477056
Incidence	Female	Andean Latin America	45 to 49	8.65623417978182	8.68622736795819	8.89773568623164	8.92759465334894	9.00098183749069	9.00216183959906	9.05608022155012	9.13465768212446	9.35052610591181	9.5427971557846	9.6702405072955	9.60011431377383	9.77091105408829	9.94032017446737	10.0100816452228	10.2637493187917	10.2490637642568	10.1017913505511	10.0998165277924	10.1351825777373	10.1053738505361	10.0735961125541	9.98826764589842	9.90311202970741	9.89513579481719	9.83155863863375	9.90489666797852	9.88086307679941	9.91179319047309	9.90528198086607
Incidence	Female	Andean Latin America	50 to 54	9.61067375940847	9.64705847729333	9.86452197214089	9.88144737290224	9.84860541143069	9.88134615126771	9.8659391666573	10.0049410161779	10.1469594482385	10.3759226688163	10.6104654756916	10.6836936477374	10.7031645603069	10.97127978803	11.1359193813432	11.2646448642956	11.4228729584959	11.541969896189	11.6887539106932	11.7452433468959	11.6765798886055	11.813568310877	11.9991896680738	11.9860907503869	11.9200026995147	11.7706197810224	11.8128867777664	11.8887109318818	11.8539809799797	11.8102415205503
Incidence	Female	Andean Latin America	55 to 59	9.42875146618073	9.32101831136476	9.32806173526774	9.2383029964566	9.20802921572078	9.38807286202344	9.41076928737627	9.36686409613393	9.22500088608541	9.29454277114995	9.43335897300305	9.39101973594189	9.50223521444438	9.71126283420849	9.94354961597055	10.0608289157975	10.0528410374245	10.0266472784818	10.2307016481693	10.5224928919356	10.6415054221067	10.6723088645177	10.8480229518405	10.9255115432314	11.0892909456955	11.2159190929224	11.360301175166	11.3985977241645	11.4788971911351	11.4671958972065
Incidence	Female	Andean Latin America	60 to 64	9.62815059613839	9.63271619943144	9.71869226149713	9.67314458324282	9.63070261273445	9.6378494663186	9.37926539636597	9.27411457011435	9.13099653756956	9.12184443480375	9.2302171046034	9.40243511511433	9.44663814104285	9.52664082457935	9.53479324712517	9.5007318606006	9.50722464687322	9.67300257913956	9.80154363857081	10.0327933616293	10.1001278956123	10.1636747177029	10.2204386827756	10.4186806375832	10.6603631650245	10.8698456371001	10.8653508013684	10.7652585422971	10.709377430196	10.7272979339611
Incidence	Female	Andean Latin America	65 to 69	8.19710475148418	8.72894476770798	8.43187624894914	8.27163495037529	8.26985526415893	8.38164019837127	8.46165522328967	8.51034842817751	8.39965259893219	8.45611666769531	8.33163897878945	8.3057401827252	8.08742393643599	7.93713052443403	7.86045807543521	7.9029973172726	7.95480825270623	7.95964004734395	7.90467899806223	7.9371941779728	7.98225186535179	8.0383905918988	8.22012423525366	8.45318713069263	8.62650282539916	8.7211344479979	8.84105811560997	8.8627647572867	8.93743013584664	9.00441833433658
Incidence	Female	Andean Latin America	70 to 74	6.99498220735492	6.98210620181877	7.02726066222441	7.12251609422888	7.19313801227531	7.28980339876358	7.36612350150817	7.35725342791981	7.40850681565705	7.55086150621352	7.61747805266601	7.7172894334903	7.57487514071145	7.50624461430012	7.51898498962704	7.56260597603247	7.68377064241473	7.74692949150644	7.60243858559502	7.50035433259992	7.55631840386834	7.53746755190757	7.58884722593965	7.66046247764136	7.71289942250551	7.72075685547144	7.63352735305061	7.73991937159592	7.77028263643785	7.7982722460896
Incidence	Female	Andean Latin America	75 to 79	5.21347565999729	5.13917502599055	5.01846218847715	4.9926752955505	4.93035603001344	4.9878327259292	5.00375870923368	5.0616738718308	5.07702244784272	5.15700656795309	5.1746802895279	5.29783318306967	5.17347524903402	5.22526828022327	5.39973369012032	5.49525175454831	5.64560847271497	5.76119261343996	5.71097242689749	5.66843410650376	5.65962299042321	5.59805799648206	5.55245891393156	5.54272801860951	5.556698302398	5.58411563181018	5.55179126949795	5.58525472602098	5.59300731795087	5.58325852601093
Incidence	Female	Andean Latin America	80 to 84	3.25053659523234	3.2442118898488	3.19031693264016	3.23986094144289	3.19851213654288	3.09986380617667	3.05933870086606	2.97028679577297	2.92576073437712	2.91256725577389	2.90961387238611	2.95355104412312	2.98169480049532	3.04334070156619	3.16510602331404	3.25303624541043	3.40932895921024	3.45964702720696	3.49634295606467	3.54469420825926	3.63316860033526	3.67252199502908	3.69009365055867	3.70760557194681	3.7188200249121	3.64714911035818	3.53495322722336	3.47197355345534	3.39073175232833	3.32710577895537
Incidence	Female	Andean Latin America	85 to 89	1.73368691477445	1.67330004706304	1.61514841614715	1.58337381053039	1.51908137655224	1.51446320719503	1.49884966152263	1.42358537118247	1.41210178361747	1.42970424736006	1.40859834031086	1.41569951951709	1.40458398245808	1.41768769968197	1.4528779740786	1.47882583682184	1.49785459866537	1.58607971217568	1.63044056260188	1.65909749953266	1.72195316060021	1.78836632727889	1.86077422171512	2.0401834452636	2.09246028221264	1.96614882595836	1.89795411463443	1.88701561738943	1.88377529470687	1.86634855317328
Incidence	Female	Andean Latin America	90 to 94	0.43055651838705	0.431794880145232	0.443536189510702	0.462733999683951	0.468323470254836	0.490462445543254	0.509947816461064	0.500301204719387	0.501467421368481	0.519634178035392	0.513662413293948	0.510520511578162	0.495298607734742	0.499394356287094	0.514378675852661	0.519781536329105	0.525326546302555	0.534385650958142	0.547307811321668	0.555153621616887	0.571361808514487	0.569904689537063	0.590429432306175	0.599021797520452	0.623521852660131	0.631041609320338	0.627716660388572	0.62282442554292	0.623796212150999	0.617263496563046
Incidence	Female	Andean Latin America	95 plus	0.0809631301427537	0.083128749406017	0.0864020268057347	0.0906838660394648	0.0921446555552689	0.097934492253766	0.105923914342368	0.113649919949869	0.121979094662096	0.134574019419133	0.138073054790115	0.140999363103241	0.139008155166176	0.136915895137369	0.133117888674307	0.132876002475385	0.129354396509701	0.127640347693494	0.128481156515563	0.129293332426701	0.134774300437888	0.141858213093694	0.14673869550746	0.155846479016855	0.156798907797897	0.163328363941639	0.166063883789887	0.183374406978794	0.188189473573616	0.193942748438376
Incidence	Male	Andean Latin America	5 to 9	1.38560785638653	1.48671558833712	1.39080618260083	1.28074415325696	1.24985538556228	1.19540136565678	1.19768313836852	1.1858550225269	1.15233236063183	1.16049135287681	1.14896924038791	1.11022835906034	1.06103162590301	1.01439388695688	0.985565687997872	0.946358456830757	0.904144648806005	0.849966664134281	0.808718032586067	0.734992331047966	0.700839205744065	0.688993362114953	0.675275814485596	0.665530487644172	0.675401427623157	0.682701906507224	0.679574520320339	0.66223678831088	0.659218985195409	0.658603001670115
Incidence	Male	Andean Latin America	10 to 14	2.43822097123459	2.51731342718313	2.43447747127294	2.28971698990388	2.20791335709601	2.05646255695948	2.06130156946271	2.08349239944425	2.00930636203484	2.00986822847493	2.02508510313491	1.99274947755249	1.94701606460194	1.91008977074352	1.82213154259024	1.75758962915541	1.71226578490795	1.67996349344047	1.61374544213952	1.51804724218709	1.4470287659959	1.37467994855618	1.35893950510609	1.27087842658921	1.20869159779224	1.16693649356418	1.10706395368502	1.04564022590668	1.00115912951503	0.973255073606889
Incidence	Male	Andean Latin America	15 to 19	2.74812684675906	2.7281556124647	2.6735787331879	2.55545844489409	2.50447495207781	2.48630577011274	2.49662382290091	2.46470927549251	2.4104467448974	2.3621649140809	2.33959460584076	2.36722430752681	2.28508407347255	2.19750433311001	2.13955335212312	2.12067654058471	2.07826765023559	2.09655938935201	2.12836863010817	2.05987267559443	2.03094518814338	2.02891696074678	2.05175942526419	1.96419649834381	1.8654887420861	1.78682066145587	1.71094349091286	1.65978051435389	1.59193302287621	1.53563639621414
Incidence	Male	Andean Latin America	20 to 24	3.91296601956168	3.67650265589727	3.64787284972659	3.62696830615482	3.66719746322593	3.66704352628901	3.66160367128625	3.69433000026477	3.78520415713853	3.7794814388984	3.64405414040569	3.52211034393468	3.48787042610484	3.42005778400839	3.35883054573384	3.32760898197923	3.27543235263005	3.2734269391305	3.20904587740906	3.11836413940314	3.04792623851742	3.04077397583178	3.0156275089496	2.948071117334	2.85395749740921	2.7772912160328	2.72734276227355	2.7842001227614	2.78247254368836	2.76934905436937
Incidence	Male	Andean Latin America	25 to 29	4.32037268446695	4.3699179226838	4.38580005849833	4.32659802345635	4.40070581260235	4.55609245881008	4.74240701553959	4.84390639299587	4.78822821852867	4.64314227376266	4.51030622165099	4.49692183197994	4.35425228138192	4.25615549537399	4.38233970512065	4.40589779618661	4.27558992382423	4.31065689824689	4.36343150636549	4.23647518190544	4.1397480054709	4.09839139615557	3.92167749069284	3.78011213147676	3.70997409187153	3.64463511409935	3.60859821566707	3.70577542594007	3.78537582056865	3.85502028988362
Incidence	Male	Andean Latin America	30 to 34	5.90184167642297	6.22751206099083	6.34323623062812	6.45899264599833	6.64552871684537	6.75309570838784	6.90628900379447	6.97488118972029	6.99213779045791	6.99147933823272	6.96417051001687	6.7216891106474	6.63748029239132	6.60808477758684	6.67041654475695	6.63542019179489	6.65544558173547	6.76193558587631	6.81381198847599	6.7385549962864	6.68904916422506	6.6708308317605	6.58030798489363	6.42007347097859	6.11032597208579	5.85405575282287	5.83147489599882	5.97655732897963	6.0780061948602	6.26336520569486
Incidence	Male	Andean Latin America	35 to 39	6.16764215827231	6.21490153677793	6.23085249878326	6.3360368930621	6.5747300291073	6.76790506126741	6.95700618758613	7.1002761465641	7.10651734846826	7.14040691260629	7.11920091456963	7.01493553645705	7.0158828716987	6.93120626868203	6.90165931892216	6.85968279790985	6.78713651042531	6.71682463371159	6.7693470176731	6.64395020556034	6.42808931939597	6.40314138041215	6.45015827959668	6.38811115049607	6.14554828843946	6.05483388487642	6.05898392144843	6.17057334266496	6.24687707164923	6.35919655122258
Incidence	Male	Andean Latin America	40 to 44	6.53684884225586	6.8151343806143	6.86896218245569	6.82284904158699	6.82246259993446	6.91098590250788	7.03383094868921	7.21791150381001	7.31973577436554	7.31971107787658	7.34226520082232	7.40441231738952	7.48768812533298	7.69833438809356	7.70551423700353	7.60235716130108	7.55237512238695	7.54301093468628	7.42968441180558	7.30134262783545	7.36888015487925	7.35438112412346	7.34413789392933	7.19345213419943	7.21071106875083	7.21401527859376	7.17673190903728	7.14065311137392	7.20543555006373	7.30412669025875
Incidence	Male	Andean Latin America	45 to 49	9.31209383815048	9.11249008240253	9.1952314938764	9.45959097540498	9.62855101667425	9.58658152675187	9.60092715833615	9.61043913580755	9.79293569960562	10.0622221970613	10.0150900129293	9.95889930693059	10.1486461212384	10.3582492034661	10.4520214580922	10.3288553637141	10.2455080559706	10.3486614448156	10.4924196376255	10.5801764674924	10.4528010336167	10.2908914560269	10.2208015074579	10.2851477317341	10.3216206713066	10.343241687549	10.3253109746517	10.2766832710215	10.2571419434415	10.2380520402094
Incidence	Male	Andean Latin America	50 to 54	8.93086843850847	8.95257393822176	9.06417484862287	8.97021058421427	8.78195980861355	8.79320403092843	8.75535784243837	8.78742038468795	8.79660905917657	8.8047231525567	9.09528319318165	9.20395051655683	9.32733918684479	9.40678773594358	9.28652043562423	9.3253776930522	9.34306051385596	9.27237604678897	9.31892685465702	9.47911625631015	9.47733220832493	9.42390337285129	9.4893238022895	9.67420875270876	9.69610583537374	9.67288705321587	9.75672567627173	9.79476769640091	9.72116889933217	9.68275856292673
Incidence	Male	Andean Latin America	55 to 59	9.69548283473121	9.43234769979233	9.31665851198828	9.39491742908711	9.28710146563565	9.1352491268338	8.97809340704668	8.75033214029907	8.70962102427639	8.69074999892154	8.68278016792499	8.6918996866048	8.89649448162905	9.00664139916223	8.98215120222443	9.09659963158482	9.12498583922055	9.09981029904836	9.1793512287213	9.55064728499593	9.81432321324486	9.98173891251983	10.0269631820281	10.1233212357938	10.2842953148308	10.5684153430109	10.7177076483685	10.577701402697	10.573301671231	10.5377207456191
Incidence	Male	Andean Latin America	60 to 64	10.8444027971018	10.7798239128634	10.8804145117592	10.940559936585	10.7686365173913	10.4999739265146	10.1833112454143	10.1083395269557	9.95782978624209	9.90426653401592	9.8493542373982	9.97806726289719	9.95490234114919	9.83965420590596	9.64613466754484	9.6427759956054	9.59145765567235	9.53282644120667	9.65138884695231	9.87494175634553	9.87797999307237	9.84090346756105	9.84345501299173	9.95280468391106	10.1652772130063	10.4825234851288	10.6408450742304	10.545716606904	10.5449963658861	10.5145361544283
Incidence	Male	Andean Latin America	65 to 69	8.88382606387683	8.63316915728158	8.64064647793452	8.7276179212162	8.72620579215278	8.83280666648542	8.84045757227572	8.71962485746119	8.60536902654257	8.50137679192076	8.54593253255921	8.55273400097622	8.4618482207871	8.33314912846466	8.21665833087057	8.20269952538193	8.28842404248546	8.21282529357745	8.07327937291173	8.12695946450706	8.25580876057196	8.3977162453167	8.51540637748411	8.632578496487	8.83349229879144	8.93927004654957	8.93654283508632	8.91776188104617	8.89240366803365	8.8424379271027
Incidence	Male	Andean Latin America	70 to 74	7.56411396417986	7.7326958554176	7.77311517573124	7.70335837891886	7.67250489149366	7.62760936989026	7.52323219664314	7.4187486648194	7.46227612055942	7.50441694088976	7.61573984441065	7.70859373373086	7.64676723358749	7.56442349087023	7.57705871453335	7.56556446315926	7.5980904668259	7.5017168126546	7.37862539494672	7.31396924928279	7.31538137011702	7.25163936949264	7.22566574792353	7.211027602848	7.27842931481662	7.26840295098678	7.27286256915079	7.40566909608606	7.46198811877947	7.46341877230855
Incidence	Male	Andean Latin America	75 to 79	5.74636595511316	5.62155522784073	5.5076418098325	5.45725064298694	5.41533034687405	5.43237771131686	5.37258252872978	5.38108262188221	5.40123614754595	5.36335771803084	5.36463759520773	5.49601020376585	5.41729217432189	5.48077249176205	5.61875891228916	5.7346915204558	5.88539073728525	5.99185372357996	5.94516198215645	5.90962631865952	5.94061632755519	5.96831384232524	5.91603563799428	5.9264811467186	5.94397324568519	5.98177712323133	5.95328204031886	5.90224936469585	5.86744575370568	5.82464932329446
Incidence	Male	Andean Latin America	80 to 84	3.22397643298627	3.35911203244189	3.34801290163202	3.3481505408935	3.32445280813914	3.29443350594011	3.23353591887039	3.20391041288522	3.1993349534247	3.18531574346131	3.18768539867578	3.24034692116271	3.30868546464888	3.36118004116245	3.56589161771414	3.71442453069533	3.88580190012743	3.90972564264469	3.93472054379711	3.93322512073558	4.03926883093272	4.12323135184184	4.15659499260655	4.1623695889986	4.21190635572532	4.15782576037372	4.08058257873245	3.98724371135179	3.89648903007158	3.80740998099423
Incidence	Male	Andean Latin America	85 to 89	1.62749353015376	1.59042470793903	1.5413890093467	1.51549847729644	1.50656841659481	1.54232855556406	1.56978126754136	1.58203940392539	1.63227465660712	1.68430939501524	1.65246182672968	1.64517430871386	1.65698422131736	1.69486744826902	1.76341778673521	1.81012644167546	1.87263110500623	1.96751895551715	1.96181842653435	1.94811317053335	2.00573812591845	2.08036511280784	2.16601472358378	2.33650868012808	2.3731428634372	2.26598542993923	2.25396767816284	2.27607584569338	2.26404037926403	2.22099180731736
Incidence	Male	Andean Latin America	90 to 94	0.612392416634602	0.601996322845933	0.604127662312208	0.625485807049697	0.647303745093912	0.682048617900652	0.698336348275168	0.678459390719869	0.673432839747609	0.674653116203503	0.66657320287482	0.656209487799792	0.65474883194088	0.662275278338821	0.672933325038432	0.679367480087515	0.690396493309376	0.699407157652128	0.699826277066453	0.705974346728604	0.734965845054523	0.744544738943992	0.801790337815179	0.82507124863198	0.862312820687214	0.881571353049344	0.905956765479799	0.904612984638858	0.900385626892945	0.877142836481787
Incidence	Male	Andean Latin America	95 plus	0.147356673203639	0.147657878004119	0.153001389810368	0.159994808033427	0.168516874885412	0.180094611882743	0.187639156801153	0.194241529737746	0.205171929748988	0.217862875113801	0.230816051278953	0.237843286313073	0.2499859616477	0.256172872099729	0.252442615085099	0.243925798845656	0.233595615289338	0.230933643936075	0.228328528068095	0.225651164588855	0.233278249219338	0.236643150611244	0.240064774907348	0.240055414977926	0.24934538028133	0.2568094590129	0.255502490203191	0.266101279173023	0.270160224945108	0.272329586397048
Incidence	Both	Tropical Latin America	5 to 9	1.38952568870191	1.33307865329026	1.2360140457334	1.12898006148295	1.07934338616986	1.01638795522674	0.977260808834469	0.928394335029815	0.862695384930876	0.825243255740829	0.805525735291378	0.801283509927629	0.800256894888564	0.782821184713561	0.755814347032631	0.755997132980573	0.750041073013308	0.740495489080403	0.730979755863581	0.701502131404987	0.683721465639688	0.669535913232045	0.662311731783681	0.647613266166867	0.636440296816268	0.616676879152885	0.605262962176927	0.608837928351049	0.611705702229763	0.608858119700884
Incidence	Both	Tropical Latin America	10 to 14	1.69280032249952	1.68926709524054	1.65397429153464	1.63804256586232	1.67684857438323	1.65029436970019	1.61490142376125	1.54359328743852	1.45326628972266	1.40221070177377	1.34839389808951	1.32361366574415	1.29460042110288	1.24535310150588	1.20840889608279	1.21103581860107	1.20486967221889	1.17759812858656	1.16188709498078	1.13917367621427	1.108641010663	1.07051812299034	1.05134079574153	1.00656581887278	0.95810825159669	0.899286705146857	0.869016431092871	0.8500372261132	0.825504606001584	0.803017564111979
Incidence	Both	Tropical Latin America	15 to 19	1.88274454441305	1.91750723447539	1.89617264999444	1.92045153679121	2.00528733285289	2.06424604153188	2.10354274806897	2.09860027118624	2.05655128865259	2.05673677252719	2.01417299373431	1.9916764823824	1.94701410153932	1.88170403365068	1.82436114300305	1.80179050672766	1.75523231838361	1.70232359027571	1.64891039876933	1.60308400982201	1.59319983754602	1.59888058358568	1.59778674759528	1.54301753583731	1.48268900588412	1.42458923541973	1.37855176840079	1.31504123875774	1.23084920969658	1.14787646406718
Incidence	Both	Tropical Latin America	20 to 24	2.3735508058042	2.44940199643984	2.5053543086941	2.53585957359318	2.62645801362806	2.70824780193569	2.87065074009632	2.9202785111126	2.99139163705092	3.00507200370503	3.06524671507913	3.04674630824765	3.07938395021816	3.02155086197198	2.95429533359783	2.88528762611104	2.81840356774832	2.70659322910475	2.6419132154324	2.60596797317929	2.4631171396615	2.35355029669089	2.22128509467776	2.07263666094444	2.01475222945113	1.94508429957983	1.89980236115854	1.82428618264941	1.77753101603398	1.71728715449401
Incidence	Both	Tropical Latin America	25 to 29	3.65812948816366	3.82677819632295	3.95082562068001	3.98658958144203	4.08409432835783	4.11840516668541	4.1702726343736	4.17279892435492	4.21194380766145	4.16259830185988	4.22925348981698	4.18930238712949	4.20288924192764	4.21808312700983	4.27961211895386	4.32032373354701	4.40295456458979	4.40832390972965	4.31106982757742	4.25133446133391	4.12467864764591	3.93496492326023	3.71388427823712	3.49043661004249	3.30897686505882	3.11875893778152	3.00755614498646	2.86526732470006	2.7866575555922	2.71275670930435
Incidence	Both	Tropical Latin America	30 to 34	5.56969778154097	5.75974181481168	5.97886918200969	6.03303444158481	6.22437402113435	6.48821294395804	6.54001691031413	6.70231767467606	6.72060351286443	6.73676307144113	6.57428145455825	6.4649936922718	6.32343763151292	6.20608114077047	6.18535901435932	6.10368126425336	6.10942611258972	6.1231866174334	6.03015361092277	5.91282574195075	5.86756505700523	5.74470572446281	5.79430253130892	5.62206684061066	5.40737679668972	5.17897619167774	5.01159883119724	4.84893603909042	4.72644269637707	4.59501898629928
Incidence	Both	Tropical Latin America	35 to 39	7.17893468221488	7.22282674594351	7.40564970676261	7.55360825178037	7.48979453830134	7.84184265634517	7.94174995990831	8.22125151801284	8.21878171571019	8.18513091169286	8.32805453862312	8.14032830936516	8.02916015053463	8.03768309759091	7.95891869184686	7.77397569553894	7.74614969118573	7.52623434895589	7.39220930981666	7.08238841755127	6.91627806822407	6.91098306072927	6.91697259165706	6.92897979983676	6.97614936685517	7.00410700285659	7.10385590711217	7.05003412878174	6.99845560386267	6.90043825336631
Incidence	Both	Tropical Latin America	40 to 44	9.6558970481892	9.69130577893116	9.85008998238188	10.0847864545998	10.0677409369419	10.3504605842446	10.2222115376163	10.5735645250301	10.8034444932814	10.8453800596098	10.857951685372	10.7527146706911	10.8148150744034	10.9169321204303	10.9837156036958	10.8598199892167	10.8627962218705	10.8087221385549	10.6319646106712	10.3007085910819	10.0545740497651	9.97082716775468	9.70249746142146	9.51483552245105	9.3004378910606	9.33909487064957	9.2346348547585	9.08164730589368	9.16708963440648	9.28541239546891
Incidence	Both	Tropical Latin America	45 to 49	10.1709368838456	10.124994707528	10.2771756543647	10.4473855050602	10.5224291836928	10.5450101478977	10.8172803679446	10.9547423406605	11.1606213012773	11.4059202466175	11.6616460617944	11.7108887925025	11.8475386793161	11.7966254895502	11.8565999517845	11.8548877501484	11.7897196063021	11.6540615331115	11.8580419108046	12.1623496854808	12.1467901492389	12.3409974112704	12.2917355295099	12.1286027364083	11.9288384983452	11.7653423944709	11.6063959277088	11.4028593051039	11.292126800648	11.2410109074111
Incidence	Both	Tropical Latin America	50 to 54	11.8587443029509	11.7406511782308	11.4744175672667	11.2870894119116	11.1303986667173	10.8571513240874	10.829807014327	10.8091783769336	10.9148738681633	11.1241883604584	11.284974053692	11.4616672646949	11.3068405581389	11.3375781770931	11.5497642304344	11.7026556536412	11.6924701831849	11.9629095285215	12.2865656595495	12.6882222548015	12.6729382861604	12.7129258656255	12.6166394632415	12.6664634348387	12.7172263354253	12.7767111674761	12.8948124695425	12.7801803762965	12.6903629596566	12.6022338481197
Incidence	Both	Tropical Latin America	55 to 59	11.3286337540521	11.2213589852615	11.1725099283805	11.1679929825509	11.0480101222936	10.8674236806423	10.6805667751852	10.3941426033172	10.2076884696361	10.1009508483936	9.95934226952382	9.97597487030035	10.1297629168238	10.3341592481519	10.4197469670463	10.5791861161307	10.7686323169989	11.0010826834663	11.0928523029499	11.249315195859	11.5083366427664	11.669684407769	11.921471237487	12.27599098081	12.3988354171753	12.4447737664764	12.5640424941983	12.7113977665576	12.7888218046574	12.8513802473232
Incidence	Both	Tropical Latin America	60 to 64	9.4512608006488	9.50406876162974	9.29682279616954	9.0308599109382	8.84000547751203	8.60767747157049	8.40324196660206	8.31773948401917	8.26798479699498	8.30332861401871	8.28383220731562	8.31632738210506	8.15395105074166	8.09601235694293	7.89180890384877	7.80954009540671	7.68671368835788	7.87253978319593	7.88779008617918	7.91120149652262	8.18345490642685	8.34629803042073	8.5847505818587	8.82041549103116	9.04038129931615	9.21680486586962	9.19511370449628	9.52700753451223	9.58805314259918	9.61453804844561
Incidence	Both	Tropical Latin America	65 to 69	7.93373410483298	8.01986174946084	7.94854696184032	7.92746432944949	7.93122713102281	7.87287851883183	7.93460765398013	7.70545854585992	7.49807223919128	7.28564274350803	7.1355138814239	7.23019343071523	7.18708023238209	7.24022068344578	7.23093398669199	7.30106821970345	7.21450160102469	7.15153449024174	7.09792762917342	6.97067298536588	6.96956499829429	6.96936829388171	7.12972602269711	7.22929783638879	7.3948361493189	7.57837809640804	7.74883016731301	7.94463732171143	8.05881901098434	8.19039566403206
Incidence	Both	Tropical Latin America	70 to 74	6.17670904592294	5.98709224542126	5.94123804519482	5.87985993495166	5.93551982739398	5.87182717644933	5.92078275387616	5.82302169026187	5.85723850987336	5.8751585425588	5.74334489778734	5.79292700697296	5.8034196974475	5.74869806988831	5.67086948012824	5.6350816767824	5.67444265401451	5.62501227574266	5.64088075132242	5.70680067817662	5.77470734174741	5.66607008500297	5.60118092070201	5.66033674863099	5.71104477085049	5.76108853822354	5.84220126307151	6.03661399671182	6.18672701640973	6.35473049419215
Incidence	Both	Tropical Latin America	75 to 79	5.12283820015421	5.00862799206451	4.91596877786592	4.88012397834644	4.87410110236623	4.72039061008675	4.61818135552679	4.55991636943594	4.50035479595443	4.45401802188274	4.39714723821082	4.48551965350575	4.63116788324038	4.62620636227494	4.70316021874261	4.75762086662105	4.79892261369274	4.71098784991002	4.67377856185586	4.67281442348455	4.73928906345428	4.73264382323465	4.78150755628147	4.8977826546929	5.03342455887717	5.12478743125948	5.10375092331578	5.139623069352	5.18103113075255	5.21977181546114
Incidence	Both	Tropical Latin America	80 to 84	2.89605386302159	2.8187456114374	2.78326433046656	2.75681633814467	2.75971378881978	2.73687076590054	2.67931888117187	2.59185161662451	2.58093175072749	2.52134009938199	2.5187222583925	2.51500704721178	2.57719942743558	2.60212709655146	2.60129861313563	2.68201779571503	2.74645099736204	2.8095822242466	2.86165313162664	2.92783074720447	2.99507858489896	3.03831166171384	3.05378883121567	3.04967790223731	3.0868590267621	3.10851277061427	3.13767440240549	3.19534761445055	3.24585984325889	3.30491354219619
Incidence	Both	Tropical Latin America	85 to 89	1.28508397072914	1.31701261282545	1.33516817438323	1.35267033295622	1.30971986698514	1.28102760654665	1.24901783561132	1.23021159581753	1.22319676468243	1.23355993960925	1.29332679359472	1.28050762115408	1.32669647185301	1.34590120048432	1.34677958598621	1.37106800061922	1.36106928282647	1.37952873662997	1.39145205284598	1.43043382225612	1.48865771807015	1.54576773544911	1.61119920900735	1.6687082095216	1.76269884483389	1.81496273070657	1.86447238679917	1.86086909891385	1.87368089587333	1.8707036565625
Incidence	Both	Tropical Latin America	90 to 94	0.292653666202304	0.28750255459509	0.296696823697961	0.308181160841656	0.313917285685843	0.322015943575926	0.343848367576677	0.363376816018825	0.373819984283366	0.373601905052696	0.390290416884372	0.402354592479315	0.416473958763702	0.426399297592556	0.433961425871352	0.438670970026317	0.451503225590331	0.463582528325121	0.469021894458288	0.47977034010835	0.494362328168346	0.500795000258343	0.519029663895664	0.542057897645748	0.587451848006634	0.614496370451304	0.654124284663418	0.667973725526301	0.674214926085354	0.676983350417432
Incidence	Both	Tropical Latin America	95 plus	0.0820710461119717	0.080176086090068	0.0812411525790217	0.0802036477122501	0.081016415741045	0.0796292347832602	0.0827402652247754	0.0895615142098358	0.0965393893414007	0.103155600167662	0.108979410815896	0.117973312598811	0.128311657729761	0.135863350380958	0.144591487757869	0.156291088229194	0.165700609045662	0.175700914887384	0.1909481952001	0.203603368201674	0.215044704623635	0.223171892667816	0.228589751680796	0.23451405303219	0.253472547676333	0.267567745779067	0.278302715602227	0.289402816526559	0.296066444874352	0.302672779026112
Incidence	Female	Tropical Latin America	5 to 9	1.16719965682533	1.13025815417419	1.05005799725027	0.96626776453783	0.917546943075978	0.860275900424905	0.832621669376984	0.803205253794242	0.755028190027848	0.725824744305352	0.70744297077982	0.705939878707044	0.709303201852857	0.694108295967833	0.667244213064065	0.664998269775978	0.656276005854367	0.650035908319811	0.637812749217275	0.608544686201632	0.595191999646697	0.587703579189398	0.579869929111535	0.575717305017834	0.581238348283784	0.574004854746432	0.572076304323398	0.578822893817189	0.579456092819497	0.583014801526005
Incidence	Female	Tropical Latin America	10 to 14	1.46121540142396	1.4752322353931	1.45543810316143	1.47889207351913	1.53505004572828	1.50012940687549	1.45136296436493	1.38816942655937	1.31690359671749	1.28328121724866	1.2331851470856	1.20427990686852	1.19737851188463	1.14652384764822	1.10708014050601	1.10829567512253	1.10875794277131	1.08139062309399	1.0624187399642	1.0342420364564	1.00110492304825	0.944136421707895	0.911335188126073	0.873447776116961	0.830100847888525	0.774464861481973	0.748485533665124	0.732359511723495	0.711300182818944	0.698374818110936
Incidence	Female	Tropical Latin America	15 to 19	1.79805599099456	1.85767909372551	1.84522156435418	1.894757597184	1.98187866606397	2.04448245346698	2.06854986333141	2.04627072709881	1.98105990356829	1.96623083153517	1.91778943166338	1.88006060645046	1.82741453003231	1.7728670989848	1.72417895132306	1.68943013263402	1.6357187453037	1.57421717753322	1.5127044814177	1.46826132831367	1.46165989020264	1.44461063424881	1.40781077341284	1.33529583986249	1.26768293635138	1.17289044335919	1.12107590412204	1.08246471360406	1.03808988788799	0.971242724093698
Incidence	Female	Tropical Latin America	20 to 24	2.22839649893314	2.34307842509318	2.44781501887871	2.51641971385871	2.60204649261281	2.70157002414042	2.88547284442465	2.91639173956535	3.00054985382008	3.00374343252663	3.04990538282077	3.01591089490934	3.05055607946721	2.97690733601051	2.91060673547921	2.84881191288483	2.76244928310253	2.6021741649159	2.51416319298602	2.47725708165466	2.31120796684568	2.18188661876933	1.9861235603304	1.8071998407279	1.73073455762098	1.64446875148107	1.59241516727267	1.52030414760739	1.48136256903547	1.42491685323426
Incidence	Female	Tropical Latin America	25 to 29	3.56931579774988	3.79662339601532	3.9262132087943	3.98132422243168	4.05222810055951	4.04762193552533	4.11146100489584	4.10390180337601	4.15125222245279	4.12045777907007	4.19626831712203	4.1662598031601	4.17218846794633	4.22365674964375	4.29804095882392	4.36206886577965	4.45534190159306	4.41157392742994	4.24895998612114	4.17508741313931	4.04335946477714	3.78119742782164	3.48267545325388	3.20714790804759	2.99058266846256	2.77922997480974	2.66475229456123	2.49702715279314	2.40667681448499	2.33865204228844
Incidence	Female	Tropical Latin America	30 to 34	6.07099382112658	6.29516395722111	6.55686988142697	6.61784492352298	6.7983587060041	7.10632205677392	7.1071024783642	7.30037906442283	7.30773225381099	7.38283881313934	7.18012777188803	7.12371803102432	6.92603753816707	6.84414656996459	6.83684633008424	6.7712186842075	6.84506771896026	6.85368866227326	6.73097407680859	6.59006271669066	6.53431981050989	6.35871332261473	6.42389878903226	6.21286370412355	5.97913033626595	5.69079796209238	5.50397863518458	5.27957168312323	5.11116722459603	4.96358566954008
Incidence	Female	Tropical Latin America	35 to 39	7.66095102893596	7.71297535119993	7.84274537193635	7.97085074033968	7.81568190821194	8.1962411529237	8.24862147936586	8.60834760768586	8.58418883813068	8.62316702517658	8.67758878653714	8.47783145579825	8.34826703424374	8.40200856442107	8.31051130172699	8.12194730973797	8.18124902553399	7.87667419041409	7.73939881592808	7.39896145457427	7.23197486637777	7.26012795610801	7.3513166565181	7.41432819714612	7.47576663491186	7.53240173074609	7.64805152923556	7.51694580617726	7.39744635820185	7.25153164329888
Incidence	Female	Tropical Latin America	40 to 44	9.98231359009987	9.9768212070908	10.1155080932138	10.4153284639697	10.36399285494	10.6570887425281	10.497028453163	10.8841909739394	11.1349765746768	11.2042257054177	11.1581078012651	11.2251239257609	11.3389921012401	11.5229371808755	11.6612328898031	11.5941942573205	11.6336761860592	11.6339120588577	11.4307964870481	11.0409493009685	10.7048879278362	10.6512013665049	10.3510633905508	10.171629989324	9.93680158791472	10.0386392413126	9.92082279630122	9.66186599332499	9.67137161579362	9.77670077428213
Incidence	Female	Tropical Latin America	45 to 49	9.41335209539205	9.37784869322152	9.601911628753	9.73169715161052	9.84206073423615	9.82274769454131	10.1233877190939	10.2002993308117	10.348818051494	10.6937192608022	10.993082572554	11.0229753854813	11.2212452917153	11.126761156415	11.2402631856863	11.2750769991578	11.1834579302632	11.0685422509827	11.354200447229	11.6865992534857	11.673734323847	11.9739268754731	11.9308759668027	11.8235013344722	11.5734486209706	11.4245568900632	11.336245507894	11.0873618425647	10.8983620475134	10.8138317469136
Incidence	Female	Tropical Latin America	50 to 54	11.3007193760169	11.2066266020635	10.9717058276511	10.7897476329416	10.7049295665907	10.4740186174786	10.4456461290174	10.3812932452564	10.5521563424229	10.7084732335868	10.8890273458507	11.0497850103452	10.7722917456348	10.7373872218935	10.8879788755812	10.9418158075728	10.8270301509726	11.173758566034	11.5703794735783	11.9897425281149	11.9600457455317	12.0283293413755	11.8913513364239	11.8624674967386	11.8357476788702	11.9194308376243	11.981334306517	11.8444530826048	11.7326310043877	11.6245980467323
Incidence	Female	Tropical Latin America	55 to 59	11.0030747924953	10.800283239003	10.7575029701723	10.7250718071572	10.6096514640168	10.4345859777644	10.2209170891124	9.93621141012438	9.74347129502751	9.52163934824385	9.39296246453503	9.38444546932651	9.53481130936906	9.74561956860102	9.80898987106305	9.87943298435919	10.0819443160134	10.2994100871954	10.3965236406686	10.5128370964777	10.8118217818935	10.990551614327	11.2184719687899	11.569797801552	11.6423743843167	11.6767176680264	11.6881457828624	11.8980602562191	12.0172133305856	12.1038293802421
Incidence	Female	Tropical Latin America	60 to 64	9.93308711749495	9.96494835358786	9.68499997593161	9.3934380353286	9.19369272349379	8.96371792651679	8.79914780158078	8.71709340544724	8.74600675110646	8.72601929793235	8.7752994175867	8.70169324621272	8.51139325372739	8.46879861308273	8.25187982822587	8.1913508242067	8.00718799984407	8.19247070516835	8.21978704485165	8.28159061585799	8.63070798966355	8.79061949728785	9.13664650472674	9.39044181154585	9.63809571523241	9.89405575293189	9.86076982644339	10.3074172461739	10.4464783543274	10.4703753302115
Incidence	Female	Tropical Latin America	65 to 69	8.21810537657782	8.28559217390978	8.1451311542761	8.12266714377073	8.10605481404695	8.03760074991442	8.13908669709471	7.92003798330921	7.70333070893298	7.54958167594401	7.4696259302989	7.56519646151682	7.49887583295113	7.59923863847748	7.62016566197926	7.75397610296319	7.64701704244105	7.66050815727666	7.58587722858852	7.50776616005723	7.52701498828043	7.50924250567716	7.7210356985731	7.83396042736911	8.0787206767353	8.26290942527858	8.48985779910928	8.76154254664559	8.94212261404493	9.13329420383161
Incidence	Female	Tropical Latin America	70 to 74	6.51054032999698	6.28545557002444	6.18915689959697	6.08112435367932	6.18185489318146	6.11338214967099	6.20050355264542	6.11576701117365	6.14266897992229	6.15645452440774	6.00941448302318	6.05699829249559	6.12186050136285	6.02824996556822	5.91351247840435	5.86957388714696	5.91685117679366	5.87435521430631	5.89264665853536	5.97241306064496	6.0484547645156	5.91385788169169	5.84976983452437	5.92751246777953	6.03831920000962	6.08371260372494	6.20293596837586	6.45266734982605	6.643210385817	6.82603733742624
Incidence	Female	Tropical Latin America	75 to 79	5.05715135378714	4.93901750102793	4.85972772670859	4.7801507588786	4.80348612679558	4.63722010789837	4.52824212740987	4.44608461193712	4.34769295717008	4.22101383126124	4.121295841955	4.19104846082866	4.36305374930336	4.2839312856132	4.34451505711803	4.39367344585639	4.44692529458375	4.34839856110612	4.30406486690198	4.31066126748402	4.39276116070298	4.40115193543557	4.45867507434634	4.58631435562579	4.74751914994648	4.80076075302518	4.78332554651814	4.81588982174396	4.85541762911229	4.9012304985715
Incidence	Female	Tropical Latin America	80 to 84	2.91391247877466	2.83074455186759	2.80868692239889	2.7750610411879	2.77758902860572	2.73306135800246	2.67711011001855	2.56671895258917	2.52746000085479	2.43310284085851	2.45147811757657	2.43437094532514	2.51368169735141	2.51603886700079	2.4949238896008	2.57347061433428	2.63931892207251	2.69491905941683	2.75274922358488	2.83636801860515	2.89491545288651	2.93173939982161	2.95193964870573	2.96271956868244	3.00448703960514	3.0012435891415	3.03356452212433	3.0844218493161	3.14042509116526	3.19177979209307
Incidence	Female	Tropical Latin America	85 to 89	1.32683700267653	1.34843354790604	1.35834604859971	1.36707180853245	1.31507762845592	1.27060079768524	1.23083719257103	1.20308351661709	1.17816848537969	1.19951970340984	1.2685251044104	1.26043025455073	1.33071126463305	1.33664213528841	1.33225960208064	1.3534771649639	1.3411984386164	1.34879893774874	1.36385934457031	1.40317584132005	1.45359716506369	1.51022221093811	1.58352187988986	1.65222005839255	1.77517701479116	1.81845343051869	1.8765482085778	1.87807520246587	1.90137476094655	1.89377895906251
Incidence	Female	Tropical Latin America	90 to 94	0.293869745553741	0.285086438689441	0.29375566570159	0.303096534422325	0.307948366091182	0.310660173715901	0.33959718584409	0.362384231845717	0.371838972407877	0.367327767922931	0.390484714524825	0.405997024573371	0.422399967332654	0.427399985075271	0.433797171233041	0.438299128567012	0.452661411477871	0.467817118955817	0.477983010220112	0.489119611591216	0.498102665417591	0.506722617096316	0.527350430914873	0.553629906983006	0.612108071102145	0.636884286910194	0.688645005502797	0.703167425764927	0.716136586281302	0.716837730990176
Incidence	Female	Tropical Latin America	95 plus	0.0909085451446453	0.0881315087857226	0.0892059411941447	0.0891882331270342	0.0908709372891126	0.0886727741526909	0.0933036383250482	0.100169704446561	0.106696022076442	0.113378967211047	0.118388398522906	0.127934946665072	0.139537921784734	0.146776919468026	0.155972858216862	0.168887933408722	0.177870507743157	0.187354628971146	0.204700531780145	0.216360528361966	0.225137112953188	0.23405879391138	0.23626791596649	0.239804210492546	0.261964530720467	0.274376942725674	0.286969361409116	0.297581474504277	0.309757450180094	0.316387647551019
Incidence	Male	Tropical Latin America	5 to 9	1.91507274977979	1.81160511481783	1.67494082640219	1.51561297207018	1.46535560214442	1.40017227689223	1.32684783863097	1.22757396982004	1.12365179255799	1.06381339672221	1.03791075878374	1.02774136746033	1.01318634736266	0.988280752651805	0.960196057430985	0.961978800009293	0.959784075280532	0.939768028228917	0.929883419061711	0.895645020825637	0.866412866735478	0.836170090009566	0.828663400919824	0.789627583845981	0.743204192405547	0.699078875215534	0.668040545182585	0.664737621329967	0.670974587105381	0.655761458241243
Incidence	Male	Tropical Latin America	10 to 14	2.24023407838453	2.19425226475111	2.12259497217258	2.01621200499694	2.01514998089975	2.01945841964341	2.01016735587543	1.91502866723822	1.78377288955596	1.68760044942064	1.62135509001651	1.60705228687005	1.52220424022652	1.47424223006819	1.4422320083372	1.44359461416424	1.41986192144598	1.38953271576299	1.37424360290423	1.35832483392599	1.33055490446479	1.32786762913992	1.3338451292272	1.26951060340052	1.20568228562034	1.14032446263021	1.09701885457921	1.06919899643948	1.03539145218905	0.992934900123831
Incidence	Male	Tropical Latin America	15 to 19	2.08293621778728	2.05866332381342	2.01643653048707	1.98150483664194	2.06113547863047	2.11283264971401	2.18811915446419	2.22365857287117	2.23952216177824	2.27391981812261	2.24253213968285	2.2567837769819	2.22700571515226	2.13377100935553	2.05553847975945	2.05612530112769	2.02257213254887	1.98452797298191	1.93969848873502	1.88466301503465	1.86464863722737	1.91301858673566	1.98112165023796	1.95332507536465	1.89852370318918	1.91063326920617	1.86560631041135	1.74818937775213	1.58510559487122	1.4684510918129
Incidence	Male	Tropical Latin America	20 to 24	2.71667490483559	2.70025751940339	2.64116884899354	2.58205208449529	2.68469875824651	2.72466438440042	2.83482630525169	2.92956720370899	2.96919457553646	3.00826011634883	3.10159454718823	3.11998582672763	3.14687216900421	3.12494552857532	3.0551097956326	2.96785270386926	2.94356766144464	2.93661697983928	2.91464868642046	2.87478242183195	2.77660033206235	2.70310693573471	2.6957957493134	2.5969474609882	2.56405952506117	2.52558924527579	2.48127173250093	2.39041921210792	2.32183446373269	2.24791341255954
Incidence	Male	Tropical Latin America	25 to 29	3.86807239762175	3.89792420943389	4.00892024466028	3.99910099648367	4.16012043234359	4.29241795762935	4.31241799657459	4.33745078767341	4.35904393471048	4.26372102355258	4.30740442866731	4.2440325681696	4.27476206837575	4.20517458446989	4.23708629625795	4.2258309934753	4.28576937316636	4.40116447704192	4.44366907521889	4.41057745917998	4.29249074599784	4.24807978570807	4.18041912716473	4.05000979158201	3.9247704315057	3.77440780045241	3.65602147914904	3.55107405028883	3.48499267379879	3.39172361780421
Incidence	Male	Tropical Latin America	30 to 34	4.3847053714734	4.49648852262805	4.61456837927157	4.64342232855594	4.85496752550782	4.9686596533526	5.16939371579939	5.27305733982403	5.29756089352211	5.18640410351772	5.13886503469529	4.9004077776299	4.91270581950792	4.72831788390813	4.68200697090475	4.59266820624342	4.4638700031775	4.51397069907006	4.53396131145238	4.49840710328358	4.49163492189418	4.49440959335325	4.52389862261886	4.45508037686724	4.30157099046541	4.19062056296971	4.08018795663587	4.04692462510864	4.01938936491634	3.92610302892255
Incidence	Male	Tropical Latin America	35 to 39	6.03951671899869	6.06639000154025	6.37393820975043	6.56216703436112	6.71229595173278	6.9705929198574	7.20005373979329	7.29616072260096	7.33313284119371	7.13399530485398	7.499911848953	7.33869910274353	7.28210687802792	7.19390319072335	7.14759442540481	6.98631999691511	6.77287634498332	6.75425379765313	6.65098913890705	6.42122132129702	6.26479904110873	6.20002359833401	6.04054997804259	5.97028308893721	6.00985945754126	5.98394119884366	6.07442757510154	6.1804626017113	6.26518355754025	6.26323477911211
Incidence	Male	Tropical Latin America	40 to 44	8.88429485279906	9.01767225498164	9.22360260609618	9.2993607581194	9.36094629321306	9.59664897193995	9.55799001635888	9.83122256817873	9.99989963403257	9.98427426477495	10.1467993601847	9.63065977921951	9.58767713641971	9.5134208646493	9.4202976031289	9.19751750938334	9.13841545858988	8.99091921137028	8.92652625636171	8.75470579410537	8.71257167570508	8.5853895429361	8.39381641177771	8.21748562159873	8.06967214648257	7.98823670821603	7.93660657339909	8.00105396353213	8.24031156650939	8.39376740636611
Incidence	Male	Tropical Latin America	45 to 49	11.9617593787575	11.8877807179595	11.8710547848415	12.1479863592229	12.145644922135	12.3206129741991	12.4943912178792	12.7577269294832	13.12821467969	13.1149569958081	13.245656697373	13.3448038671403	13.3137387164893	13.3480351934735	13.2788396706638	13.1673259592027	13.1458658550581	12.9438963199765	12.9337007344989	13.1559609374747	13.1229988111573	13.088458635094	13.0198805801317	12.7312620058085	12.616183941218	12.4234177068801	12.1174263086164	11.9904385488218	12.0157944123922	12.0163033310317
Incidence	Male	Tropical Latin America	50 to 54	13.1778357196554	13.0006071092921	12.6610078786538	12.4688605697773	12.1454782755641	11.7990409565081	11.7583085483041	11.8317477269433	11.7940038815889	12.1217612972674	12.2230806156515	12.4399599066016	12.5582596283078	12.7276239312022	13.0768797114777	13.4248646386334	13.6283722855185	13.7013225826628	13.8155624691429	14.1470066700146	14.1440793985275	14.1069613600023	14.0801311214788	14.2545767689017	14.4220591856145	14.4321660315847	14.6227945838092	14.5228693067506	14.4504991608864	14.3765564274167
Incidence	Male	Tropical Latin America	55 to 59	12.0982087516787	12.2148280269525	12.1520837019003	12.2204512565618	12.0938415005202	11.9315075811529	11.7915217290367	11.4885166955805	11.3328264130346	11.4910986615859	11.3012516757622	11.3809610146	11.5225894837911	11.697220579878	11.8291112111976	12.1631214699909	12.3046841464444	12.546790487263	12.5794549824094	12.7874597295875	12.9456804061069	13.052594174205	13.3399882756737	13.6709169390858	13.8618766480831	13.9279317952013	14.2209336081802	14.2261492176969	14.2068970823148	14.2081190050004
Incidence	Male	Tropical Latin America	60 to 64	8.31229204098042	8.41668814038503	8.38057747243909	8.1693107952275	7.9961822452291	7.7323911609746	7.44635335783104	7.36335465120721	7.10938777007162	7.28901674596946	7.11941132487697	7.40101582080998	7.31715190567554	7.232637212669	7.06092034027241	6.9452874263283	6.96984496232479	7.16776703676569	7.179004716469	7.13763877994374	7.26049336470251	7.44153168442603	7.47113097405324	7.69445656825907	7.88436559353834	7.90899663072319	7.9359244654595	8.07358047846667	8.01042457659084	8.06126901811091
Incidence	Male	Tropical Latin America	65 to 69	7.26152093726546	7.39290816101217	7.48453373172462	7.46362826006315	7.51412512279948	7.46792702549902	7.44038996431344	7.19265186099602	7.00058075214107	6.6522803302859	6.34391061948945	6.43450243750383	6.45714322491025	6.40873300487059	6.33275497338416	6.27588265673062	6.24700816281464	6.03032130157789	6.05619658861121	5.84894658040092	5.81919863643841	5.87002906693183	5.93657705736574	6.03492274338247	6.07216225426172	6.25651093282864	6.34706431701576	6.42324139544057	6.43546851101362	6.4791181445525
Incidence	Male	Tropical Latin America	70 to 74	5.38757945655327	5.28314591556703	5.35605554902178	5.4016204320297	5.3478162734803	5.27799083459552	5.2447087425067	5.12341244852516	5.16543159358492	5.20014519667149	5.11295293112996	5.1657113577493	5.05792576795432	5.10125424842355	5.11095397834682	5.10429376696482	5.13219922708157	5.07573711805836	5.10338187682102	5.15206560251381	5.20979599103576	5.16150283784095	5.09957640208729	5.13259114444253	5.07807629939836	5.13808395044165	5.15981700475858	5.26176049202241	5.34779405679313	5.49935022626339
Incidence	Male	Tropical Latin America	75 to 79	5.27811254553024	5.1728641620084	5.04871898269808	5.11767785441683	5.04257355256216	4.92485614483012	4.83556088182592	4.8319540208022	4.87036615425903	5.01314772321506	5.05071500333797	5.18494041758878	5.25884328414317	5.41891743685751	5.53075873614959	5.58143881115248	5.58630512977186	5.50973230174684	5.46308596699785	5.42917621855048	5.45439185281746	5.40765668310295	5.43292128670221	5.51301829886209	5.58638285181719	5.75050054038532	5.70988398973704	5.74254055485223	5.77944920450818	5.79789615398704
Incidence	Male	Tropical Latin America	80 to 84	2.85383863997855	2.7904357979266	2.72325737439206	2.71346372882847	2.71706723374782	2.74623577636028	2.68465739293217	2.65191421292435	2.71053293304569	2.73307908945346	2.67804210751228	2.70653194131602	2.7258992222192	2.80150793848016	2.84676564547542	2.92772118787505	2.98609464921647	3.06217260561156	3.09415374558684	3.11885190065511	3.20177748136521	3.25532344972512	3.25930085256313	3.22144455239321	3.24617141464153	3.31565538435971	3.33461398818437	3.40193462361999	3.43962963762226	3.51024130024643
Incidence	Male	Tropical Latin America	85 to 89	1.18638575241513	1.24287933267116	1.28045960321508	1.31844990510087	1.29693737721928	1.30666076966843	1.29295972453629	1.29504287940586	1.33233323860153	1.31524476703097	1.35208881108525	1.32819489053627	1.31729753927623	1.36734524950088	1.38028545317424	1.4108859667466	1.40551835803633	1.44722311459522	1.45036014650649	1.48736248641126	1.56100946536807	1.61814865045429	1.66704672503311	1.7012768475224	1.73856531205327	1.80822199983723	1.84162914336636	1.82882462783932	1.82278463601776	1.82882402184396
Incidence	Male	Tropical Latin America	90 to 94	0.289779027889415	0.293203040492766	0.303639071725468	0.320263123598397	0.32815786993881	0.349932855170302	0.354123304226565	0.365748915625901	0.378621425827003	0.38865767040235	0.389830072378727	0.393703176987076	0.402600725936881	0.424081699543988	0.434340454810506	0.439512656625035	0.448912480522935	0.454254189412446	0.449890671769811	0.460244259376559	0.486643683929722	0.488724666891909	0.502239959676761	0.519199993196838	0.539765226461998	0.571264088187768	0.588823119735214	0.602429338565427	0.597170580513917	0.604651171876336
Incidence	Male	Tropical Latin America	95 plus	0.0611804576158917	0.0614063843631772	0.062441231554347	0.0588546994486204	0.0575056040853686	0.057396687612205	0.0572090138594279	0.0642098265907182	0.0719224352681434	0.0786230449963073	0.0866869332310578	0.0943126833644259	0.102030127219321	0.110587460699132	0.11832818819109	0.127777334562314	0.138477772573163	0.150029060381137	0.161588122125208	0.176959865587083	0.194217783355379	0.201003029374317	0.213096695932048	0.224064535560822	0.23704854064085	0.254418816760848	0.261908444177732	0.274170967653681	0.270904880683774	0.277781504728158
Incidence	Both	Central Latin America	5 to 9	1.40630285954327	1.27910651045161	1.1816885247089	1.1646034256393	1.14915732538847	1.12172906600788	1.13429797137346	1.12722987315227	1.11488887645674	1.11931605226529	1.10793299006627	1.08550749076961	1.03350562946198	1.00597706190012	0.978166323817336	0.952188111525752	0.935897090710611	0.916984847405603	0.885607425679271	0.829302730562553	0.806422189339842	0.791839843685789	0.73376497785361	0.696673113513743	0.659887606457796	0.634997780381323	0.605116931039817	0.574409682713521	0.556174971976594	0.533289476496014
Incidence	Both	Central Latin America	10 to 14	1.38562123170125	1.32175781185891	1.24742400282767	1.21452896148114	1.20002175590451	1.15102638867284	1.12548311701623	1.09550912795754	1.06941688769965	1.06008377204331	1.032690097936	1.01132169620452	0.991904031348789	0.969663743566954	0.932439405577139	0.900672237842089	0.886781561977953	0.858427712841128	0.82076247656195	0.77930882864896	0.75840988642917	0.733980835193915	0.691604832773893	0.649573279371911	0.621688677019419	0.601280371523703	0.57428876120614	0.554272469556506	0.531581725457495	0.501586904853808
Incidence	Both	Central Latin America	15 to 19	2.04956646222332	2.01849431575336	1.98733570558893	1.97678972794286	1.99870848772069	1.97328779913813	1.95164425699639	1.91698199584993	1.84977301451637	1.80670362572063	1.75087334173213	1.72490894460146	1.66177385228348	1.58885964144963	1.53268186475753	1.47164019278692	1.44985165433961	1.42173709624687	1.40217160298024	1.35707728997023	1.33933728213539	1.30824534348857	1.25003457300772	1.19107087667073	1.19059331999703	1.15085619607129	1.07967891002545	1.04381772370621	1.01214733059791	0.943274308789051
Incidence	Both	Central Latin America	20 to 24	2.8708765094284	2.86600374443547	2.82987487561893	2.82813159089506	2.82039273223136	2.72838993424131	2.64698505821056	2.60679274189358	2.55817192981191	2.50527616317733	2.43937711025798	2.37899082600885	2.30665473541059	2.24520087720889	2.1813736998253	2.09423900898487	2.02017097316129	1.93683545473581	1.92437445637469	1.90008906950982	1.86863531341979	1.80297353602678	1.74330460614379	1.69271407555025	1.71880750411131	1.71149580540066	1.64585659717533	1.63079058646602	1.6051803669928	1.52504552507857
Incidence	Both	Central Latin America	25 to 29	4.54324425143329	4.5157861348548	4.45419250148491	4.4481868207614	4.41720834102992	4.31764372030788	4.22558768353427	4.10828262029155	4.10332898290138	4.01490436118409	3.92836651304397	3.8030762054154	3.7009423653925	3.62766513240817	3.57058421732649	3.47858842052261	3.45884732839728	3.39134640691069	3.35929751401832	3.34958321413279	3.29817050504276	3.21411872390417	3.07426567880278	2.99947889979946	3.07488243779517	3.06796030048336	3.0329984500384	3.05787088933175	3.03645452713899	2.8924228152193
Incidence	Both	Central Latin America	30 to 34	6.32640828724594	6.44603445462857	6.48847188622309	6.55921386085788	6.56166092836934	6.42809079556535	6.31381957855443	6.14886028878767	6.13932549358508	6.06368114415954	5.92129718051493	5.81861162144047	5.72228402086265	5.62897771183147	5.43736444840784	5.36679014792899	5.36386914744479	5.31798501462386	5.30542881246079	5.33076322985895	5.2421485217908	5.1644565428295	5.03675241432616	4.98760343604038	5.07049208341529	4.95748358042206	4.87220976320988	4.85310185853221	4.81454825349475	4.65756640606912
Incidence	Both	Central Latin America	35 to 39	7.45200384059187	7.43887557374016	7.499955004528	7.58515289478506	7.62135404600797	7.64471896578549	7.7320047323217	7.65776926110496	7.58614519626608	7.41341087529657	7.32709389782339	7.26983527361004	7.1289324649629	6.98212828782969	6.90835641340145	6.86628119291734	6.88312271970476	6.7781723933792	6.73541687246372	6.7352582210947	6.65387914823653	6.53846480372251	6.40761479948923	6.36838186376057	6.38133906442349	6.34328582408221	6.33770337474266	6.25456888092249	6.22479663945898	6.07875346383341
Incidence	Both	Central Latin America	40 to 44	8.17304797756898	8.34409797897993	8.5297903314962	8.63500891943834	8.88896077927787	9.03780778034588	9.11657361030035	9.19126110674509	9.30985365486843	9.30134893916802	9.30482575680217	9.20719417120339	9.23090484318736	9.17197764890165	9.14105000623269	9.13343097815898	9.02276940626393	8.97738280498779	8.99173129172447	8.83154611299063	8.67645538246607	8.53691213075948	8.49803324681508	8.43017299595737	8.3700060496208	8.19539100779466	8.20208702607907	8.19053756416811	8.12572123232362	8.00133790324288
Incidence	Both	Central Latin America	45 to 49	9.08025942091045	9.06968334567315	9.10182753648042	9.11076331432531	9.42558454086267	9.58370637443558	9.76730779947336	9.84979618989541	10.0210059106788	10.2413563517784	10.3730150106682	10.3209191221332	10.5254959565596	10.5658801734743	10.6801465576827	10.9264184198135	10.9986438131391	11.053110311251	11.0747449016583	11.0474650312132	10.9493863821389	10.7541327132727	10.7556232612666	10.7901207682482	10.6444788140245	10.4539679427176	10.5137388880351	10.5240540234077	10.4229444816651	10.3061740746644
Incidence	Both	Central Latin America	50 to 54	10.3237629577221	10.2975967308378	10.1684790378256	10.1336881930831	10.2379537921561	10.3591152478555	10.3506591474843	10.4822697362679	10.6268057119905	10.795187509029	10.8657204809456	11.1007209100099	11.3223600614484	11.4598008931835	11.5897139018755	11.770722520057	11.8057294158529	11.9326782894281	12.0753109410188	12.2898197716237	12.4255410500493	12.5535708402058	12.6572476199455	12.7563571327611	12.595909635045	12.628289633931	12.6137950170555	12.6361206459099	12.5607662779233	12.5713684842093
Incidence	Both	Central Latin America	55 to 59	10.3437340281051	10.2813306459356	10.2700391492506	10.16122183735	10.1722552093283	10.2328115568662	10.1680125979284	10.1827727554437	10.1655628758066	10.1612963494584	10.1316124357283	10.2042998512198	10.2601041111575	10.5546160977492	10.7157917801761	10.7888620853363	10.9253475285233	11.0242453001599	11.1740163604131	11.32026470007	11.5220883370858	11.6788408378529	11.9603570306579	12.1401300582536	12.1324038000549	12.2599948350964	12.369657461938	12.3949921778743	12.4245187442063	12.4855522740258
Incidence	Both	Central Latin America	60 to 64	10.4217258503405	10.479058906617	10.5525347192839	10.5057637984968	10.2873549664853	10.017286314321	9.85773381313865	9.94473981630626	9.95714663140672	9.93972201854679	9.93610663145547	9.98494511580003	9.96655735140584	10.0737513421691	10.1425943607757	10.1376340571483	10.178803395037	10.2621157794487	10.3107292500419	10.3837821072928	10.4685138068311	10.6327649713064	10.7901289698993	10.8739162443719	10.9585897199472	11.3162535023144	11.474535287777	11.5754388901664	11.7102394815124	11.9451380817036
Incidence	Both	Central Latin America	65 to 69	8.6948609026207	8.70169123418195	8.75983912020686	8.82333087276938	8.73785173916967	8.92808362530033	9.03974033733623	9.0417557517419	9.0354418896032	8.96392062291183	9.06834546350192	9.04785517798503	9.01123985515745	8.96878126024711	8.8794624992168	8.84588146777729	8.79821534786423	8.80070276903299	8.67476466738313	8.60716609559988	8.61482750439137	8.74746478688502	8.92192870969754	8.99823663230875	9.1793335963346	9.28389179479883	9.43470518771693	9.4579893475418	9.54762285722434	9.75540697020516
Incidence	Both	Central Latin America	70 to 74	6.63088546375543	6.74359748770804	6.83553008381605	6.90541906685675	6.76662385845901	6.77909041157055	6.71382749635784	6.74978001905624	6.74948631399572	6.85769491707005	7.0095455273062	7.09671691182407	7.10917965715651	7.07689376406289	7.08258052754276	7.01290914684721	6.93253894739606	6.93396010376859	6.90915835744853	6.88133931101198	6.85043825660909	6.87877335849938	6.8690083099698	6.78908623787512	6.78968595709895	6.75287014852664	6.7409265365532	6.82901372426456	6.93235494977908	7.14028319129453
Incidence	Both	Central Latin America	75 to 79	5.07029771443643	4.95222322072159	4.84699631746351	4.75503740408997	4.64275295018067	4.69017452591938	4.8662160067232	5.0149585346043	5.05068800308229	5.11883469133562	5.15965817628297	5.1998345477429	5.23432950106497	5.211956345274	5.24655056609808	5.2621900907629	5.29556703067179	5.31382141720669	5.23540674521186	5.2035818032791	5.19621600554687	5.23318698362374	5.21611877153063	5.1789675988949	5.14393216761695	5.12437580852533	5.04600742772395	5.00898500480033	5.02005479537565	5.11879045097375
Incidence	Both	Central Latin America	80 to 84	3.01553741599217	3.03211973477887	3.04650882164968	3.03325906162225	2.97220642851656	2.90244521854646	2.84149493783913	2.7867482106548	2.69182631123788	2.69107232283248	2.71374006093063	2.80281236707107	2.84865262700913	2.89255141507651	2.95631588584235	2.94654072662153	2.95427177160918	2.95668518927069	2.97021692078855	2.99744289213653	3.07244700903797	3.12257580986146	3.10712033871286	3.14099303035947	3.13502038499138	3.13443452799258	3.0876847048562	3.06335691744918	3.09515574962146	3.11931107955056
Incidence	Both	Central Latin America	85 to 89	1.77491676591769	1.75858875866619	1.7369367113781	1.69421193141519	1.6271775736937	1.60771101538755	1.62112664042278	1.5727644408534	1.47465400899739	1.4474171255086	1.40800040762146	1.39576728655492	1.38131414454734	1.39360178835264	1.41987252184163	1.44485437933458	1.49554562762202	1.52654778579741	1.55081837885414	1.55956408696744	1.61349474135172	1.62951784102566	1.59676220727762	1.60352663852695	1.60699631537239	1.63912027481195	1.63829043559503	1.62544338589337	1.63608369838902	1.66458952314633
Incidence	Both	Central Latin America	90 to 94	0.348653743104395	0.357607864722358	0.364891527481849	0.370167234571035	0.377739123009388	0.399633362800698	0.425629167668469	0.419751740323854	0.391069869073512	0.383389950199749	0.391533074557121	0.399766426462331	0.404393336783968	0.41401217641163	0.42898802334632	0.424442638858407	0.42165179493368	0.4222868592067	0.419564458335855	0.413307217752336	0.441515226129303	0.45816207309508	0.464053808869768	0.478928776308732	0.487734785379868	0.503131677736775	0.500961264417981	0.497711539622617	0.508073720238904	0.518586962381076
Incidence	Both	Central Latin America	95 plus	0.0882943173587151	0.096345545454581	0.0976841426869464	0.0955210836192803	0.0950354222084329	0.0972478969320219	0.101856047320236	0.101975789069688	0.105408438021703	0.1153832083143	0.130265842825287	0.146916053943037	0.159471454798988	0.167704638902666	0.175966996256276	0.175714176775348	0.172375445350456	0.174974464298212	0.180478566582292	0.18333828628439	0.202073451968216	0.220018024761178	0.226275842960231	0.234068341426886	0.238218081293975	0.24091898738919	0.229757974814397	0.227524687673006	0.235580196623359	0.241522104263339
Incidence	Female	Central Latin America	5 to 9	1.18947293661859	1.08440000249065	0.996541536847613	0.985517010904811	0.975570574147862	0.951821585537328	0.968273888877305	0.966220373128141	0.952174169841549	0.952729492103981	0.945605103069596	0.932208014434633	0.899204858533563	0.871338158995927	0.850384105859326	0.831232633113745	0.824918878056462	0.810016345240007	0.785113634814206	0.73752198725564	0.714619300988934	0.700060943666702	0.635904085870536	0.60381835222761	0.567583183054159	0.550459951740467	0.525815868216369	0.500282989151301	0.48795573669405	0.469005718496465
Incidence	Female	Central Latin America	10 to 14	1.13681037030567	1.08205370292088	1.02022894671798	1.00102861977684	0.995406287906081	0.948652824291204	0.923913010021297	0.883288363966773	0.855914836957676	0.856512198255679	0.842228324982725	0.824141662730089	0.811420859589255	0.79117857201653	0.764466038547017	0.737844393431686	0.725201643655648	0.699648915073271	0.666260423235086	0.636404716733581	0.620448468768177	0.601130505791918	0.558266614802113	0.521512330821079	0.501597081096169	0.486807690367034	0.466485665904729	0.454284368279782	0.437051706847087	0.41018680738556
Incidence	Female	Central Latin America	15 to 19	1.90179402173661	1.85955720928514	1.8268692529602	1.81353194276867	1.83224048740524	1.80086368481079	1.78095653421298	1.75533466030582	1.70110315432304	1.66533650969924	1.62064654428204	1.61705672917252	1.56732639345597	1.48626947511998	1.4281594290722	1.36581698352765	1.34326231040055	1.29854213291325	1.27909080278441	1.2341884169327	1.20457264935975	1.17402468925433	1.11567487349475	1.06386110850872	1.08370808888053	1.04280895345514	0.968775425471037	0.931730514294327	0.908936291945967	0.849983387854505
Incidence	Female	Central Latin America	20 to 24	2.60834492334311	2.58191039790143	2.5612628232094	2.57126053492661	2.53901082798547	2.43852815391356	2.3624249032524	2.32824721224525	2.29366570107766	2.26113610697229	2.20517110546721	2.15983239595255	2.10378106155588	2.05074716536662	1.9809449892193	1.89533797956546	1.81301314542371	1.70967694228399	1.70005049936299	1.67831196481589	1.63137780998564	1.54732087906376	1.48154904178401	1.42904297905286	1.47473025469144	1.47072669752195	1.39640268999195	1.3797356296882	1.36477964602158	1.30338765787697
Incidence	Female	Central Latin America	25 to 29	4.20596780899127	4.17797797412832	4.12352180249811	4.11994464607455	4.08334808081209	3.96801903455283	3.86658234852515	3.74466847120442	3.77375530093063	3.69594353187474	3.61492419461085	3.49581313727446	3.41823502768184	3.33777681390958	3.28312332891329	3.1992026780712	3.19294318862365	3.11359051810799	3.09827879364825	3.10540999319894	3.02052794154594	2.93354766628716	2.78501567817923	2.70303225699079	2.81530237810872	2.81738264587226	2.75942040787841	2.76234404334768	2.74024776043795	2.62231230027068
Incidence	Female	Central Latin America	30 to 34	6.3412404831994	6.45314757557026	6.51283814816802	6.58501903636064	6.55410212477967	6.35645086645969	6.23573114990151	6.06390282729004	6.08201923422725	6.01595963134308	5.84281514532113	5.73924455123956	5.70007814883155	5.5821077657461	5.33963699961421	5.2660458662424	5.302485839076	5.23929212071493	5.2607390998739	5.30497723986117	5.18829560089148	5.11653680764937	4.96957113494693	4.91513322179272	5.03568910439788	4.91832899597491	4.81524830595323	4.77669377096456	4.71687059950991	4.57967216904281
Incidence	Female	Central Latin America	35 to 39	7.82489051862274	7.74948905935041	7.79204156862747	7.84559578768602	7.86130815495089	7.82023542698499	7.93171751970745	7.81130476264532	7.73914963622929	7.52714095294885	7.42927843640652	7.41360307644053	7.3066063632704	7.11861161654223	7.04626432799343	7.02637492006381	7.11165878734568	6.96131696577825	6.92536148398153	6.92309294107416	6.81503295279274	6.71348454670612	6.57683498555676	6.53146273936002	6.55856354079944	6.54930067130045	6.54726730286535	6.45059897554148	6.39736695917848	6.25988535592845
Incidence	Female	Central Latin America	40 to 44	8.46464425479389	8.6187959007514	8.82190722574643	8.89308299242273	9.15528775546605	9.31142403557861	9.42043421431664	9.48687298042334	9.61924290600972	9.5960202202935	9.63788402984527	9.50545843540186	9.54327745536798	9.48919414108886	9.42048161632908	9.41614093635765	9.2735533684549	9.22051075671255	9.25345433046412	9.03503511260596	8.8914912297583	8.76024427871395	8.77003351776001	8.6956334235039	8.59774369807328	8.39904379024046	8.40246193537554	8.39321227609936	8.29272654473115	8.17400528294465
Incidence	Female	Central Latin America	45 to 49	9.58002141341033	9.53995759623521	9.53158072983134	9.46527206789231	9.81263685900872	10.0092170677809	10.1578388380911	10.2124961616346	10.3675942186419	10.6669029388752	10.8117384633898	10.7684512146183	10.963635924884	11.0254252226352	11.1450443498521	11.3860388117157	11.4750852422757	11.5038371739133	11.5557697912419	11.5719514972416	11.4953762386247	11.2042303886779	11.2285330514119	11.2750696985811	11.0817516988638	10.8780766957476	10.9581427854965	10.9552596097704	10.8375331472861	10.706192465169
Incidence	Female	Central Latin America	50 to 54	10.8350550105161	10.7991672503823	10.602293237801	10.5854893087235	10.7089405987697	10.8578480710384	10.8310365608108	10.9530301249138	11.0568802806976	11.2264115889411	11.3054194774067	11.5035055811293	11.7024054621567	11.8801882972251	11.9847459243348	12.1541812302773	12.1087156890361	12.2457536575337	12.4081920669101	12.6859646999162	12.8892702831399	13.0280800069335	13.1494760888186	13.2722203610035	13.0383344819449	13.0548638013262	13.0374894544608	13.0476523705428	12.962881079715	12.9502781321281
[truncated: 12,511 more rows]
