# Supplementary material for: Global thyroid cancer incidence trend and age-period-cohort model analysis based on Global Burden of Disease Study from 1990 to 2019
Source: Front Endocrinol (Lausanne). 2023 Apr 12;14:1133098. doi: 10.3389/fendo.2023.1133098 (PMC10130642; doi:10.3389/fendo.2023.1133098)
Supplement: Supplementary file 5 [file DataSheet_5.csv]

measure	sex	location	age	1990	1991	1992	1993	1994	1995	1996	1997	1998	1999	2000	2001	2002	2003	2004	2005	2006	2007	2008	2009	2010	2011	2012	2013	2014	2015	2016	2017	2018	2019
Incidence	Both	Global	5 to 9	818.496683230258	820.303602586588	830.521165780858	840.141245427314	855.506975779156	860.763364984436	858.986712522203	850.650619002682	837.422996777047	818.507225624298	804.81223153109	795.740373243758	773.059855389927	760.71489542498	764.207021156844	780.858467921694	792.687398972311	809.182806402385	840.597574294228	874.837078377785	892.677157205328	919.297268486479	949.753498374647	974.932468498201	993.652338583301	1016.985709156	1042.94842539855	1075.51685872597	1115.65641622676	1146.20522053991
Incidence	Both	Global	10 to 14	744.261624358957	767.479900939359	790.467780710129	819.054763593792	863.540742057199	905.649485065759	943.271044504209	979.727408749013	1017.44732633794	1053.09484889151	1080.34645858727	1078.11958221421	1031.24688794546	996.490242895134	997.475566306535	1015.59079996453	1023.27503867904	1030.49025096053	1050.22070395853	1090.58218751584	1118.15537952161	1120.78546576132	1112.05798309378	1119.45862600561	1131.5679665234	1137.64308699231	1138.80039931952	1150.61100540926	1187.73653337935	1209.8766048096
Incidence	Both	Global	15 to 19	1490.38678246514	1523.2043254115	1549.58737207732	1594.01427941428	1623.56203660748	1668.95081732897	1726.84407489995	1787.30533198213	1848.72812550048	1926.09897284082	1996.63994001409	2026.15471077769	2069.67187306154	2142.58828996643	2213.65092689949	2293.38815011012	2322.29212803303	2338.43629817722	2362.40383219476	2379.78426725684	2404.23368186329	2391.7798549263	2360.75505855507	2357.13325314901	2341.51067247043	2337.63806668768	2347.25455917434	2393.40223727568	2502.82852883278	2562.49265703702
Incidence	Both	Global	20 to 24	2438.86613306657	2521.68884118711	2600.19620861013	2691.93569087096	2808.33669252753	2923.3488209626	3030.59095925263	3144.33122960555	3283.79203298731	3419.68981826626	3539.09098443866	3610.54615205449	3681.7025091605	3729.88152338007	3869.21081960068	4044.91899276644	4193.74158444326	4359.38876905628	4527.75529548363	4667.60518165577	4817.88681401543	4817.11250354754	4717.84005073372	4641.62375221604	4522.69763165462	4505.59392881363	4555.64036449217	4661.53921042879	4897.28682425588	5058.31591203325
Incidence	Both	Global	25 to 29	3706.22322864548	3850.56638129054	3984.89937334484	4147.04899636844	4444.21969131902	4713.24393280537	4931.64494557002	5147.96640907665	5411.35188233179	5620.08126169302	5791.14162040033	5879.10143854489	5821.59823432089	5816.90223526124	5967.3888965916	6244.4101475348	6486.22321075623	6775.06436987029	7131.68310036056	7486.29924384619	7820.82725953648	7862.45988644542	7807.04016812193	7916.09611905146	7856.46642110249	7894.78787082663	7984.58951309645	8126.23786385753	8415.51507316738	8566.55546237208
Incidence	Both	Global	30 to 34	5259.9544528846	5479.75173221263	5717.36237304531	6062.7651263183	6568.79524132671	7025.52234052613	7388.20508710744	7756.87455919892	8142.17493364013	8402.2084988415	8671.26615863861	8875.27281935872	8790.63226162842	8882.37933858074	9150.64802294168	9417.96068510317	9636.98849602535	9976.26559149326	10422.2052933649	10856.4950519659	11251.6417377326	11393.9501256715	11372.7436632513	11543.8481468507	11662.531663639	11872.545113586	12223.8379182956	12679.0115240622	13324.3647466229	13786.2117479957
Incidence	Both	Global	35 to 39	6652.78923530718	6965.28062803815	7267.64469001926	7671.39936440504	7984.03709836456	8269.05564650133	8522.04732235837	8912.99922769728	9353.0275944086	9875.63943066126	10415.303529014	10847.1184018382	11237.3566835432	11565.4286840123	11909.8419314488	12429.0263931733	12937.5927504628	13436.1602384534	14000.515659265	14392.0098151795	14701.2807235036	14556.4667397052	14367.9648674555	14421.057114609	14518.9525722819	14807.5358141526	15158.022649727	15610.0132203877	16282.8490183858	16858.0030285838
Incidence	Both	Global	40 to 44	7656.26979523337	8268.70543181923	8740.76056000459	9337.90820962419	9802.11823149732	10272.7770076935	10623.8354375807	11051.8347300667	11473.3730485189	11889.795671108	12305.4368737071	12709.1171242831	13347.0000096913	14072.0232690398	14779.7257879848	15624.205403926	16369.0125647235	17284.0531013495	18191.4644492675	18671.1341541831	19140.5675915976	19335.4884366872	19411.0491509171	19540.8733786625	19680.4106404319	19763.097287198	19834.5161226894	20102.0431749779	20522.5907743528	20856.593353549
Incidence	Both	Global	45 to 49	7850.72162990708	8091.5725832807	8586.18669099046	9263.78917774855	10071.8828333307	10862.067327621	11607.305715697	12067.4960907356	12551.4337467294	13160.950487582	13868.141629569	14432.4380104106	15012.4998415892	15619.0795415678	16210.0984592551	16962.6318166917	17421.220375444	18142.273461914	19194.8051498758	20209.9642294991	20920.6381436458	21225.737807775	21395.8216248675	21591.6551785418	21599.9738940757	21836.4429461268	22137.9073445581	22443.7601949188	22927.6257030909	23344.2916942234
Incidence	Both	Global	50 to 54	9460.40395381771	9741.02499889799	10000.3929421029	10351.8430270083	10589.0439972467	10685.740046693	10940.479239949	11476.3408588978	12131.0961271653	13033.3032135718	14014.1025998034	15064.6236536688	15879.7988934544	16773.0878793459	17359.0794499596	18442.4038682039	19040.2222281614	19720.5769491159	20543.6290109271	21179.7667010294	21641.4522124062	22014.6596758608	22452.091699855	23162.4664119351	23990.555682832	24992.4037927654	25575.2512536175	26169.3224635147	26905.5006523764	27478.7412029496
Incidence	Both	Global	55 to 59	9603.99719021202	9833.82797006262	10114.6311225539	10575.0383214851	10854.4978096235	11091.5112483552	11309.8863591922	11467.5028060347	11675.9387539513	12036.9137660112	12270.6242117192	12606.6460925429	13614.5576210479	14710.3366365813	15710.3097042925	17002.3503729309	18184.7922960681	19056.0148474343	19980.2780475205	20692.2041695818	21580.9338131984	22202.1439444001	22773.7240033524	23179.1295873398	23583.4568679524	24182.0557742276	24721.9820341648	25257.6600721708	26182.9975140484	27191.3575013773
Incidence	Both	Global	60 to 64	9329.82940771106	9600.78212700296	9821.35490050322	10089.14656289	10183.4274583968	10267.3995467917	10411.9845699039	10658.6863244107	11001.3791117266	11367.9106205017	11683.8424375118	11996.4490586079	12449.7759567635	12947.0236059869	13278.3269960539	13685.0509213847	14016.1975031912	14971.3576402812	16027.3938960138	17165.0076758757	18216.6583832306	19319.3738874257	19827.6172435158	20358.9711227106	20886.0018146933	21732.6762823588	22359.0786213799	22909.656938994	23597.4325916193	24135.7552080146
Incidence	Both	Global	65 to 69	7972.48158261729	8288.13558721425	8617.27089734996	9024.92657295864	9298.92250434948	9566.86015376653	9790.24956711989	9962.40173682624	10191.8551672327	10358.3478769819	10573.6671129934	10841.8334607538	11261.1383321464	11806.8366954283	12195.1015067381	12705.7211628158	13079.1617681132	13509.0769898543	13974.8501512905	14437.0681557216	14776.8397679095	14997.4031414289	15622.3118035056	16268.8407793995	17009.089629543	17934.7854824624	18939.7655578426	19442.3645013641	20147.7610638459	20879.0467471261
Incidence	Both	Global	70 to 74	5716.0729162025	6035.62830960588	6439.51506871939	6940.29146859308	7334.593948807	7637.96522251656	7861.49244833609	8097.7865715319	8420.52472092938	8750.54368174895	9030.64423776259	9330.27341769642	9616.95091750565	9918.83381039913	10101.7445097022	10459.4851023043	10780.7677921958	11193.9132271434	11698.3122251083	12119.0940526715	12458.8339854667	12667.0694782639	12810.1539614481	12934.7898066455	12977.9521861035	13141.4160435869	13402.7287661955	14087.8213987885	14944.1579913904	15885.2269432918
Incidence	Both	Global	75 to 79	4732.86100712772	4764.16224735444	4765.42526808304	4794.41910807781	4797.64629769292	4962.11093296655	5214.12784602361	5547.2245213078	5953.89172527744	6344.56813188691	6613.49516573517	6878.67322724357	7199.38439188508	7541.37683514131	7818.32442151603	8196.5066625949	8530.62452238816	8856.87447122011	9244.45397574945	9537.8520165569	9839.80306165128	10118.6397667509	10373.5063977283	10632.21581658	10833.3177467882	11052.0075437676	11209.533778109	11307.3123574589	11584.9961162131	11873.5993775917
Incidence	Both	Global	80 to 84	2625.33160606656	2726.25727959986	2835.05174548683	2968.74365017865	3046.00453080926	3111.02751567973	3129.2786544132	3129.93047952763	3140.91376203618	3168.20576855516	3261.86526059189	3431.47663425444	3670.16997101578	3936.64395553017	4185.83209167368	4438.22592330815	4654.93369554715	4887.53262969467	5196.16065843277	5445.70884502345	5689.23974997776	5911.8961551776	6057.57459717511	6235.66660735312	6379.69289351393	6503.75385247795	6644.6580439041	6801.70076134843	7048.66577522309	7227.94092710303
Incidence	Both	Global	85 to 89	1186.34619893552	1232.30642209972	1304.34291572137	1386.04162479982	1447.26217512246	1516.38398664139	1581.43991313185	1643.52524154543	1718.77506133213	1788.11854224849	1823.68117080977	1841.13112907469	1859.71555913128	1875.46424699465	1894.89802251062	1994.95830398913	2125.99933049193	2295.18085269394	2498.44475765266	2675.4007628021	2833.07761952755	2986.65741595162	3125.05454282199	3283.06872271692	3405.59177445159	3530.39800177028	3644.77282536724	3711.32098688801	3828.89415054078	3957.13332957566
Incidence	Both	Global	90 to 94	251.976128140775	267.488543791356	286.226046301166	309.264928010738	328.106534980286	349.050887863337	365.294115763069	385.920415700417	404.560753517114	428.024782978017	443.228269462889	463.832951844541	489.182721293469	511.239780368109	533.223315915055	557.602918664267	573.777480812045	586.67158557048	605.105041226848	623.20128319701	667.847237812986	722.64474215423	778.636802650161	837.766690022175	887.877972042559	935.874669026937	982.769428105254	1016.3368012466	1066.38126392595	1117.51069904082
Incidence	Both	Global	95 plus	85.3670195548308	90.3443590364612	97.7662648043346	107.007600447165	115.313131301235	125.249634032821	136.928598677272	147.871914904536	160.2604883403	173.889854110081	186.23687216945	198.78922608754	218.763172970343	239.131723213569	263.846280169732	292.09037953351	315.834467192043	342.318618617177	370.323200316368	395.410030191512	424.091989375593	451.976228043029	470.184907444341	492.368127493318	518.0043323089	558.87701998299	603.538741037942	633.67606041665	672.108188344477	711.784510283516
Incidence	Female	Global	5 to 9	544.372847530517	544.090974609968	549.340832712463	552.676666270998	564.434988260709	566.961182389681	562.218777206966	553.433246465725	540.736074527912	525.010523204368	513.182882733138	504.826199965657	484.223111997119	471.429533026274	472.46344539091	482.675215012839	489.087526496896	497.093935314054	512.754784519838	528.700534916572	537.218153382008	550.92339557597	567.243077801079	583.637792305611	597.337604037358	614.53056169219	635.578408647382	660.004007881133	688.52077007998	710.578573801408
Incidence	Female	Global	10 to 14	506.198745502907	523.166150684331	539.029562947144	559.35686748038	595.746580872307	629.27652729112	656.146549869272	682.695515115001	710.49147434306	734.74199494528	749.99742261698	744.532496677542	701.909309363039	667.046045899304	664.315215814702	677.472181200194	684.225710386509	686.748359901896	694.562825490557	710.898056411564	720.079324757602	718.92452885877	710.159979327149	718.210589515724	724.62361586702	730.324233320569	735.549246881257	744.996566150943	770.944945772873	787.400533695057
Incidence	Female	Global	15 to 19	1125.25474807272	1151.90490547415	1174.39162754488	1211.16415455425	1233.18302534167	1267.54585041143	1316.4142600026	1362.647301435	1406.28226866061	1466.18063124709	1521.4552420725	1538.53699348974	1569.30098498059	1624.43533038321	1669.61455507891	1723.83160368283	1735.63231679218	1738.82289379021	1749.51336258768	1760.12341547647	1780.42794013088	1767.86600175822	1738.37512118292	1735.8180287407	1715.04063382032	1712.53466699253	1726.26109866993	1762.48435606047	1847.55445878436	1897.10931510596
Incidence	Female	Global	20 to 24	1916.61149404087	1980.24847772438	2046.06395719849	2123.41414403409	2224.82004522922	2322.28123982253	2415.81708499105	2511.77072484167	2630.68320537229	2743.56013072118	2839.94744164487	2896.27692487781	2944.39018546516	2963.22676286994	3063.38975686822	3196.4328209	3298.10008983261	3403.39519860077	3505.69197720213	3589.32821675876	3688.34902471404	3683.07465238151	3600.11626662345	3530.64493474125	3411.95864275912	3400.85230074786	3449.93885387627	3530.20680217831	3718.69161322573	3855.36778966712
Incidence	Female	Global	25 to 29	2896.19783232414	3008.35222840761	3116.38290680962	3242.8036374926	3496.16377259273	3721.41091284615	3893.20123462276	4072.13906369379	4304.83200478582	4470.9496280267	4604.10008279693	4673.34590184874	4585.83180091652	4539.44765503092	4635.09407996267	4851.51311267187	5020.67067623392	5225.42137906012	5476.40463736975	5702.83145257165	5925.37989929227	5903.71632843383	5789.93311801256	5834.22477596942	5739.21285755663	5733.70961303682	5805.48718213301	5920.47343770147	6148.60416165438	6277.10657324039
Incidence	Female	Global	30 to 34	4153.2243124754	4315.57746623211	4503.07440729818	4779.23424122213	5214.74041964676	5614.4460291085	5907.69468477833	6211.0751541768	6549.67565025992	6750.28331320238	6958.70370561017	7093.3725548963	6939.83899026507	6942.43203060337	7137.23381375647	7340.68943844757	7506.21893781472	7760.06486217993	8084.04586951171	8364.22713929151	8644.26229918722	8747.01165775382	8682.34726362345	8786.78953171488	8825.04464327522	8938.32351021261	9166.95892219475	9468.7654346268	9912.04045816545	10225.2659363766
Incidence	Female	Global	35 to 39	5159.74415931276	5396.05162888529	5621.41938684062	5925.51442191275	6157.55628095537	6364.08932101925	6565.47363885464	6869.35927459046	7204.87248008917	7596.84515172792	8022.04946674669	8357.94608050995	8621.68284440715	8836.95722927287	9071.7319393366	9468.24020833355	9838.18275464145	10188.1469242482	10559.8319630752	10811.1097034773	11029.3766503177	10924.6393349256	10763.4573507234	10793.6058979004	10801.998082843	10972.9642547894	11210.9992410477	11486.0478588253	11909.11393315	12291.1170521321
Incidence	Female	Global	40 to 44	5690.18167134333	6148.50411032186	6507.57573634049	6958.54155181879	7307.76315557244	7650.9144835008	7929.44562458482	8255.3506843016	8571.76050175506	8857.09155302296	9141.84782582724	9422.5160075099	9898.89589922443	10449.5712543405	10968.7083895784	11608.588392837	12137.4607042063	12792.0081329675	13421.4994848927	13703.0304365835	13989.4543836344	14147.0544246651	14160.7747404369	14222.1373530521	14306.6377825714	14363.2404971188	14392.6070493179	14540.6780309692	14790.3608190271	14995.1321417529
Incidence	Female	Global	45 to 49	5565.38910791573	5710.86395045065	6039.35531683033	6518.38071032289	7121.03956348229	7683.99566068299	8216.90565801252	8553.61699278486	8893.13537915208	9289.30252238775	9740.5091703511	10093.4083775627	10451.1192663899	10851.7468128039	11308.8719102487	11828.3831580644	12086.8536632696	12541.1850566856	13161.362539496	13698.6354494147	14016.9492154631	14068.0137608535	13991.5570314353	14070.7178810149	14122.4520237805	14305.4997640071	14547.4701655575	14797.8189456302	15160.8514480735	15458.78838449
Incidence	Female	Global	50 to 54	6579.65452827397	6766.82605239047	6929.17600111007	7163.49369404624	7300.09256115294	7320.02545855512	7493.2432328171	7826.66820579583	8247.11512228794	8816.86992361238	9447.57685755162	10103.1193680565	10635.7092933757	11230.9801732462	11602.2527566155	12278.7163353684	12590.5031763931	12936.0629372765	13347.8230946157	13689.199589012	13909.5753759451	14107.6319161599	14327.9925999577	14778.1674958605	15347.2593264746	16033.5447741751	16412.131581702	16743.3395849011	17173.2887126443	17547.3959655837
Incidence	Female	Global	55 to 59	6500.93162068584	6651.20084079513	6839.30374635031	7158.63851276026	7312.99874117991	7440.48769479424	7590.71401360783	7683.96231665976	7799.63223753164	7991.54425506288	8104.20636336711	8262.10822621731	8941.48015872377	9704.32088284934	10350.9356447099	11170.9517726153	11896.6125418591	12412.1700017709	12909.4922507651	13231.3444520714	13647.2688233969	13918.872820651	14174.7111433785	14425.7571657723	14733.4682732836	15131.2527309014	15487.9703493212	15784.1750089496	16344.2993228275	16934.726645163
Incidence	Female	Global	60 to 64	6648.549357077	6812.27598478029	6950.6648927355	7145.45196102409	7175.87463813094	7202.80347546786	7307.89636592795	7475.26507137222	7727.70160442169	7982.45152727935	8208.32417651149	8406.27794528482	8743.77944851027	9081.94088571577	9290.78029189168	9568.53487421161	9749.65893048593	10347.2089841018	11015.9805155337	11706.0036349214	12372.044580281	13085.3969815424	13392.1264005875	13768.4776085709	14147.8757051406	14668.405378792	15092.9754345087	15451.001095291	15915.2568630545	16256.8787108483
Incidence	Female	Global	65 to 69	5758.13539311415	5974.95365206785	6188.84885371881	6459.59381674542	6606.01617136525	6739.4135075532	6868.29425651957	6975.46797589857	7129.99237866317	7236.47171977896	7366.38691418708	7545.4570879835	7861.89509056163	8245.05304787554	8507.79790821203	8860.30431655112	9083.21096817659	9354.62815588817	9604.12176338434	9835.70043136904	10016.506347089	10125.5033457699	10485.5057360806	10902.2293566512	11406.1151937875	12000.7560960676	12662.1774136295	13007.6996432108	13495.713863056	14000.9165097565
Incidence	Female	Global	70 to 74	4176.11632504263	4403.10795165828	4690.35687789743	5053.45788261569	5319.80984772969	5504.09035878167	5637.435073198	5776.66136369195	5974.82872022883	6172.7987100943	6343.90422832386	6530.78395844138	6727.7292144084	6930.63030751841	7062.77653241391	7313.3571176645	7543.22402243242	7830.56255614639	8162.63358413082	8428.4882845735	8640.12076825121	8749.44772882084	8782.79734788425	8812.51990784479	8792.54662892618	8856.4070449436	8991.37366202709	9418.02439278051	9984.80289294267	10623.8551142842
Incidence	Female	Global	75 to 79	3410.48272011607	3421.68191983956	3412.79801395393	3411.43305851272	3386.72282323397	3473.69482124765	3634.42441361302	3857.06197007631	4128.49273604632	4381.0229644157	4535.16444103937	4697.10385128934	4894.81663725542	5095.51835059849	5257.37623259088	5490.56258631813	5689.7211317594	5871.73644534248	6079.06455300544	6190.85423672111	6312.65374357899	6442.66774826119	6542.4975244937	6671.21105813776	6789.26996730092	6911.24413907662	6990.01441095116	7027.00618944776	7159.74416219331	7326.26764331022
Incidence	Female	Global	80 to 84	1967.87462505057	2038.33062610855	2118.00047881266	2214.83732999161	2259.90020986638	2294.50228284885	2296.03997796799	2283.79458162869	2274.19154726736	2276.89400870976	2327.16034311943	2437.7038915009	2603.56577808999	2789.89185212763	2955.87617175978	3120.07765518463	3256.58589287678	3388.80391806049	3568.33965536778	3690.21884014197	3801.40834995545	3920.60487214299	3983.66691594699	4064.82151396214	4127.90815009887	4198.35281674309	4283.39521651917	4379.73821679758	4527.6516294071	4637.99986917584
Incidence	Female	Global	85 to 89	922.272122686041	954.465302965258	1009.70390836069	1072.11508674577	1114.73369985071	1161.73788875608	1205.53879996312	1246.11946684749	1296.90579217946	1340.98677964593	1359.66085639763	1366.43989874179	1371.72707894588	1371.16974255343	1376.06138587567	1437.569976914	1524.74383898023	1636.67147468097	1772.41542764139	1880.24559063481	1971.74006107478	2061.23662299936	2131.73076159856	2218.61503440987	2289.33013132257	2364.18285172289	2436.21316908615	2469.63861196143	2537.31005177618	2611.66467520847
Incidence	Female	Global	90 to 94	202.654456199693	214.670767946993	229.584520026994	247.83763706135	262.24808353888	277.649834173396	288.938539622289	304.069478764481	317.087350711271	334.4056409275	344.373201848615	359.594501372059	378.147328270125	392.774487391354	408.953265461594	425.846322342337	437.490276799308	444.873396350769	457.119203145902	468.372946664815	500.676742812027	541.545836829313	582.476354602336	626.503630877925	663.1379660034	696.912812520026	729.712491064116	750.603290049914	781.0123701879	812.603222299063
Incidence	Female	Global	95 plus	72.0204122710417	76.0351217894357	82.314876355028	90.3826447321328	97.5747488310822	105.872395410996	115.740092554299	124.8418029894	134.644412889045	145.516719025159	155.40000755288	165.741967878129	182.128026882278	199.587560644285	221.205290469153	245.432044360374	265.152989887105	286.154238349219	308.806150390823	329.011495607798	351.903868381519	374.339356297122	388.500725444931	406.189882294648	424.969889741246	457.841912717134	494.793844935334	520.88090398203	551.885568260539	582.734751085091
Incidence	Male	Global	5 to 9	274.123835699741	276.21262797662	281.180333068394	287.464579156316	291.071987518448	293.802182594755	296.767935315236	297.217372536957	296.686922249135	293.496702419931	291.629348797952	290.914173278101	288.836743392808	289.285362398706	291.743575765934	298.183252908855	303.599872475415	312.088871088331	327.84278977439	346.136543461213	355.459003823319	368.373872910509	382.510420573568	391.29467619259	396.314734545943	402.455147463813	407.370016751165	415.512850844835	427.135646146777	435.626646738506
Incidence	Male	Global	10 to 14	238.06287885605	244.313750255028	251.438217762985	259.697896113412	267.794161184892	276.372957774638	287.124494634937	297.031893634012	306.955851994876	318.352853946227	330.349035970289	333.587085536672	329.337578582422	329.44419699583	333.160350491833	338.118618764341	339.049328292529	343.741891058638	355.657878467976	379.684131104274	398.076054764004	401.860936902547	401.898003766634	401.248036489887	406.944350656384	407.318853671745	403.251152438259	405.614439258319	416.791587606481	422.476071114543
Incidence	Male	Global	15 to 19	365.132034392412	371.299419937348	375.195744532431	382.850124860032	390.379011265812	401.404966917546	410.42981489735	424.658030547128	442.445856839871	459.918341593724	475.184697941586	487.617717287958	500.37088808095	518.152959583228	544.036371820574	569.55654642729	586.659811240848	599.613404387002	612.890469607083	619.660851780369	623.805741732408	623.913853168077	622.379937372145	621.315224408306	626.470038650114	625.103399695152	620.99346050441	630.917881215208	655.27407004842	665.383341931059
Incidence	Male	Global	20 to 24	522.254639025708	541.440363462728	554.13225141164	568.521546836869	583.516647298313	601.067581140074	614.773874261579	632.560504763879	653.108827615027	676.129687545085	699.143542793792	714.269227176679	737.312323695346	766.654760510137	805.821062732457	848.486171866441	895.641494610651	955.993570455512	1022.0633182815	1078.27696489701	1129.53778930139	1134.03785116604	1117.72378411027	1110.97881747479	1110.7389888955	1104.74162806577	1105.7015106159	1131.33240825048	1178.59521103016	1202.94812236613
Incidence	Male	Global	25 to 29	810.025396321343	842.21415288293	868.516466535213	904.245358875839	948.055918726298	991.833019959227	1038.44371094726	1075.82734538286	1106.51987754598	1149.13163366632	1187.0415376034	1205.75553669615	1235.76643340438	1277.45458023032	1332.29481662893	1392.89703486293	1465.55253452231	1549.64299081017	1655.27846299081	1783.46779127454	1895.44736024421	1958.74355801159	2017.10705010937	2081.87134308204	2117.25356354586	2161.07825778981	2179.10233096344	2205.76442615606	2266.910911513	2289.44888913168
Incidence	Male	Global	30 to 34	1106.7301404092	1164.17426598052	1214.28796574714	1283.53088509617	1354.05482167995	1411.07631141763	1480.5104023291	1545.79940502212	1592.49928338021	1651.92518563912	1712.56245302844	1781.90026446242	1850.79327136336	1939.94730797737	2013.41420918521	2077.27124665561	2130.76955821063	2216.20072931333	2338.15942385322	2492.26791267439	2607.37943854541	2646.93846791767	2690.39639962783	2757.05861513582	2837.48702036379	2934.22160337343	3056.87899610081	3210.24608943541	3412.32428845742	3560.94581161914
Incidence	Male	Global	35 to 39	1493.04507599443	1569.22899915286	1646.22530317864	1745.88494249229	1826.48081740918	1904.96632548208	1956.57368350374	2043.63995310683	2148.15511431943	2278.79427893334	2393.25406226736	2489.17232132822	2615.67383913604	2728.47145473946	2838.10999211216	2960.78618483973	3099.40999582137	3248.01331420521	3440.68369618978	3580.90011170221	3671.90407318596	3631.82740477963	3604.50751673214	3627.45121670864	3716.95448943887	3834.57155936319	3947.02340867932	4123.96536156243	4373.73508523585	4566.88597645168
Incidence	Male	Global	40 to 44	1966.08812389004	2120.20132149737	2233.1848236641	2379.36665780541	2494.35507592488	2621.86252419266	2694.3898129959	2796.48404576509	2901.61254676386	3032.70411808499	3163.58904787986	3286.60111677315	3448.1041104669	3622.45201469928	3811.01739840636	4015.61701108903	4231.55186051719	4492.04496838203	4769.96496437476	4968.10371759957	5151.11320796311	5188.4340120221	5250.27441048014	5318.73602561036	5373.77285786047	5399.85679007918	5441.90907337157	5561.36514400873	5732.22995532574	5861.46121179616
Incidence	Male	Global	45 to 49	2285.33252199136	2380.70863283005	2546.83137416013	2745.40846742566	2950.84326984839	3178.07166693799	3390.40005768446	3513.87909795072	3658.29836757727	3871.64796519421	4127.63245921786	4339.02963284794	4561.38057519921	4767.33272876395	4901.22654900641	5134.24865862737	5334.3667121744	5601.08840522839	6033.44261037986	6511.32878008435	6903.68892818272	7157.72404692144	7404.26459343222	7520.93729752692	7477.52187029516	7530.94318211966	7590.4371790006	7645.94124928858	7766.77425501738	7885.50330973341
Incidence	Male	Global	50 to 54	2880.74942554374	2974.19894650753	3071.21694099286	3188.34933296204	3288.9514360938	3365.71458813786	3447.23600713186	3649.67265310193	3883.98100487736	4216.43328995941	4566.52574225175	4961.50428561232	5244.0896000787	5542.10770609972	5756.8266933441	6163.68753283555	6449.71905176824	6784.51401183934	7195.80591631147	7490.56711201737	7731.87683646117	7907.02775970094	8124.09909989724	8384.29891607463	8643.2963563574	8958.85901859033	9163.11967191546	9425.98287861358	9732.21193973217	9931.34523736593
Incidence	Male	Global	55 to 59	3103.06556952618	3182.62712926749	3275.32737620357	3416.39980872483	3541.49906844356	3651.02355356092	3719.17234558441	3783.54048937494	3876.30651641969	4045.36951094833	4166.41784835205	4344.53786632558	4673.0774623241	5006.01575373201	5359.37405958266	5831.39860031557	6288.17975420908	6643.84484566346	7070.78579675532	7460.85971751046	7933.6649898015	8283.27112374915	8599.01285997397	8753.37242156753	8849.98859466885	9050.80304332624	9234.01168484364	9473.48506322111	9838.69819122088	10256.6308562143
Incidence	Male	Global	60 to 64	2681.28005063407	2788.50614222267	2870.69000776771	2943.69460186589	3007.55282026581	3064.59607132387	3104.08820397596	3183.4212530385	3273.67750730493	3385.45909322239	3475.51826100027	3590.17111332309	3705.99650825318	3865.0827202711	3987.54670416221	4116.51604717305	4266.53857270526	4624.14865617942	5011.41338048005	5459.00404095431	5844.6138029496	6233.97690588332	6435.4908429283	6590.49351413971	6738.12610955269	7064.27090356678	7266.10318687118	7458.65584370299	7682.17572856479	7878.87649716624
Incidence	Male	Global	65 to 69	2214.34618950314	2313.18193514641	2428.42204363115	2565.33275621321	2692.90633298422	2827.44664621332	2921.95531060033	2986.93376092767	3061.86278856951	3121.8761572029	3207.28019880632	3296.37637277025	3399.24324158474	3561.78364755275	3687.30359852609	3845.41684626472	3995.9507999366	4154.44883396617	4370.72838790619	4601.36772435255	4760.33342082056	4871.89979565909	5136.80606742508	5366.61142274828	5602.97443575553	5934.0293863948	6277.58814421302	6434.66485815339	6652.04720078991	6878.13023736964
Incidence	Male	Global	70 to 74	1539.95659115987	1632.5203579476	1749.15819082196	1886.83358597739	2014.78410107731	2133.87486373489	2224.05737513809	2321.12520783995	2445.69600070056	2577.74497165465	2686.74000943873	2799.48945925503	2889.22170309725	2988.20350288072	3038.96797728834	3146.12798463981	3237.54376976336	3363.35067099701	3535.67864097751	3690.60576809805	3818.71321721552	3917.6217494431	4027.35661356385	4122.2698988007	4185.40555717736	4285.00899864329	4411.35510416837	4669.79700600804	4959.35509844772	5261.37182900763
Incidence	Male	Global	75 to 79	1322.37828701165	1342.48032751488	1352.62725412911	1382.98604956509	1410.92347445895	1488.4161117189	1579.7034324106	1690.16255123148	1825.39898923111	1963.54516747122	2078.3307246958	2181.56937595423	2304.56775462967	2445.85848454281	2560.94818892515	2705.94407627677	2840.90339062876	2985.13802587763	3165.389422744	3346.9977798358	3527.14931807229	3675.97201848967	3831.00887323457	3961.00475844226	4044.04777948729	4140.763404691	4219.51936715784	4280.30616801116	4425.25195401976	4547.3317342815
Incidence	Male	Global	80 to 84	657.456981015988	687.926653491313	717.051266674169	753.906320187035	786.104320942879	816.525232830881	833.2386764452	846.135897898939	866.722214768815	891.311759845399	934.704917472463	993.772742753541	1066.6041929258	1146.75210340254	1229.9559199139	1318.14826812352	1398.34780267037	1498.72871163417	1627.82100306499	1755.49000488148	1887.8314000223	1991.29128303462	2073.90768122813	2170.84509339098	2251.78474341506	2305.40103573486	2361.26282738493	2421.96254455085	2521.01414581598	2589.94105792718
Incidence	Male	Global	85 to 89	264.074076249477	277.841119134458	294.639007360684	313.926538054047	332.528475271754	354.646097885305	375.901113168732	397.405774697937	421.86926915267	447.131762602567	464.020314412146	474.691230332897	487.988480185396	504.294504441222	518.836636634954	557.388327075129	601.2554915117	658.509378012974	726.029330011268	795.155172167296	861.337558452775	925.420792952261	993.323781223427	1064.45368830705	1116.26164312902	1166.2151500474	1208.5596562811	1241.68237492658	1291.5840987646	1345.46865436719
Incidence	Male	Global	90 to 94	49.3216719410815	52.8177758443629	56.6415262741725	61.4272909493878	65.8584514414064	71.4010536899411	76.3555761407807	81.8509369359361	87.473402805843	93.6191420505162	98.8550676142734	104.238450472483	111.035393023344	118.465292976755	124.270050453461	131.75659632193	136.287204012738	141.798189219711	147.985838080947	154.828336532195	167.170495000959	181.098905324917	196.160448047826	211.26305914425	224.740006039159	238.961856506911	253.056937041139	265.733511196682	285.36889373805	304.907476741759
Incidence	Male	Global	95 plus	13.3466072837891	14.3092372470255	15.4513884493066	16.624955715032	17.7383824701529	19.3772386218253	21.1885061229732	23.0301119151359	25.6160754512547	28.373135084922	30.8368646165701	33.0472582094112	36.6351460880658	39.5441625692843	42.6409897005785	46.6583351731353	50.6814773049386	56.1643802679573	61.5170499255451	66.3985345837139	72.1881209940737	77.6368717459074	81.6841819994091	86.1782451986706	93.0344425676538	101.035107265856	108.744896102608	112.795156434621	120.222620083938	129.049759198425
Incidence	Both	High SDI	5 to 9	149.789727735558	152.444975259841	155.285126531187	158.444612373929	161.721520258887	164.926489355787	167.111094733438	170.069017814442	172.098739698358	172.363461921746	172.070605847966	172.147118728227	172.950923979936	173.549469249563	173.626231970586	174.802691952933	174.756118537148	175.499468480087	176.242311916072	176.91250514664	175.899111438878	176.786919635945	178.182070012702	179.953536168953	179.965354289424	180.316050732792	180.274380189613	179.260825582463	178.160474075941	177.193603274318
Incidence	Both	High SDI	10 to 14	143.239689610048	147.278692648557	152.527371755472	158.013872317482	163.112493822051	167.015929574264	168.132750696116	169.549992887188	171.491377276201	172.967470969728	176.349493833058	179.821129584022	182.284948566807	184.37385928655	185.234198627729	185.106198305432	183.709137686064	183.431522093039	182.804553058821	183.647925623326	183.440349149925	181.478321172235	178.707188606415	177.378424029924	176.302432019156	175.275611148382	174.691200952128	174.90303544489	176.36683860602	177.02547883595
Incidence	Both	High SDI	15 to 19	246.023634830637	244.216961733075	241.895367090769	244.958326485468	249.681414894815	259.241595865875	263.542063930451	268.800938324808	273.598782205995	276.777863041547	280.28041840039	280.445114042951	281.256716148083	282.273946459087	282.500640947443	285.412958352461	287.541464307353	288.219295567853	286.291293636279	282.339194181226	275.147983760756	266.962341240786	258.713182211502	251.088520217778	246.826847370741	244.734200155455	244.042640732753	244.242951914906	243.01011930725	237.678775597958
Incidence	Both	High SDI	20 to 24	420.05281729007	432.389753859645	444.254821692531	459.934389613228	470.860129986644	481.566556471858	478.661489985816	485.268259934214	504.202870809029	525.235231662797	556.561812577417	575.493987719182	604.053816005083	637.56764402586	663.716010342698	688.597109060393	704.264528683229	725.024653390654	737.319104675588	747.267865648836	737.839750584473	716.130874614172	677.93173518094	642.264374939668	614.98525836697	607.075387694482	601.351734332815	587.46991553205	579.760629475348	583.034179463323
Incidence	Both	High SDI	25 to 29	790.135533457926	807.567506691809	824.32840490967	850.840170073808	865.554208687189	888.655587926649	916.228345984461	941.625828658245	968.73041008809	1005.16042591529	1043.89499792132	1064.81848393245	1101.1081573403	1161.90466525979	1212.50348348192	1288.70460504737	1380.11721537075	1496.08384866917	1595.2353114377	1636.99501674429	1595.96331717894	1503.95320358583	1387.5772846494	1299.77481463611	1242.91456854441	1220.24019887941	1207.28356116891	1204.03559434264	1188.60449447115	1164.17529235053
Incidence	Both	High SDI	30 to 34	1418.17869428633	1468.65207998402	1530.91222258268	1627.96538519706	1676.37666636445	1714.44379814926	1740.05901573706	1766.5246042902	1803.15647746146	1837.23375394241	1903.41277344299	1976.9323093793	2059.26682586253	2158.96034801203	2215.32416031555	2318.16755870411	2374.63641304061	2477.89539318812	2586.58904237801	2686.93313844095	2724.4916572734	2718.19304673031	2618.78244267993	2509.83866341093	2437.71013736209	2383.125769514	2395.49366441758	2385.58329804471	2355.87577511847	2320.82936081768
Incidence	Both	High SDI	35 to 39	2003.84527678138	2093.88381276368	2181.34161328705	2326.79097322526	2422.37588027972	2527.30537477913	2592.61700879447	2704.14407488346	2803.26806804824	2933.76385531058	3058.44620683807	3142.17081839637	3233.76369376244	3351.67552931725	3454.94605058741	3579.66620483875	3746.39214014439	3909.05640566085	4120.81283947809	4237.89641382186	4232.89607093539	4027.70960197758	3765.93396228083	3580.20485504715	3484.77702230612	3444.66059043123	3471.13424420946	3476.76133076068	3478.64805810117	3490.51909642848
Incidence	Both	High SDI	40 to 44	2721.02704149228	2961.97779444284	3094.43446066612	3259.24378704614	3349.27875475468	3469.18392538862	3561.05334667309	3697.78519670417	3852.8039371494	4027.02894157612	4248.25608413714	4451.06749106523	4680.54586380892	4920.01432543271	5068.86105318948	5244.81327743313	5372.42722766778	5517.57128952674	5789.19196893846	5952.37099353535	5968.22693440099	5908.16302620528	5704.27801474174	5475.99035733456	5262.11193634297	5062.91512702632	4945.62419380467	4888.17005366468	4856.19602696702	4815.91892182096
Incidence	Both	High SDI	45 to 49	3144.17131189002	3259.62904060862	3504.87670977599	3798.61675987311	4047.67041465342	4398.24365414356	4693.10542873459	4818.30900353157	4919.5986593525	5111.11538688737	5349.94730540521	5658.23268667248	5962.32408119148	6252.10975002012	6446.71057773396	6702.23087550921	6879.25728994525	7060.94187686496	7277.53912419384	7360.41500184505	7198.28360353335	6974.53487750865	6698.3473575184	6521.12223858613	6362.42163235437	6302.83129970576	6327.84690982637	6271.81887071253	6282.6584547514	6254.79346968609
Incidence	Both	High SDI	50 to 54	3554.0426192746	3718.49757280588	3900.56024166155	4147.92251506798	4362.26294603738	4489.96458284519	4556.41026980069	4797.01111999009	5098.62018198782	5473.09656839983	5969.04140203058	6433.97471480472	6672.5144993011	6887.60801434646	6949.00400310643	7223.35869510308	7391.26602290991	7516.24995695162	7728.36278464391	7936.79688308585	7898.33902511419	7880.11652759437	7761.20573369922	7747.9110061914	7686.10124943199	7690.22634964634	7630.96290942786	7545.69110491208	7533.87238671132	7501.65785379367
Incidence	Both	High SDI	55 to 59	3792.45603656817	3890.81235694251	3990.66613937292	4164.81857820458	4257.22499245889	4385.25306995411	4501.9796009741	4634.662200733	4859.80456785079	5184.11540036601	5349.76589150891	5483.05967514379	5935.69986288104	6359.41495245608	6670.28586830549	7199.13017447649	7663.77093027009	7845.13546933513	7929.33759887841	8014.0375703093	8033.84432413418	8076.19322968545	8016.36484266877	8057.08751256899	8093.10353457688	8131.63642433748	8299.1312885824	8294.93833842264	8367.79900540219	8452.21814926467
Incidence	Both	High SDI	60 to 64	3799.14757973158	3892.75307369736	3979.84816300645	4085.00695086128	4105.58185381411	4168.11350548566	4198.13554381754	4247.7360293254	4385.22893727356	4571.71311077054	4683.4745110809	4841.27580098712	5081.23173992668	5401.09969994859	5660.38995999634	5888.29773279383	5988.12443309576	6404.851121069	6786.45145744098	7176.32916929597	7557.97696047236	7952.47821406261	7884.3450088276	7866.4789045114	7860.53208295293	7856.80887470764	8014.45003431559	8097.81711445628	8240.67116349614	8304.89241155895
Incidence	Both	High SDI	65 to 69	3532.03064788804	3627.30907843212	3725.66149329379	3878.95064209767	3959.05813810444	4071.3278690739	4116.11042707328	4169.04336780198	4245.6296447243	4331.48942082281	4405.74155896887	4487.26612622277	4612.89133261595	4811.97581802435	4977.06794834597	5183.12719396675	5405.10423126682	5683.19957821202	6009.63530339801	6318.36624209887	6459.40418553017	6472.35541578137	6698.12240043398	6928.35755412651	7119.15120376668	7402.33361691142	7716.37408980503	7637.00161667207	7640.44089080789	7701.97649588826
Incidence	Both	High SDI	70 to 74	2623.64224289346	2796.83188753229	3000.92222398821	3246.76964034943	3425.87555251251	3552.19981107656	3591.64255745233	3632.59897611235	3731.7455496695	3864.30626465273	3931.7890530855	4015.24105899459	4108.12234288211	4206.04462134768	4279.03997506852	4416.32420812951	4522.61497789925	4683.21085161779	4893.04060251377	5046.90647458274	5150.88633688052	5250.45365259487	5317.73205443607	5436.65830195513	5511.84122482758	5530.19992384846	5551.5496663821	5779.47732215556	6088.46012218763	6371.12576298463
Incidence	Both	High SDI	75 to 79	2313.90375802833	2325.27345641966	2312.60269894587	2326.54636632214	2320.24230389417	2441.71913098021	2574.37205894896	2748.77889249549	2949.14781463896	3151.92882702325	3225.49975164344	3299.28842010108	3385.52261709779	3489.63325114692	3551.9920502224	3665.88813602068	3773.77671611667	3894.75383919329	4009.07977081107	4086.0386829459	4170.74842471513	4240.21678118279	4280.71070536028	4342.13068364878	4368.3695881604	4417.46038907253	4500.70698033462	4524.35450247131	4693.95197289619	4880.00621640091
Incidence	Both	High SDI	80 to 84	1378.77415543748	1426.50488584631	1481.72005942423	1546.96258141094	1585.4661563952	1618.9387016917	1615.49602347334	1604.73973514956	1601.10352742617	1600.52662206263	1643.0901276665	1727.56359592401	1843.8776518478	1971.75084491892	2090.68885018397	2190.37505198353	2267.77175715769	2343.57847291487	2464.74996948582	2549.09041858104	2624.19217490544	2698.8444248125	2730.67323498037	2753.64031520868	2751.18327365708	2783.16293732572	2839.65071628033	2860.96632726736	2939.88029051777	2990.08172609478
Incidence	Both	High SDI	85 to 89	658.740912517663	678.498456325379	718.02197343728	767.91250962073	802.21988653702	850.444573643601	884.703504208095	919.260995278567	960.677993897753	1000.67526991365	1008.25328295034	1011.22008113652	1009.29780139843	1011.51533844018	1011.7184253433	1068.417717823	1138.5168550533	1232.01541768421	1338.4781422305	1427.7115083407	1495.19118665453	1562.40504318592	1608.36988903154	1662.84924195354	1697.94897607275	1742.79848822687	1785.36316991538	1785.1815374406	1811.82693435339	1854.28324919906
Incidence	Both	High SDI	90 to 94	146.213011223776	154.153363192581	165.023367911956	178.796994209157	187.82979833543	199.964425928602	207.636220203875	219.394453151279	230.079451455757	245.743491266238	252.840064166866	264.934722177148	281.18111263586	293.563378777315	308.289832748964	323.016119912376	330.377452755772	334.584557405293	344.331217690734	352.788518541626	382.635533472053	418.484853209159	453.087691342012	485.511119456882	511.427181588723	534.556706817206	556.644159606152	563.309342441777	581.291125541437	599.238320780829
Incidence	Both	High SDI	95 plus	60.5124163656268	64.1692734628952	69.7960347127964	77.46155846013	83.789187023151	91.6818494404783	100.267484663023	108.231329128656	116.933947906461	126.904662480299	135.441589034736	143.632540149209	158.649281094252	174.240290523715	195.158950807719	219.322006843829	237.990265221572	258.059956588219	278.312545481279	296.378285424925	316.400517714098	338.868325668779	353.674728120336	371.896099599649	391.726522391177	425.316029893964	459.184561098956	478.009137964011	503.041670880091	528.791465637848
Incidence	Female	High SDI	5 to 9	92.6632056195166	94.4099590459809	96.0395188282176	97.8391411625105	99.3495225820755	101.081127991464	102.153328089888	103.741720795132	104.476612817048	104.251128184877	103.873096106134	103.68232956161	103.60238878922	103.324099754458	102.631653500774	103.124205236768	102.881464047477	102.726451506264	102.440535680057	102.160150792019	101.042071642432	101.076773626859	101.655856890884	102.239625811987	101.935774273311	102.109565823066	101.839979823007	101.233971721162	100.59337970627	100.007803235233
Incidence	Female	High SDI	10 to 14	90.5095711738582	93.0239576274085	96.2563722806692	99.3415801192987	102.282985130894	105.094820873732	105.662683237799	106.16148487734	106.667539926511	107.056874677663	108.578671426676	110.314557656852	111.098711440194	111.628865206834	111.806605431829	111.366110929065	109.951405667024	109.145211822891	108.187806147673	108.201192706112	107.393121826232	105.575136316134	103.458518968675	102.571233703722	101.761480159998	101.205582388767	100.721517655614	100.702671283676	101.498730298576	101.945510013791
Incidence	Female	High SDI	15 to 19	154.693995233881	153.625908445874	151.635022220537	152.43771793745	154.55291152201	161.074225419709	164.25563394815	166.963114103013	169.882360117629	170.774403936113	172.269825430824	170.564764318067	170.4738505808	170.46317602054	169.258358235058	170.232615968127	170.683473678923	169.171540263005	167.229378699454	164.15096734041	159.207484474305	154.405923729616	149.055910670666	143.821585865812	140.189359257731	137.625807794785	136.442594343047	136.863922511942	136.023646536793	131.498979702318
Incidence	Female	High SDI	20 to 24	287.431509745509	295.566715935895	304.331821231901	315.353615058173	323.910532401285	332.02844005852	331.250238504251	337.546380702875	352.666198302046	367.785634132943	393.086858440844	406.819757715863	428.790893435291	456.590584722444	477.397855310177	497.769243455958	508.946793545749	521.430622958417	527.820958306132	534.33884555081	525.580916049452	506.897898215307	474.986844470705	445.830040446812	421.97313907987	411.543240770025	405.033929169256	392.790259904209	386.668486511959	389.751319937125
Incidence	Female	High SDI	25 to 29	546.335442950393	561.288086572418	573.416588340808	591.780198968024	599.438064849473	615.170306047417	634.877278213418	653.447938628238	674.187907128193	703.331727653892	736.657916379831	752.627459682137	780.216123000138	829.225956455751	866.99693281163	927.061832408153	1001.36264171461	1094.86937778421	1175.33750247252	1204.49222971971	1161.08766431465	1075.4929570655	965.312684424732	886.38173639779	836.373628089558	800.082129723948	781.20272053674	779.847185545496	774.728347824159	756.063445037351
Incidence	Female	High SDI	30 to 34	1030.22190686791	1065.04750451386	1110.33227560571	1182.9249290102	1215.31986941412	1248.61828530736	1263.04638113309	1277.73916679523	1306.38892865371	1332.34011454638	1390.95269496078	1446.16848064598	1512.14292386497	1589.42696966677	1637.60726019851	1724.30660450287	1775.55203642821	1868.31913454777	1960.25823596482	2025.06456446133	2041.85286566388	2024.21016298392	1921.11392371169	1812.48151753835	1737.02506661102	1663.11432529354	1655.72061768123	1645.38937600277	1624.05906978786	1592.17936866519
Incidence	Female	High SDI	35 to 39	1428.2495929419	1490.12840909852	1545.88873181143	1643.5124816796	1713.56578402022	1792.61281953497	1843.48547975623	1924.79104541326	1997.46399074321	2091.17452070025	2192.01844353094	2257.05140715283	2311.17492232503	2401.42453895767	2492.69461064341	2599.00036732113	2731.65360945021	2869.05452769293	3027.8260505327	3110.95626470812	3106.84803122458	2943.15842634322	2713.17362531496	2557.72530226582	2460.3402166411	2384.96220316594	2385.64969119528	2376.15180040903	2366.95030631752	2361.57212980643
Incidence	Female	High SDI	40 to 44	1838.68268676066	2008.90268553386	2099.6990384152	2207.50465164671	2264.44561047526	2335.86979614783	2411.90667767813	2511.40769079239	2617.7610525291	2724.08089714377	2884.17830929721	3027.96901393141	3191.28516494624	3383.3015494593	3498.75521557121	3638.84026857231	3739.57780579796	3859.82815131751	4059.18621359959	4148.08305527265	4146.6183333972	4133.5915213035	3953.70286369364	3754.8855830519	3583.14920778995	3392.24906371939	3284.42782941363	3237.81385109235	3203.61702643955	3152.94222204125
Incidence	Female	High SDI	45 to 49	2100.89675940749	2166.98125331439	2315.55383052594	2513.98236599978	2676.97772448686	2901.170802359	3093.66556261269	3174.47292750143	3224.57762079579	3323.95103599781	3443.3453676366	3633.89193469609	3830.69423130353	4049.56938213866	4234.89698932424	4397.25414417039	4490.08700214877	4598.46821251974	4711.35369055936	4695.91785851927	4513.51345234889	4349.61617476324	4142.05404265902	4013.52988407351	3919.57931731402	3877.28489660965	3909.81346234139	3865.38961825836	3864.90572196761	3854.05879540431
Incidence	Female	High SDI	50 to 54	2302.46712019653	2413.61141711784	2524.43871047917	2676.06033068176	2807.02300692956	2867.19408663248	2905.17019480936	3046.75822096815	3226.12640420154	3420.88862327664	3708.53286340174	3961.27121507854	4099.25648569503	4225.13024611689	4277.40623834441	4426.30580878814	4521.52824582096	4560.51136618772	4631.71126481852	4707.3838349751	4631.44047770566	4639.03495713059	4569.77365646555	4575.70474403809	4569.58106498377	4580.24479998702	4552.75546423921	4486.60146229262	4469.85843286168	4452.43803845172
Incidence	Female	High SDI	55 to 59	2429.45022287973	2494.97056349978	2552.78552751606	2659.74002051322	2696.27451204728	2765.41117383997	2844.84421256333	2926.84727464338	3073.49986406915	3263.07760087581	3338.68807293345	3381.04777653732	3669.87152495299	3958.84063339712	4160.08132518929	4477.36863963885	4774.98126607391	4858.24120390973	4865.28491650879	4852.12013399925	4818.65892359005	4829.94866805095	4769.37547714975	4781.02405218793	4802.33498521394	4798.35437897325	4898.05863766535	4865.63905705096	4888.80878603546	4941.13500861752
Incidence	Female	High SDI	60 to 64	2580.15558678583	2633.23018145202	2687.85579809226	2764.66451051735	2752.23796429175	2781.75811519332	2806.41716048758	2833.82096120212	2927.57653408491	3045.36153741152	3102.55462102679	3192.73348777232	3370.79714575098	3582.78372212409	3757.99387475745	3899.39265173399	3935.51327762443	4172.10734178005	4387.43857984363	4569.65316732666	4761.28756552986	4978.68111097771	4894.56318088577	4880.061092269	4885.67982138928	4834.09872542925	4943.29788586913	4991.02443897767	5069.4942204657	5095.93200446147
Incidence	Female	High SDI	65 to 69	2465.40705693661	2524.56074457589	2577.42955787813	2665.63706515529	2690.99268192709	2733.27766787451	2748.98229604507	2789.97539087974	2844.62020251378	2893.31152925824	2927.68487969884	2971.74252591051	3063.66293309825	3195.48995831389	3298.83185349441	3427.36873524682	3557.17212145037	3721.39901377511	3913.54333623008	4086.67396252218	4167.26865071923	4151.32032954869	4249.39924099454	4361.47797544631	4474.9125580956	4606.29184133172	4786.4556283018	4718.97456550572	4701.41653134881	4736.92246577565
Incidence	Female	High SDI	70 to 74	1870.61469021015	1993.57352749928	2132.20496128723	2300.56466887328	2410.70581013703	2468.10726201959	2471.6089386246	2482.13928674997	2529.98385413178	2586.84145550599	2618.52462440541	2660.9880215262	2726.3957775533	2793.44379774735	2855.05558069527	2947.55722605172	3023.61428912603	3127.08295063832	3262.74462712314	3349.62900666251	3396.84369996593	3444.83169216451	3455.56731863968	3507.69664959767	3532.78688986401	3511.30579644216	3502.80958612879	3625.37000851716	3804.31020179826	3983.37509235377
Incidence	Female	High SDI	75 to 79	1653.44808563286	1654.35268894695	1636.60254223934	1628.84207386398	1604.89008960131	1672.11386759219	1752.9960927515	1868.85181099546	1997.56299673071	2119.25660845708	2147.77647316915	2191.64616332281	2240.57744975166	2302.30899067178	2343.483892869	2415.19529516083	2486.22503171413	2564.17980337627	2633.29132111761	2673.98652797991	2715.21232922777	2756.08171139925	2758.24196801478	2784.15658382294	2785.36420903052	2783.56181461216	2817.10317286321	2816.07910558145	2898.720101791	3020.45291778525
Incidence	Female	High SDI	80 to 84	1047.57004418571	1080.34087034092	1121.65582769016	1167.48231518533	1188.74301414113	1203.93084937804	1192.35243014482	1177.20978208835	1165.04140317617	1149.8840950904	1169.17149271332	1226.55261834397	1309.71040779479	1403.29881783975	1488.41773065783	1550.06446523916	1600.03139216688	1637.78430138109	1712.48716507752	1756.78207962482	1795.59009027391	1838.97398193151	1847.4136656791	1853.76100978082	1840.48360083969	1845.50041983122	1874.55948553814	1882.30700433306	1920.19772283289	1943.97452926611
Incidence	Female	High SDI	85 to 89	520.673225117961	534.022823694752	565.178218564239	604.028903867378	627.512291941421	661.723852573834	684.043980744217	706.932781254346	735.014435507861	758.30435555783	756.562314997818	756.737391741955	751.465297914013	746.886883834568	743.040940155531	778.062793096577	827.299501131858	892.675416608332	968.669218040111	1029.63357588984	1071.86834589233	1118.45762964103	1143.39222839582	1174.73944738913	1190.41992647034	1215.45543463003	1242.42941535988	1234.29483628612	1244.6242666662	1273.12500622905
Incidence	Female	High SDI	90 to 94	120.603001970835	126.65091628271	135.534180581785	146.772232264363	153.735827568125	162.919651411228	168.204750194068	177.060987129742	184.608060994613	196.332593929538	200.195645851937	209.518530483059	221.867375388367	229.9261416487	241.617566083167	251.965166861828	257.813180191878	259.464429820935	266.749869313285	272.53603217215	295.010382593297	323.146735550876	349.357156393773	373.921391461187	391.985095415034	407.339486160329	422.014621076111	424.285055198989	433.995017464392	445.358280519535
Incidence	Female	High SDI	95 plus	51.266934480613	54.1970180378366	59.0219285590888	65.7638708278633	71.3143985921919	77.9971386632457	85.2949862419247	92.0013104337006	98.8647265488812	106.992613891278	113.99169951464	121.068599425521	133.669704112352	147.325703439324	165.927867884977	186.879619564476	202.542365062332	218.417062831587	234.743723344182	249.764353154542	266.161403006494	284.860711265832	296.746650907771	311.974624278435	326.44108567158	353.862377990382	382.308396261623	399.277364617739	419.057695841982	438.704221824595
Incidence	Male	High SDI	5 to 9	57.126522116041	58.0350162138601	59.2456077029694	60.6054712114182	62.3719976768114	63.8453613643224	64.9577666435501	66.3272970193095	67.6221268813107	68.1123337368688	68.1975097418324	68.464789166617	69.3485351907161	70.2253694951052	70.9945784698122	71.6784867161642	71.8746544896709	72.773016973823	73.8017762360153	74.7523543546212	74.8570397964462	75.7101460090855	76.526213121818	77.7139103569657	78.0295800161133	78.2064849097259	78.434400366606	78.0268538613018	77.5670943696703	77.185800039085
Incidence	Male	High SDI	10 to 14	52.7301184361898	54.2547350211486	56.2709994748025	58.6722921981829	60.8295086911569	61.9211087005313	62.4700674583163	63.3885080098481	64.8238373496898	65.9105962920657	67.7708224063828	69.5065719271704	71.1862371266129	72.7449940797163	73.4275931959006	73.7400873763668	73.7577320190398	74.2863102701477	74.6167469111481	75.4467329172144	76.0472273236929	75.9031848561008	75.2486696377401	74.8071903262012	74.5409518591575	74.0700287596149	73.9696832965143	74.2003641612139	74.8681083074449	75.0799688221584
Incidence	Male	High SDI	15 to 19	91.3296395967559	90.591053287201	90.2603448702322	92.5206085480187	95.1285033728049	98.1673704461658	99.2864299823006	101.837824221795	103.716422088365	106.003459105435	108.010592969567	109.880349724884	110.782865567283	111.810770438547	113.242282712385	115.180342384333	116.85799062843	119.047755304848	119.061914936824	118.188226840816	115.940499286451	112.55641751117	109.657271540836	107.266934351966	106.63748811301	107.10839236067	107.600046389707	107.379029402964	106.986472770456	106.17979589564
Incidence	Male	High SDI	20 to 24	132.621307544561	136.82303792375	139.923000460629	144.580774555056	146.949597585359	149.538116413338	147.411251481565	147.721879231339	151.536672506982	157.449597529853	163.474954136573	168.67423000332	175.262922569793	180.977059303416	186.318155032521	190.827865604435	195.31773513748	203.594030432237	209.498146369456	212.929020098026	212.258834535021	209.232976398865	202.944890710234	196.434334492856	193.0121192871	195.532146924457	196.317805163559	194.679655627841	193.092142963389	193.282859526198
Incidence	Male	High SDI	25 to 29	243.800090507532	246.279420119391	250.911816568861	259.059971105784	266.116143837716	273.485281879232	281.351067771043	288.177890030007	294.542502959898	301.828698261401	307.237081541488	312.191024250312	320.892034340165	332.678708804038	345.506550670292	361.642772639218	378.754573656146	401.214470884957	419.897808965187	432.502787024575	434.875652864292	428.460246520329	422.264600224663	413.393078238317	406.540940454849	420.158069155464	426.080840632173	424.188408797145	413.876146646987	408.111847313182
Incidence	Male	High SDI	30 to 34	387.956787418421	403.604575470156	420.579946976969	445.040456186861	461.056796950331	465.8255128419	477.01263460397	488.785437494967	496.767548807751	504.89363939603	512.460078482215	530.763828733318	547.12390199756	569.53337834526	577.716900117042	593.860954201238	599.084376612396	609.576258640352	626.330806413183	661.86857397962	682.638791609527	693.982883746389	697.668518968243	697.357145872577	700.685070751065	720.011444220459	739.773046736349	740.193922041945	731.816705330609	728.649992152495
Incidence	Male	High SDI	35 to 39	575.595683839481	603.755403665153	635.452881475615	683.278491545662	708.810096259496	734.692555244156	749.131529038236	779.353029470199	805.804077305031	842.589334610323	866.427763307137	885.119411243538	922.588771437407	950.250990359576	962.251439944	980.665837517619	1014.73853069418	1040.00187796792	1092.98678894538	1126.94014911374	1126.04803971081	1084.55117563436	1052.76033696587	1022.47955278134	1024.43680566502	1059.69838726528	1085.48455301418	1100.60953035165	1111.69775178365	1128.94696662205
Incidence	Male	High SDI	40 to 44	882.344354731616	953.075108908972	994.735422250915	1051.73913539943	1084.83314427942	1133.31412924079	1149.14666899497	1186.37750591178	1235.04288462029	1302.94804443235	1364.07777483992	1423.09847713381	1489.26069886268	1536.71277597342	1570.10583761827	1605.97300886082	1632.84942186983	1657.74313820923	1730.00575533887	1804.28793826271	1821.60860100379	1774.57150490178	1750.5751510481	1721.10477428266	1678.96272855302	1670.66606330693	1661.19636439104	1650.35620257233	1652.57900052746	1662.97669977971
Incidence	Male	High SDI	45 to 49	1043.27455248253	1092.64778729423	1189.32287925004	1284.63439387332	1370.69269016656	1497.07285178455	1599.4398661219	1643.83607603014	1695.02103855671	1787.16435088956	1906.60193776861	2024.34075197639	2131.62984988796	2202.54036788145	2211.81358840972	2304.97673133882	2389.17028779648	2462.47366434522	2566.18543363448	2664.49714332579	2684.77015118446	2624.91870274541	2556.29331485938	2507.59235451262	2442.84231504035	2425.54640309612	2418.03344748498	2406.42925245418	2417.75273278379	2400.73467428178
Incidence	Male	High SDI	50 to 54	1251.57549907807	1304.88615568805	1376.12153118238	1471.86218438622	1555.23993910782	1622.77049621272	1651.24007499133	1750.25289902194	1872.49377778628	2052.20794512319	2260.50853862884	2472.70349972618	2573.25801360607	2662.47776822958	2671.59776476202	2797.05288631494	2869.73777708895	2955.73859076389	3096.65151982539	3229.41304811075	3266.89854740853	3241.08157046378	3191.43207723367	3172.20626215331	3116.52018444822	3109.98154965932	3078.20744518865	3059.08964261947	3064.01395384964	3049.21981534195
Incidence	Male	High SDI	55 to 59	1363.00581368844	1395.84179344273	1437.88061185686	1505.07855769137	1560.95048041161	1619.84189611414	1657.13538841077	1707.81492608962	1786.30470378164	1921.0377994902	2011.07781857546	2102.01189860646	2265.82833792805	2400.57431905896	2510.20454311619	2721.76153483764	2888.78966419618	2986.8942654254	3064.05268236962	3161.91743631005	3215.18540054413	3246.2445616345	3246.98936551902	3276.06346038106	3290.76854936294	3333.28204536423	3401.07265091705	3429.29928137168	3478.99021936673	3511.08314064714
Incidence	Male	High SDI	60 to 64	1218.99199294575	1259.52289224534	1291.99236491419	1320.34244034394	1353.34388952236	1386.35539029234	1391.71838332996	1413.91506812328	1457.65240318865	1526.35157335902	1580.91989005411	1648.5423132148	1710.43459417571	1818.31597782449	1902.39608523888	1988.90508105984	2052.61115547133	2232.74377928895	2399.01287759735	2606.67600196931	2796.6893949425	2973.7971030849	2989.78182794183	2986.4178122424	2974.85226156365	3022.71014927838	3071.15214844646	3106.79267547861	3171.17694303044	3208.96040709747
Incidence	Male	High SDI	65 to 69	1066.62359095143	1102.74833385622	1148.23193541566	1213.31357694238	1268.06545617735	1338.05020119939	1367.1281310282	1379.06797692224	1401.00944221052	1438.17789156457	1478.05667927004	1515.52360031226	1549.22839951769	1616.48585971046	1678.23609485156	1755.75845871993	1847.93210981645	1961.80056443691	2096.09196716793	2231.69227957669	2292.13553481094	2321.03508623268	2448.72315943943	2566.8795786802	2644.23864567108	2796.0417755797	2929.91846150322	2918.02705116636	2939.02435945908	2965.05403011261
Incidence	Male	High SDI	70 to 74	753.027552683308	803.258360033015	868.717262700979	946.204971476152	1015.16974237549	1084.09254905697	1120.03361882773	1150.45968936238	1201.76169553773	1277.46480914674	1313.26442868008	1354.2530374684	1381.72656532881	1412.60082360033	1423.98439437325	1468.76698207779	1499.00068877323	1556.12790097947	1630.29597539063	1697.27746792023	1754.04263691459	1805.62196043036	1862.16473579639	1928.96165235746	1979.05433496357	2018.8941274063	2048.74008025331	2154.1073136384	2284.14992038937	2387.75067063086
Incidence	Male	High SDI	75 to 79	660.455672395466	670.920767472708	676.000156706533	697.704292458163	715.352214292864	769.60526338802	821.375966197461	879.927081500022	951.58481790825	1032.67221856617	1077.72327847429	1107.64225677828	1144.94516734614	1187.32426047514	1208.5081573534	1250.69284085985	1287.55168440255	1330.57403581702	1375.78844969346	1412.05215496599	1455.53609548736	1484.13506978355	1522.4687373455	1557.97409982585	1583.00537912988	1633.89857446037	1683.60380747141	1708.27539688986	1795.23187110519	1859.55329861566
Incidence	Male	High SDI	80 to 84	331.20411125177	346.164015505394	360.06423173407	379.480266225616	396.723142254069	415.007852313653	423.143593328518	427.529953061208	436.062124250005	450.642526972226	473.918634953185	501.01097758004	534.167244053008	568.452027079167	602.271119526146	640.310586744368	667.740364990803	705.79417153378	752.2628044083	792.308338956218	828.602084631531	859.870442880991	883.259569301271	899.879305427858	910.69967281739	937.662517494496	965.091230742187	978.659322934306	1019.68256768488	1046.10719682867
Incidence	Male	High SDI	85 to 89	138.067687399702	144.475632630627	152.843754873041	163.883605753352	174.707594595599	188.720721069767	200.659523463878	212.328214024221	225.663558389891	242.37091435582	251.690967952523	254.482689394565	257.832503484417	264.62845460561	268.677485187773	290.354924726428	311.217353921443	339.340001075877	369.808924190388	398.077932450864	423.322840762197	443.947413544888	464.977660635714	488.109794564406	507.529049602404	527.343053596846	542.933754555493	550.88670115448	567.20266768719	581.158242970011
Incidence	Male	High SDI	90 to 94	25.6100092529416	27.5024469098704	29.4891873301707	32.0247619447946	34.0939707673053	37.0447745173743	39.4314700098071	42.333466021537	45.4713904611444	49.4108973367006	52.6444183149293	55.4161916940889	59.3137372474923	63.6372371286155	66.6722666657976	71.0509530505475	72.5642725638947	75.1201275843585	77.5813483774489	80.2524863694761	87.6251508787553	95.3381176582837	103.730534948239	111.589727995695	119.44208617369	127.217220656877	134.629538530042	139.024287242788	147.296108077044	153.880040261295
Incidence	Male	High SDI	95 plus	9.24548188501384	9.9722554250586	10.7741061537076	11.6976876322667	12.4747884309591	13.6847107772327	14.972498421098	16.2300186949552	18.0692213575802	19.9120485890206	21.449889520096	22.5639407236882	24.9795769818997	26.9145870843913	29.2310829227421	32.4423872793524	35.4479001592401	39.642893756632	43.5688221370974	46.6139322703835	50.2391147076041	54.007614402947	56.9280772125647	59.9214753212148	65.285436719597	71.4536519035817	76.8761648373333	78.7317733462722	83.9839750381088	90.0872438132535
Incidence	Both	High-middle SDI	5 to 9	199.594334987379	200.579911473268	199.885242410805	196.963777922245	202.027347298908	205.250637118091	205.173631870219	198.992485236745	192.341112280665	182.643882868359	174.053919730182	166.723133448468	157.225075329367	151.698881667564	153.609567016661	157.054753080794	159.447109297667	164.729642633441	172.256236163708	180.869766955469	185.356882532	189.269029125231	194.095481577645	198.302342936635	201.957467066022	204.444191747973	206.973862926399	209.896257167233	215.120520521846	219.051291758545
Incidence	Both	High-middle SDI	10 to 14	175.070402423236	180.613270689193	184.240957503996	188.447911042315	201.116789348374	214.706978345409	226.927364471955	236.356623842196	245.977443712589	251.596843122131	252.617394052879	244.965752405448	221.924557578927	205.595260857821	200.26243093293	196.934944678397	193.224563667433	193.566487716509	199.061146980852	210.397126585463	215.109190569564	213.185889401103	210.092082127782	212.472389027371	213.403169871345	212.471522273065	212.131789406071	212.133020901522	216.039118345257	219.201460829101
Incidence	Both	High-middle SDI	15 to 19	313.641344557569	320.850465324192	325.917064004872	331.912594175731	335.904030435377	344.681308411681	355.995158600776	365.557493101777	380.43191938442	399.711294938762	410.422350987932	414.393590066972	421.15523738873	432.775832596262	439.313621187464	444.871911442526	440.858488985772	438.790902813025	430.162284110297	418.026275136662	407.730506503003	393.513827684133	379.012138881857	370.448063235717	367.011927841207	366.490490240517	363.902524746154	361.320216236038	366.509205289525	370.478963305183
Incidence	Both	High-middle SDI	20 to 24	476.189200697196	493.948093766917	506.840861196894	521.062611252413	551.031376431789	583.747983890008	608.203811157993	628.725676635863	662.887670480396	691.62019184914	710.607706988843	716.162177382055	711.409758993419	714.693514357891	737.039891044435	769.231550899187	793.7745197536	838.743124569248	884.553288515522	911.460324166006	925.814478500016	897.436441955867	847.856549645907	819.184619491629	788.567707537842	763.823690726019	737.344721049105	724.476105609422	739.068809907482	744.849024910888
Incidence	Both	High-middle SDI	25 to 29	816.205397204182	853.654245074976	876.991890415776	906.374681115847	984.992346813666	1058.24566548179	1099.72296437132	1147.62410056018	1214.8227800558	1260.32686960338	1285.45828504559	1284.30479070657	1222.81109722735	1207.30741242137	1250.77423846336	1310.42842422497	1348.37092018457	1424.85414237844	1517.51882614295	1594.32732692063	1671.43890641844	1677.35502713181	1675.84841979918	1723.30385225585	1726.67005092887	1706.21063318604	1658.36314215486	1606.73515323348	1601.39493341007	1570.81052447141
Incidence	Both	High-middle SDI	30 to 34	1388.79137483488	1453.14200667018	1506.66898555287	1589.49325176943	1751.80855584056	1885.33135540182	1956.03847077759	2047.91971911056	2145.62380026625	2212.6535602912	2250.35482629794	2257.55505382294	2150.19949934256	2130.81004815874	2210.35108221781	2290.27697478728	2307.96490819003	2401.77488407975	2532.90624152195	2637.6561043332	2724.38102807354	2704.92681697866	2670.49933367115	2732.21377503837	2779.91432354426	2842.15875572378	2894.84289163351	2985.55417240184	3149.90274041182	3250.48435457523
Incidence	Both	High-middle SDI	35 to 39	1883.27274709474	1995.09592664963	2096.39435292404	2225.55543264395	2303.61512120907	2345.94497179282	2358.33197924433	2420.86005947521	2502.93698384118	2629.18135121763	2742.76043874652	2804.24673729125	2827.16605195126	2909.63758038256	2996.43126344538	3135.64878333321	3198.03099051396	3320.51156975058	3440.00187085997	3497.21637693817	3560.40866766272	3501.34927103428	3461.66180869576	3479.79578471459	3556.55874396654	3655.78587592465	3674.58797843877	3721.40059916803	3854.31298432797	3962.72612636783
Incidence	Both	High-middle SDI	40 to 44	2290.13092122181	2493.32501454077	2657.10852649489	2880.18700711294	3036.03925483576	3151.37117610619	3208.32232317639	3305.87651860975	3415.10791666798	3542.95878340287	3616.53427138486	3642.7913774244	3767.83760675439	3954.72902148354	4154.80451415594	4400.70623074942	4535.02777699807	4814.38798122041	5014.19102899538	5068.14103543704	5179.34760369964	5171.86246800279	5182.84861298105	5201.32200309746	5305.75888737849	5405.90174875549	5380.52336502438	5379.18185397933	5460.93837469265	5518.61926016713
Incidence	Both	High-middle SDI	45 to 49	2251.9714276669	2301.36979565823	2449.45420851899	2694.67051772328	3029.32665233234	3294.73688748115	3473.06753367456	3571.95533834006	3723.49452552004	3922.7986194947	4120.17114447394	4210.18105566643	4292.51536181108	4446.87407130089	4578.83948096494	4784.38855516227	4783.05266671196	4971.80858808517	5286.70704353049	5565.01273521687	5746.02917899214	5773.47205919206	5788.68378568279	5782.9058897733	5752.85721394865	5798.33892011871	5769.98392241845	5798.73160424024	5890.80668289751	5982.48585835351
Incidence	Both	High-middle SDI	50 to 54	3108.95672585447	3160.30759767578	3165.55150824925	3176.67485920066	3092.54639830505	2960.94503455762	2963.70691419493	3094.78400955275	3299.50130228635	3646.69723444925	3953.48708838171	4251.54526384743	4510.66287774726	4850.98003937776	5048.29801183232	5390.54255861396	5471.96678693213	5653.95932475826	5898.44495826057	5990.52518249459	6060.94302242335	6067.1079875472	6150.51433830132	6236.88721582869	6413.55328596605	6668.16813931373	6755.14111468638	6849.36552289475	6998.45154358456	7113.22274329926
Incidence	Both	High-middle SDI	55 to 59	3133.93811528138	3170.79046570609	3260.97979755901	3444.17262272612	3565.03666266754	3604.82527745502	3589.50775850461	3505.18893507559	3394.39935588737	3329.93186089545	3267.64059911562	3311.05942225868	3612.44428348747	4018.47984175189	4400.87670208744	4860.40538298474	5163.95478951306	5427.85073570713	5791.07958181474	5977.99767884891	6231.00731290063	6362.41373055341	6521.66314522245	6578.40683163105	6653.60881557518	6799.90862589385	6807.12953367939	6875.62783056932	7080.48110717259	7292.72657948635
Incidence	Both	High-middle SDI	60 to 64	3112.67127419008	3200.89485928117	3237.67829202057	3292.35940451441	3270.14564909268	3212.8344637724	3200.25731221594	3251.69858091672	3339.34399116718	3465.36953102191	3571.64011796379	3614.95986232473	3658.52132206932	3658.06771544164	3585.91488711597	3580.10605282711	3578.96807182325	3836.66563943562	4198.08183283399	4608.97920108761	4976.95790227884	5270.37186487285	5416.28565296656	5587.59570091626	5745.86703883048	6009.17088772995	6126.79249416044	6231.50560442718	6373.38725172895	6473.12846005452
Incidence	Both	High-middle SDI	65 to 69	2456.23952978136	2596.88744268169	2741.34456064521	2891.43620794635	2989.47087661791	3040.99781150124	3098.24010684176	3088.35654109903	3114.0422119766	3102.77774594412	3116.63175003754	3151.47312092859	3273.07792780665	3479.99341979872	3606.48502786979	3737.61436535344	3722.18524536957	3729.03063865213	3696.1148864525	3638.18538110394	3595.89130754498	3602.34717023841	3762.44351716676	3969.70230291474	4273.36412075516	4626.21193102721	4896.93601010204	5063.06782306746	5293.58487354304	5493.41795845548
Incidence	Both	High-middle SDI	70 to 74	1534.90708987434	1617.2563822027	1751.39857065863	1932.06140057718	2082.59662518282	2192.02858904425	2293.70026512638	2382.54834041061	2494.51640678651	2588.77761022128	2665.17238147062	2738.3693802978	2786.23006719877	2867.06851316062	2861.22818195678	2904.41610901895	2926.18958330738	3026.16834791809	3161.17635604934	3294.20822938457	3384.05669891473	3372.71765901341	3310.62960627807	3207.53645806877	3113.38578965883	3109.86319714062	3133.9408681632	3331.1241698037	3585.3948791213	3895.12446446192
Incidence	Both	High-middle SDI	75 to 79	1337.35508710091	1323.63194907258	1298.62383478912	1266.1874486374	1235.94060986087	1230.78354171753	1287.05576468613	1374.961637797	1513.13997962326	1638.65952932662	1750.78359304327	1847.63613369966	1962.2987843612	2088.05618402435	2180.3773766646	2282.23250646272	2340.79459356944	2398.15893143378	2494.3616323817	2550.88141102033	2602.73931546468	2647.33306301905	2708.92487582173	2757.1899884213	2825.43167916175	2902.01626536236	2894.2094979874	2855.88287802549	2813.9972139948	2780.65431808082
Incidence	Both	High-middle SDI	80 to 84	684.55673377001	715.547876310706	744.183409751162	785.687792878377	800.709478622982	809.141918941592	803.12296758377	783.537165333822	763.688827268884	757.503448829641	765.422382634888	803.257239594046	869.103403491218	955.705022430283	1028.79714475204	1108.30881070003	1169.33552659763	1246.96370116937	1335.02063153362	1410.61394886139	1477.71720466155	1529.98250197489	1550.6421605448	1572.68601710678	1593.55367897636	1616.6801557478	1626.89630606964	1671.69737599953	1738.94770736551	1791.55819207438
Incidence	Both	High-middle SDI	85 to 89	283.028612525326	297.535578916466	316.781246154505	335.836598038018	351.268038821855	360.071087791637	377.130642328993	392.104618429676	411.922618718968	426.547875795682	437.98650931625	435.409965722109	434.823015482966	427.231758091782	423.005853793041	435.049836400484	463.955594643788	505.296110074683	560.947053432184	609.471088965408	655.725766657407	697.438424377458	739.384700738185	772.213984737776	806.573152577268	847.281865545967	875.39598335578	892.662222186375	918.355090220114	943.070542777156
Incidence	Both	High-middle SDI	90 to 94	54.7359348504451	59.1584982706473	63.3323594564357	68.4812940440591	73.565011357963	77.2188883957331	80.5989637190681	85.1487660640155	89.0335809828194	92.8176584652582	96.5634108772435	101.091208739727	105.43447538136	110.148518112294	111.566539643325	114.995168108149	117.603184610302	119.1065359497	119.434787231339	121.565890256231	126.778316426263	137.347417278784	149.401717863254	162.862934799445	175.660832801747	190.286679698794	201.794373686672	213.334908506035	225.025370259747	239.011229033687
Incidence	Both	High-middle SDI	95 plus	14.6338694975053	15.4300661955295	16.6183581679284	17.5789281337192	18.7786769355397	20.0621715595021	22.1332336131623	24.1146706409062	26.4224943354526	28.5292278522241	30.658703185186	33.1476121662874	35.8679196325158	38.646432944124	40.3912419190879	42.397328172791	45.820699330662	50.020439699043	54.9115557746549	58.9762770795101	63.944062841917	66.0051481807007	66.308620946984	66.8011076345775	68.9705962712703	72.7213006269636	80.4858792923965	87.3991490147272	95.3716844941379	104.106307167684
Incidence	Female	High-middle SDI	5 to 9	135.852780665804	136.113994097946	135.24736929137	132.747388634488	137.992439118813	141.274174483017	140.707382068238	135.575428661555	130.206342969978	122.54141426026	115.488308981619	110.312930649948	102.630001970496	97.7349868745665	98.9058383665486	100.787643280687	101.705367610132	104.647369665203	108.38163793029	112.376345848392	114.462694484139	115.920824942112	118.244480663254	120.740391496836	123.070096617235	124.632115550314	126.897264122283	129.038504737385	132.437908171755	135.018430015399
Incidence	Female	High-middle SDI	10 to 14	118.71680892846	122.767064426485	125.616623685078	129.281629522382	141.369168835353	153.372101131909	163.04414287691	170.447475979402	177.956363687184	181.312526149717	181.103314448922	175.144939284203	154.844531668332	139.171564227425	134.401824006137	131.609717026465	129.189777494412	129.412268897243	132.704411901054	139.021545803461	140.865220642234	138.538363783606	135.247934847684	137.240725163906	137.478122255542	136.712198376133	136.865483423196	137.140740170136	140.435937141878	142.635229209164
Incidence	Female	High-middle SDI	15 to 19	217.236469739328	222.715010285677	226.77029842697	232.756434632456	235.587083788207	241.964163861328	251.790205479809	259.569041888055	271.19072574435	286.01620824896	293.252133754507	295.076933315063	299.474680981232	306.739650548146	308.964937687244	310.045966377657	304.714842866392	301.679333854467	292.799913787692	282.405413983963	274.088214840075	261.674427388916	248.871224446492	242.168227830074	238.895673596576	238.830111021928	238.900760764612	237.364686096791	240.143942337363	243.144284205147
Incidence	Female	High-middle SDI	20 to 24	339.916436997861	351.676093657685	360.721900686858	375.192656171354	402.772268165786	430.07388295184	450.810155243499	467.248191129416	495.95788089791	518.009668763529	531.511773741178	536.910194987941	529.923532780943	525.130465830066	539.310624938877	561.749302360012	574.687056622568	603.20039243749	630.081614442095	641.917270115477	644.13500857211	623.037953844989	587.201205805941	563.138307497195	533.241969514763	516.314565910041	499.574041157396	487.707439272458	493.915729871831	498.854049780485
Incidence	Female	High-middle SDI	25 to 29	604.518937238414	630.473322212736	647.754889887476	673.767398300361	746.24130862564	811.86175578978	844.291292259552	882.506146427672	940.032689035732	972.529013787811	983.906907721774	981.406074927676	917.535323353338	886.975099125623	912.352584715633	955.906764985251	977.848440790853	1032.0440506365	1096.73869513079	1139.11507433866	1188.75195040592	1176.2327998525	1151.1390521166	1170.12097889803	1155.03834096061	1126.32065098141	1091.04214993218	1052.1707876021	1039.35884575093	1015.25072323881
Incidence	Female	High-middle SDI	30 to 34	1081.65959382021	1127.40972805122	1165.2343340554	1236.90163118293	1386.47356769405	1511.10831455047	1573.97055123702	1650.07761009542	1734.51882868447	1784.89312665608	1806.35862462094	1801.81918564559	1680.54624306041	1632.61874447457	1686.67492888967	1745.7957768218	1748.66764104624	1817.6291510664	1911.61869845513	1973.83112601809	2033.20786502328	2020.41635335271	1989.23866480155	2033.94146503623	2057.36211128542	2098.15398878472	2128.79916903447	2177.51336054855	2272.29218217634	2328.97936297544
Incidence	Female	High-middle SDI	35 to 39	1461.96823949322	1544.95786684942	1620.34017235776	1727.81300115208	1786.958467403	1811.81368229379	1822.30948477334	1869.37599842136	1930.39771942916	2027.29274131749	2110.13229406939	2152.91936332727	2156.73101101707	2203.42645430282	2251.72681506519	2356.92253451155	2390.7466450104	2470.04815261639	2544.94813275813	2577.24714438157	2620.6885943977	2580.77894126533	2558.26408820098	2564.25909058388	2604.45980281956	2675.41358043756	2680.87682514054	2689.94818701178	2755.59313056792	2818.62187503286
Incidence	Female	High-middle SDI	40 to 44	1729.89045913768	1881.51100817364	2002.47928364753	2180.63022577489	2301.23159844439	2388.94231733478	2439.21618868095	2516.92940089223	2602.79484680075	2693.66857980384	2738.97498325687	2746.56599680783	2842.5671407419	2981.7567787252	3124.2484996717	3310.5771938455	3397.66182774546	3597.8310232063	3720.86074402189	3746.13031083314	3817.42768206006	3806.28603354811	3810.69039486036	3809.58759656452	3875.34618281004	3953.0014746471	3928.97192663739	3901.90501331048	3933.28284605198	3959.41661520389
Incidence	Female	High-middle SDI	45 to 49	1617.57875002309	1649.27600847429	1751.29811097218	1932.99447959849	2190.3129078285	2393.11470303637	2529.15972460019	2606.64949884304	2722.10404973204	2861.37943620076	3000.34687072631	3051.97381168634	3092.88488383182	3180.14490464132	3258.62861925375	3406.08115228179	3384.20627087753	3512.19513608176	3691.66596335861	3837.8098135919	3908.36381114788	3854.69763649545	3797.53932962545	3773.7852769598	3761.95886053762	3801.99099009973	3781.15379807794	3816.55081092801	3887.08013856219	3944.84636261898
Incidence	Female	High-middle SDI	50 to 54	2227.48791042359	2256.74418254781	2249.72415991992	2265.34885234645	2192.33636061687	2080.77717725013	2082.61245979464	2163.10835540275	2307.46081954617	2562.91446425239	2787.52324124565	2986.424852991	3169.91292924345	3412.39417063353	3523.29734923246	3747.32769452742	3760.18601783923	3858.01328626838	3985.40708566062	4022.4489130854	4024.52839052964	3980.57629363077	3993.66564382646	4020.88852886419	4119.16296787028	4285.76807316221	4324.09206585275	4361.78432762015	4449.55577262671	4517.34486881778
Incidence	Female	High-middle SDI	55 to 59	2198.65005949334	2217.08344534199	2276.30368130154	2416.69600212508	2497.06744564465	2516.69231645624	2509.33205856852	2447.40473450353	2363.16073766545	2303.24982695192	2253.74012741856	2264.51983767518	2484.39904149627	2776.04649713807	3027.29548550057	3348.60684578515	3526.9488216124	3703.18114417735	3921.11762010878	4016.32945176318	4134.48204849657	4170.86185806319	4230.61214145836	4262.47532024463	4311.6863123025	4406.79078124442	4401.19713269004	4426.03181034047	4562.01471942058	4679.91843039
Incidence	Female	High-middle SDI	60 to 64	2346.3371953665	2399.32762138209	2411.1264065822	2453.47029195936	2428.44751341015	2369.23136455748	2359.80269156659	2394.31210385199	2465.99963912758	2559.08782417771	2653.09421082001	2680.3254764409	2714.28837769564	2714.85027022852	2649.46879358322	2652.21552172525	2637.76696410443	2817.10490284102	3071.41528690618	3366.48167236912	3639.82332968267	3846.4017939361	3937.42601028368	4056.2297322481	4166.19338618949	4339.66786587749	4424.39447618271	4487.16987759526	4597.26365363463	4662.80811349661
Incidence	Female	High-middle SDI	65 to 69	1886.14403907698	1987.81145885246	2086.10123189921	2197.26927161448	2255.81748797413	2276.12991355835	2306.91687638618	2285.2947090896	2295.06544124214	2280.07114040932	2287.77305321864	2310.49632442314	2408.18275312583	2561.54395782293	2654.5794886894	2757.15994478502	2734.8653266314	2744.54503709336	2703.32853919842	2634.69515192089	2582.38480834858	2567.59723278277	2663.06031511865	2816.76722426242	3048.15155728545	3314.59138953626	3513.47725681988	3639.04039531698	3821.12193476961	3970.01040816384
Incidence	Female	High-middle SDI	70 to 74	1191.58254638527	1250.4544473882	1350.5562743282	1493.26756579369	1606.25765264568	1687.80274738711	1763.16782531319	1822.86770769952	1899.67494400222	1966.70173073655	2015.05216567238	2058.3503168304	2087.78385948717	2138.3559062003	2125.55027123685	2156.49419892606	2170.99089183098	2248.73891019428	2345.50539425665	2439.29892085551	2505.41801906943	2483.98125383266	2421.17344810618	2331.24094830907	2244.16466186657	2226.68386481608	2231.60428258853	2367.85760258751	2560.09597725771	2791.3700278419
Incidence	Female	High-middle SDI	75 to 79	1015.81638696923	1002.38237573327	983.110822585366	957.966456839947	932.80021224733	921.8531849923	960.406674608516	1022.09061421245	1122.80136974283	1213.59308999099	1291.73956775788	1354.1221569413	1430.54567157269	1506.41436845285	1558.98836671252	1622.83141396307	1650.27538872753	1673.68350803298	1723.15371840387	1725.71110481239	1734.12503958697	1741.07250865995	1768.83694674109	1800.96410710713	1855.67451396919	1918.00163406807	1913.14764588292	1883.35083318612	1842.28095634203	1802.1652336374
Incidence	Female	High-middle SDI	80 to 84	528.854188452213	551.808763393146	572.241424937514	605.255834199857	614.435420452581	619.269313142231	614.1491664529	597.563116404473	578.54742637809	573.086023587851	575.214863333306	597.616629907313	643.332302894526	704.668813147764	752.815902519071	811.50733684721	851.920722826799	904.128934177474	958.831345474843	997.081683720853	1026.22435666568	1049.93104929708	1053.21994618615	1059.70473514584	1065.17513538147	1079.4710091424	1084.09231292127	1115.44723636508	1163.70835830451	1201.34890094984
Incidence	Female	High-middle SDI	85 to 89	227.18582261906	238.45176074516	253.531156656824	268.858305108199	280.645134714636	285.823206275529	298.528149582098	308.885739987263	323.721220802286	334.322279867162	343.058938931958	338.070635390199	335.241448529077	326.52277437104	320.527080293256	327.394077071256	346.264454345128	373.560761231089	411.383491725387	439.591575659193	467.772672640295	490.063514178871	512.69701466243	531.702680931775	556.069996721222	583.230502263264	600.635485992059	609.999679789106	626.295817890869	635.979661997435
Incidence	Female	High-middle SDI	90 to 94	44.1618979621095	47.8491290447899	51.2106886326492	55.4176647303239	59.535546167881	62.2134373174254	64.6028691112972	68.1946367891373	71.1432754161604	73.9973934476244	76.8288610255378	79.8735104591759	82.9240165349963	86.1911194961159	86.660016006678	89.0719388168208	90.7630772822918	91.7673006202195	91.4913665603253	92.35804314331	95.5896137698448	102.631211016981	111.172107980922	121.906395730029	132.147780565707	143.400556733489	152.19427755151	160.649268278397	168.538704227982	177.178160703832
Incidence	Female	High-middle SDI	95 plus	12.3773837658391	13.043097903818	14.0243640387507	14.8730481421524	15.8909576795959	16.9249659987844	18.7059654213031	20.3794045475031	22.3233368983041	23.9290774835141	25.5893215710328	27.4638359672979	29.5713745316004	31.8663890358638	33.253637917137	34.8860537657025	37.669329865396	41.1124583879672	45.2992280538179	48.4042442140474	52.2145254757321	53.504893517689	53.691827733579	53.7609739715425	55.3023047883982	58.0507729788979	64.2077467963531	69.9622030202503	76.7993081261187	83.928160014924
Incidence	Male	High-middle SDI	5 to 9	63.7415543215755	64.4659173753222	64.6378731194344	64.2163892877572	64.0349081800949	63.9764626350746	64.4662498019813	63.4170565751901	62.1347693106873	60.1024686080984	58.565610748563	56.4102027985199	54.5950733588702	53.9638947929979	54.7037286501122	56.2671098001074	57.7417416875346	60.0822729682382	63.8745982334179	68.4934211070769	70.8941880478614	73.3482041831188	75.8510009143917	77.5619514397984	78.8873704487877	79.8120761976591	80.0765988041164	80.8577524298477	82.6826123500914	84.0328617431455
Incidence	Male	High-middle SDI	10 to 14	56.3535934947756	57.846206262708	58.6243338189186	59.1662815199334	59.7476205130208	61.3348772135007	63.8832215950452	65.9091478627939	68.0210800254056	70.2843169724136	71.5140796039566	69.8208131212455	67.0800259105955	66.4236966303958	65.8606069267932	65.3252276519322	64.0347861730214	64.1542188192658	66.3567350797981	71.3755807820021	74.2439699273293	74.6475256174966	74.8441472800987	75.2316638634646	75.9250476158038	75.7593238969322	75.2663059828741	74.9922807313865	75.6031812033787	76.5662316199363
Incidence	Male	High-middle SDI	15 to 19	96.4048748182415	98.1354550385145	99.1467655779023	99.156159543275	100.31694664717	102.717144550352	104.204953120968	105.988451213722	109.241193640071	113.695086689802	117.170217233425	119.316656751909	121.680556407497	126.036182048116	130.34868350022	134.825945064869	136.14364611938	137.111568958558	137.362370322605	135.620861152699	133.642291662927	131.839400295217	130.140914435365	128.279835405643	128.116254244631	127.66037921859	125.001763981543	123.955530139247	126.365262952162	127.334679100036
Incidence	Male	High-middle SDI	20 to 24	136.272763699335	142.272000109232	146.118960510037	145.869955081058	148.259108266003	153.674100938168	157.393655914494	161.477485506447	166.929789582485	173.610523085611	179.095933247666	179.251982394114	181.486226212476	189.563048527826	197.729266105558	207.482248539176	219.087463131033	235.542732131758	254.471674073428	269.543054050529	281.679469927907	274.398488110878	260.655343839967	256.046311994434	255.325738023079	247.509124815978	237.770679891709	236.768666336964	245.153080035651	245.994975130403
Incidence	Male	High-middle SDI	25 to 29	211.686459965768	223.18092286224	229.2370005283	232.607282815486	238.751038188026	246.38390969201	255.431672111771	265.117954132512	274.790091020069	287.797855815569	301.551377323812	302.898715778899	305.275773874007	320.332313295744	338.421653747731	354.521659239724	370.522479393721	392.810091741942	420.78013101216	455.212252581966	482.686956012518	501.122227279309	524.709367682581	553.182873357819	571.631709968259	579.889982204633	567.320992222676	554.564365631382	562.036087659141	555.559801232603
Incidence	Male	High-middle SDI	30 to 34	307.13178101467	325.732278618964	341.434651497469	352.5916205865	365.33498814651	374.223040851351	382.067919540567	397.842109015139	411.104971581777	427.760433635119	443.996201676998	455.735868177357	469.653256282142	498.191303684168	523.676153328135	544.481197965487	559.297267143794	584.145733013355	621.287543066813	663.824978315111	691.173163050257	684.510463625957	681.2606688696	698.272310002144	722.552212258841	744.004766939067	766.043722599036	808.040811853292	877.610558235479	921.504991599787
Incidence	Male	High-middle SDI	35 to 39	421.304507601526	450.138059800208	476.054180566273	497.742431491865	516.656653806068	534.131289499024	536.022494470988	551.48406105385	572.539264412025	601.888609900149	632.628144677128	651.327373963974	670.435040934187	706.211126079744	744.704448380192	778.726248821658	807.284345503557	850.463417134185	895.053738101833	919.969232556603	939.720073265013	920.570329768952	903.397720494782	915.53669413071	952.098941146977	980.372295487096	993.711153298232	1031.45241215625	1098.71985376005	1144.10425133497
Incidence	Male	High-middle SDI	40 to 44	560.240462084129	611.814006367129	654.62924284736	699.556781338046	734.807656391367	762.428858771415	769.106134495444	788.947117717528	812.313069867235	849.290203599032	877.559288127993	896.225380616572	925.270466012494	972.972242758346	1030.55601448424	1090.12903690391	1137.36594925261	1216.55695801412	1293.33028497349	1322.0107246039	1361.91992163958	1365.57643445468	1372.15821812069	1391.73440653294	1430.41270456845	1452.9002741084	1451.55143838699	1477.27684066885	1527.65552864067	1559.20264496325
Incidence	Male	High-middle SDI	45 to 49	634.392677643815	652.093787183937	698.156097546811	761.676038124787	839.013744503842	901.622184444778	943.90780907437	965.305839497013	1001.390475788	1061.41918329393	1119.82427374763	1158.20724398009	1199.63047797925	1266.72916665956	1320.21086171118	1378.30740288047	1398.84639583444	1459.61345200341	1595.04108017187	1727.20292162497	1837.66536784426	1918.77442269662	1991.14445605734	2009.1206128135	1990.89835341102	1996.34793001898	1988.83012434051	1982.18079331223	2003.72654433532	2037.63949573452
Incidence	Male	High-middle SDI	50 to 54	881.468815430878	903.563415127975	915.827348329334	911.326006854211	900.210037688182	880.167857307491	881.094454400295	931.675654150001	992.040482740181	1083.78277019686	1165.96384713606	1265.12041085643	1340.74994850381	1438.58586874423	1525.00066259986	1643.21486408654	1711.7807690929	1795.94603848988	1913.03787259995	1968.07626940919	2036.4146318937	2086.53169391643	2156.84869447487	2215.9986869645	2294.39031809577	2382.40006615152	2431.04904883364	2487.5811952746	2548.89577095785	2595.87787448148
Incidence	Male	High-middle SDI	55 to 59	935.288055788038	953.707020364096	984.676116257473	1027.47662060104	1067.96921702289	1088.13296099878	1080.17569993609	1057.78420057206	1031.23861822191	1026.68203394353	1013.90047169706	1046.5395845835	1128.0452419912	1242.43334461382	1373.58121658686	1511.79853719959	1637.00596790065	1724.66959152977	1869.96196170596	1961.66822708574	2096.52526440406	2191.55187249022	2291.05100376409	2315.93151138642	2341.92250327269	2393.11784464942	2405.93240098935	2449.59602022885	2518.466387752	2612.80814909635
Incidence	Male	High-middle SDI	60 to 64	766.334078823579	801.567237899082	826.551885438377	838.889112555044	841.698135682533	843.603099214918	840.454620649353	857.386477064727	873.344352039603	906.2817068442	918.545907143781	934.634385883828	944.23294437368	943.217445213113	936.446093532745	927.89053110186	941.20110771882	1019.56073659459	1126.66654592781	1242.49752871848	1337.13457259618	1423.97007093676	1478.85964268289	1531.36596866816	1579.67365264099	1669.50302185246	1702.39801797773	1744.33572683192	1776.12359809432	1810.32034655791
Incidence	Male	High-middle SDI	65 to 69	570.095490704374	609.075983829227	655.243328745999	694.166936331867	733.65338864378	764.867897942892	791.323230455582	803.061832009428	818.976770734457	822.706605534798	828.858696818908	840.976796505455	864.895174680821	918.449461975788	951.905539180385	980.454420568424	987.319918738176	984.485601558764	992.786347254078	1003.49022918304	1013.5064991964	1034.74993745563	1099.38320204811	1152.93507865232	1225.2125634697	1311.62054149095	1383.45875328216	1424.02742775048	1472.46293877343	1523.40755029164
Incidence	Male	High-middle SDI	70 to 74	343.324543489075	366.801934814503	400.842296330433	438.7938347835	476.338972537143	504.225841657134	530.532439813193	559.680632711091	594.841462784295	622.075879484731	650.120215798236	680.019063467393	698.446207711604	728.712606960322	735.67791071993	747.921910092889	755.198691476394	777.429437723806	815.670961792686	854.909308529062	878.6386798453	888.736405180751	889.456158171885	876.295509759694	869.221127792265	883.179332324534	902.336585574669	963.266567216193	1025.29890186359	1103.75443662001
Incidence	Male	High-middle SDI	75 to 79	321.538700131687	321.249573339317	315.513012203752	308.22099179745	303.140397613541	308.930356725231	326.649090077615	352.871023584546	390.338609880433	425.066439335631	459.044025285385	493.513976758359	531.753112788507	581.641815571494	621.389009952088	659.401092499649	690.519204841906	724.475423400797	771.207913977833	825.17030620794	868.614275877709	906.260554359101	940.087929080642	956.225881314172	969.757165192557	984.014631294289	981.061852104479	972.532044839374	971.716257652771	978.489084443414
Incidence	Male	High-middle SDI	80 to 84	155.702545317798	163.73911291756	171.941984813648	180.431958678519	186.274058170401	189.872605799361	188.97380113087	185.974048929349	185.141400890795	184.41742524179	190.207519301582	205.640609686732	225.771100596692	251.036209282519	275.981242232974	296.801473852821	317.414803770833	342.834766991897	376.189286058781	413.532265140534	451.492847995874	480.051452677811	497.422214358646	512.981281960937	528.378543594884	537.2091466054	542.803993148372	556.250139634452	575.239349060999	590.209291124545
Incidence	Male	High-middle SDI	85 to 89	55.8427899062668	59.0838181713062	63.2500894976812	66.9782929298197	70.6229041072197	74.2478815161086	78.6024927468947	83.2188784424125	88.2013979166815	92.2255959285201	94.9275703842922	97.3393303319093	99.5815669538886	100.708983720742	102.478773499785	107.655759329228	117.69114029866	131.735348843594	149.563561706797	169.879513306215	187.953094017112	207.374910198587	226.687686075755	240.511303806001	250.503155856046	264.051363282704	274.760497363721	282.662542397268	292.059272329245	307.090880779721
Incidence	Male	High-middle SDI	90 to 94	10.5740368883355	11.3093692258575	12.1216708237865	13.0636293137352	14.029465190082	15.0054510783077	15.9960946077709	16.9541292748782	17.8903055666589	18.8202650176337	19.7345498517057	21.2176982805508	22.5104588463634	23.9573986161784	24.9065236366471	25.9232292913283	26.8401073280098	27.339235329481	27.9434206710134	29.2078471129207	31.1887026564182	34.7162062618035	38.2296098823322	40.9565390694157	43.5130522360402	46.8861229653054	49.6000961351621	52.6856402276384	56.4866660317644	61.8330683298547
Incidence	Male	High-middle SDI	95 plus	2.25648573166626	2.38696829171153	2.59399412917772	2.70587999156678	2.8877192559438	3.13720556071773	3.42726819185917	3.73526609340317	4.09915743714855	4.60015036871003	5.06938161415323	5.68377619898945	6.29654510091548	6.78004390826027	7.13760400195095	7.51127440708852	8.15136946526602	8.90798131107577	9.61232772083702	10.5720328654627	11.7295373661848	12.5002546630117	12.616793213405	13.040133663035	13.6682914828721	14.6705276480657	16.2781324960434	17.4369459944768	18.5723763680192	20.1781471527597
Incidence	Both	Middle SDI	5 to 9	339.0626315985	332.951949989775	337.265323544227	341.708697928079	343.550114020793	337.577840692459	328.515635572314	318.172732018874	306.189556366553	297.29959959283	289.945819138037	284.796096634688	271.042234434003	262.246578514293	257.147077875818	258.974563011885	259.880317120276	263.210905640868	275.863699925966	292.937376076074	304.014968735221	318.390848423178	334.58882242281	346.174838064153	357.762066273622	371.714540183551	386.761054348609	408.710387947684	432.644128067453	450.344817059219
Incidence	Both	Middle SDI	10 to 14	233.680781909557	239.650729365552	245.963676158399	256.921875276557	276.746847281058	294.652277064034	312.81619769715	328.810966837147	343.977593758406	357.969712311814	367.473703357417	366.367490850476	343.241885241408	326.564496260169	324.444088346158	326.187645791037	326.404773320227	327.739387851125	336.897543970955	354.894731382551	365.06338468411	366.981187664232	365.517060092428	368.331034283113	372.795558746526	371.562208987107	369.201615367259	374.316588528548	387.024543678079	394.413654487829
Incidence	Both	Middle SDI	15 to 19	459.642144818422	470.275989279221	480.506989563655	495.499527902582	505.204243301388	516.697599363507	538.597082207114	554.292335442282	568.716666017062	587.212861306467	610.8698645508	630.708684923166	653.176917855794	685.60496661325	723.012978765478	754.582505917733	769.315134156134	781.200253368894	802.30217997164	816.058263280066	829.00897517428	825.743937164327	814.641291480477	803.552494215247	790.512983822864	779.052700005768	772.010452394707	785.076388162073	817.690605497664	834.028670677613
Incidence	Both	Middle SDI	20 to 24	718.763427237776	744.658762412583	769.919808271147	796.58976701528	840.823358997146	880.028217416974	920.555711288089	941.716401700057	974.504648525398	1005.21934572209	1025.86023662481	1045.23502514839	1056.62064165432	1068.12523082	1116.70857563436	1158.28782270356	1194.34018491209	1253.09675983147	1332.41082033567	1402.74908778788	1473.71230439819	1479.56894810231	1455.87541728399	1427.88386726364	1391.50444067753	1362.98023791299	1359.28452497648	1398.35920275034	1473.01427380705	1499.07436689511
Incidence	Both	Middle SDI	25 to 29	1027.62239518616	1084.50788525994	1136.21749174121	1191.50286135292	1317.99971806673	1426.99539881484	1510.24720069661	1565.18240146891	1663.55340525921	1709.67274876499	1738.16636308176	1747.86682611364	1695.35810456568	1653.71682725877	1670.71461411136	1712.66663358358	1751.32498663423	1804.82897053392	1912.44893817219	2060.23638712766	2213.15381326852	2282.54480954528	2331.19078788751	2397.41438155288	2386.99524263897	2393.650061158	2431.47414033415	2490.41030334508	2599.87713899793	2635.2498907207
Incidence	Both	Middle SDI	30 to 34	1365.40017170536	1426.73431826784	1498.59052379493	1600.0720404048	1809.87292544692	2017.98803560026	2200.88524848002	2336.99552006299	2499.03447923641	2576.27394656484	2644.14504813186	2689.23846359115	2610.23430373534	2590.78181190604	2645.51938080981	2659.97601550675	2706.87582805164	2783.80326566809	2917.24689276503	3072.48176354176	3225.75596935096	3310.12078470838	3372.44290963449	3472.74636080201	3545.21857719452	3625.52518999222	3779.02898895119	4007.39913913324	4286.41450539268	4491.04902975919
Incidence	Both	Middle SDI	35 to 39	1637.43045991385	1726.00812415723	1802.84418086419	1880.0243809311	1960.96703232119	2044.91015918781	2164.14821392158	2278.46831104064	2437.43384584456	2610.01456924551	2804.59139128771	2982.87255222136	3141.29328436822	3252.1532255096	3368.14973447988	3501.79834636393	3645.02482677008	3768.78350009013	3916.43759928123	4053.99231717909	4185.84902461733	4221.94274573987	4256.39700294947	4336.80395852586	4403.97797560837	4515.17388069352	4668.34733970097	4902.66772358476	5202.97690151384	5453.64658715621
Incidence	Both	Middle SDI	40 to 44	1586.83397932971	1707.54914712223	1829.09283502235	1973.60945958995	2120.97775315903	2272.92903525831	2421.20377604097	2536.38421761623	2633.709380014	2696.6979260903	2765.58940843714	2866.87173044596	3057.31523808037	3273.54587880348	3545.22388693056	3848.17914172625	4191.69795278198	4539.97776233151	4843.92257942415	5036.1268370609	5272.15280953757	5427.97018633107	5577.29024250748	5746.94408604902	5887.20576272591	5946.89906086804	6010.6100894901	6170.70276934452	6362.4049894747	6506.7790199313
Incidence	Both	Middle SDI	45 to 49	1430.31835866824	1489.08672665207	1559.15460163845	1657.96718664873	1821.25757196102	1966.27361988114	2149.02725297541	2297.24066693841	2462.86391598075	2607.26886329434	2784.29252385257	2909.40021511885	3034.07663143709	3153.6923833268	3346.66675785064	3541.11037296584	3731.69042548472	3988.59607186816	4398.95634850218	4905.76937269598	5411.70422834171	5778.09092346261	6083.31390403776	6326.19668264941	6447.31372681821	6550.89054507137	6703.04689971138	6885.91564151275	7077.3438337136	7254.4102240551
Incidence	Both	Middle SDI	50 to 54	1666.48457938928	1711.8534202461	1760.35403303158	1822.01609356301	1882.01450771767	1944.75440589487	2062.12106717534	2162.49279265035	2279.20799952438	2432.74052339112	2588.01049869019	2782.86517710114	3016.84730564435	3277.85270344292	3546.1346498011	3876.6438801518	4140.83321042567	4416.55684109278	4691.31406831164	4928.49684404471	5211.99738238456	5477.50838019257	5818.07315639575	6238.11592067381	6716.35421765619	7201.65765805499	7579.76402685249	7986.11860701828	8379.01406713147	8675.62448074667
Incidence	Both	Middle SDI	55 to 59	1598.77955027571	1662.09717484284	1719.31210643719	1784.58251168638	1813.32079605016	1848.50776832706	1923.60430797069	1978.24709100816	2032.83980061752	2098.73762953649	2182.1080590781	2292.65909493425	2486.5048061231	2700.00991661581	2958.14833811872	3201.32032004449	3492.80030229692	3805.85878460099	4178.94518212913	4519.64735141286	4963.80804392899	5309.57316982607	5655.47652668208	5852.89254557191	6025.36665662863	6243.69581996341	6452.87677867658	6768.12110610655	7223.90659883814	7725.63888088512
Incidence	Both	Middle SDI	60 to 64	1394.80192806746	1455.672868634	1519.02524607045	1591.14865883315	1648.2077463744	1695.24539597063	1775.35883895429	1844.77073130494	1907.70356829739	1955.46001441375	2018.63666879092	2088.58807607354	2198.67269464393	2313.99548683865	2423.1979722967	2539.8885674718	2681.69101748657	2860.33246115202	3097.35375128034	3380.2719940452	3622.58412002629	3887.68333338282	4163.56798202566	4436.87518766336	4712.51439143889	5075.06837210707	5332.02410224759	5598.17410968738	5867.12551502834	6094.32398386913
Incidence	Both	Middle SDI	65 to 69	1133.10552229317	1185.16580067252	1241.78717289737	1308.33777392898	1365.08210649478	1431.02346187186	1510.0979629407	1574.06491782666	1647.05769337365	1709.12814846067	1782.069752739	1869.05486172068	1978.36512915149	2080.98128075962	2159.53242960896	2254.45170416194	2336.3272647534	2421.45425701987	2538.52418200699	2682.51537188837	2830.77424797917	2960.33336999984	3120.01246764375	3282.27544109108	3493.45867201986	3689.03129204054	3946.99798506908	4225.1919513669	4545.05487393711	4858.26322933259
Incidence	Both	Middle SDI	70 to 74	877.71622468627	917.503222891328	961.140987392398	1010.67336844353	1055.42372722715	1099.56920850244	1151.87997898192	1204.46240394315	1265.31068730014	1329.24979896074	1408.80628498504	1489.61375035015	1579.60288986881	1670.10849730229	1764.45347075404	1870.32918655043	1985.49661925029	2083.08663351382	2189.01661538638	2286.26832275595	2379.23078091517	2444.4860241731	2515.42174578189	2576.55203820826	2632.63698000065	2712.02489526655	2829.95951735355	2988.11889998519	3184.33376225698	3422.87512928474
Incidence	Both	Middle SDI	75 to 79	628.656517569483	650.87942442378	675.917716095794	705.702067190272	729.67739718811	759.479965459143	801.848930369228	841.739890239038	882.0126771019	924.494729743938	975.391873500009	1034.74720294593	1112.92474619805	1193.8519834407	1284.23431328714	1388.9178723009	1492.72814188322	1594.95985624499	1722.97644609198	1859.34385408777	1990.70383346303	2105.34229577004	2207.46273410593	2292.71651685733	2349.78303422963	2394.83414876715	2435.82663184696	2495.91482750793	2577.24107253321	2657.18652239981
Incidence	Both	Middle SDI	80 to 84	342.116933154468	356.16560128923	373.213678066019	391.228753345549	407.765188948582	422.868152486645	441.908342882315	458.874966908424	478.049830207185	498.39423215988	524.853269504784	555.502964954963	592.949899326776	631.012131219838	676.392528521763	724.910683397139	774.865749523178	829.162646258745	900.117742982206	976.08949083331	1058.80877361803	1123.71275943326	1180.9599663724	1258.22363552756	1332.50073330037	1373.62931385584	1418.8785399623	1468.47710310977	1523.46962918458	1565.23380877186
Incidence	Both	Middle SDI	85 to 89	165.839988589227	173.234237974369	181.848242256547	189.451965408284	196.466218760034	203.630715797295	212.598274279269	219.362368226071	227.099101235534	236.433022581043	247.07296807561	258.733567843989	272.784939767666	287.465174534511	304.998949429515	326.609096475429	348.59382348644	374.040376628901	405.885734916415	439.616988025821	475.878230384694	509.608323423501	546.350158350092	589.29843234449	621.82214599717	649.96399279047	680.73300107718	712.315304365138	754.05086647804	796.963318071173
Incidence	Both	Middle SDI	90 to 94	34.2967362194042	36.4764610100978	38.9445052293875	41.7486298247745	45.1691453382123	48.927281564767	52.6432519747135	55.304664698617	57.5999364886848	60.0347056537679	62.7465349902943	65.1881493634833	68.232078705248	71.417717065031	75.6709082337391	79.8431668631371	83.8812951367916	88.8406713579337	94.8400788744838	100.507067051773	108.03817585071	114.129817200176	120.824035552421	128.439084441332	135.422768171535	142.887920345206	152.046854778578	161.943893917169	174.904290217188	187.635795986754
Incidence	Both	Middle SDI	95 plus	6.9460965333766	7.28587519850491	7.64209214052568	7.99924688021435	8.50385486980014	9.00380370914775	9.74129562212254	10.4328338463207	11.4281140952434	12.5674491296682	13.859749496037	15.2497814209408	16.8599408673363	18.2306758663101	19.6434433528794	20.9327081832254	21.9296139284339	23.3645749544256	25.2723505843611	27.3761534684074	30.2530430599529	32.8372477735271	35.2923694536565	37.6712610055641	39.9823714969564	42.602530776878	44.7785284542628	48.1269493678936	52.3294402280559	56.3448645287005
Incidence	Female	Middle SDI	5 to 9	236.312717443372	230.795018365746	233.673597458012	234.298317737849	235.536915711034	229.534447273274	220.534051338862	211.868361710356	201.964383476424	194.417239989493	188.723050864704	184.149914127206	172.104517943168	164.073069543892	160.524981160246	161.506662048723	161.817021297062	162.860648874748	168.639588202965	176.129020045089	181.502950724948	189.296116102352	198.285043767259	205.553882030435	213.717167242597	224.272105955427	236.729690013417	252.956229469894	270.604493077683	283.734381078857
Incidence	Female	Middle SDI	10 to 14	158.553357023168	162.803601423885	167.628277006315	175.309920512351	191.937721354254	206.076077297997	218.756277747907	230.384015683746	241.692117689055	251.932308012059	257.515338335904	254.949305712814	232.981683255157	216.590209096762	214.296767972407	215.497939766106	215.744836314923	215.693911144973	219.486539123884	227.050770320368	229.808623648392	229.295486219688	226.522628435335	228.938370093386	231.207488131749	230.527292848078	230.84377353266	234.891791385952	243.331810691985	248.536494753952
Incidence	Female	Middle SDI	15 to 19	356.217159696806	364.833534669316	373.823689142781	385.476623524499	392.510133616386	400.546335636456	417.045864015389	428.477275711163	437.426601019625	449.937927713098	467.574400955229	481.260199956724	495.916903080556	519.26526719728	543.501550238082	563.584777291231	569.422038095102	574.27695524455	587.790381791715	595.871138807994	603.544194054505	598.456902237196	587.729317612376	578.677128597393	565.618924326243	555.971593555798	550.466884952201	557.214381416558	580.366458034891	592.119669557444
Incidence	Female	Middle SDI	20 to 24	576.425591071941	596.419835482258	618.396836355993	639.198984007537	677.336859016514	711.00081261399	744.191412664013	761.003827925337	790.994494452716	817.655753927716	833.5637225755	847.865238307044	849.408815497658	849.105515107787	881.502699283696	907.110467395181	924.257328889397	959.39195253273	1009.73871746866	1051.55791133803	1092.93425660209	1090.74347041977	1073.24055046966	1047.42127713688	1006.16227455882	982.977423351308	980.606820393771	1006.72234628887	1064.52001000202	1084.12510489444
Incidence	Female	Middle SDI	25 to 29	822.08613689763	865.689288776645	906.521945969308	945.815586844885	1053.86634463963	1143.86052571269	1206.46935789664	1253.18372076452	1349.68445824706	1387.8502764784	1409.76437658157	1412.81843377434	1349.25036856285	1298.14454586243	1302.1906853454	1329.1874181953	1348.5995996137	1376.62333844941	1441.34347571177	1531.03684530613	1629.50426512525	1658.7920345518	1672.160619856	1707.0115359267	1676.25016337263	1666.55646477382	1692.2458932888	1734.98556083481	1822.94959052251	1854.19441740939
Incidence	Female	Middle SDI	30 to 34	1111.81134225234	1158.34385786509	1218.19374130442	1296.28315592416	1477.39873850168	1654.33016571187	1801.02170492156	1916.33766302595	2066.22533657688	2122.73879682641	2167.76640105363	2187.22015191194	2081.72231277173	2033.48865563984	2063.56645068073	2067.46330322093	2104.37690429814	2154.00889787794	2240.85141632663	2338.40713971632	2444.79857231002	2510.65056413766	2549.2493912252	2616.19327783537	2649.02911292259	2693.01390675395	2798.03735799132	2952.1815070532	3133.87768936952	3270.56971419715
Incidence	Female	Middle SDI	35 to 39	1332.72514424272	1403.06009562142	1464.2747498162	1521.43474310785	1580.99694903895	1642.23467698016	1735.07903367948	1828.46608814428	1955.08312560018	2086.86430790198	2238.69843730507	2374.90195320747	2484.59801384733	2555.01551090959	2626.81761258845	2718.4604750785	2820.08939295485	2897.19181161688	2983.2947207911	3065.45098974611	3150.92573896174	3182.66683070172	3211.08455552375	3267.9759790177	3296.14380089196	3374.91314333258	3486.25737782274	3636.57488378122	3820.53844738185	3986.93817008729
Incidence	Female	Middle SDI	40 to 44	1271.33153060508	1366.80318512985	1466.38052915842	1579.06105144736	1696.2058251579	1812.74670199727	1924.42385636079	2012.35496667594	2086.38221497757	2130.83293725018	2177.00713774404	2249.7640522722	2390.26202545982	2548.38089366909	2746.29580122272	2966.63706427683	3207.27326021408	3443.59938138821	3652.42852498041	3771.24925670844	3908.28914056067	4011.38622529443	4118.13129137468	4239.85748107295	4332.80721029401	4390.70120508024	4440.00152422104	4538.8337080571	4651.43302687121	4745.11182279046
Incidence	Female	Middle SDI	45 to 49	1073.97728686128	1113.95992505142	1166.11078631709	1235.37326079264	1364.41339205445	1476.70300413037	1610.99291240146	1721.73339257674	1843.33739450989	1946.30157742653	2070.09421899501	2152.83305933963	2218.60754887056	2282.53239698707	2418.37656168416	2560.43829159865	2690.66420432825	2853.62377685567	3110.47243366356	3417.26499719784	3714.8808603136	3897.20737140924	4021.62242810907	4161.13158335022	4248.2454451454	4318.35261243019	4434.03755586482	4578.93311520564	4726.16899202276	4847.12906612661
Incidence	Female	Middle SDI	50 to 54	1224.59435322772	1255.94536867693	1293.44726492012	1338.00815003367	1381.08610165738	1423.49018585787	1504.90998726685	1572.89654881359	1647.81602012827	1748.72200505788	1854.78542290475	1986.45348846402	2136.46160606525	2309.94609972361	2480.36460656548	2688.95789406993	2840.81665037198	2994.34196193732	3152.47022336273	3305.64081077759	3484.54046263979	3639.89052265759	3840.55711300968	4100.94332302082	4392.86587108435	4702.01457964236	4939.7138072119	5176.77510591857	5403.0717087831	5590.04812764955
Incidence	Female	Middle SDI	55 to 59	1119.59819311825	1163.76409807687	1206.99477125039	1252.33308455657	1262.71879544219	1276.95742739845	1324.39692740928	1360.6626516542	1387.47905387482	1425.96633762529	1478.99293296635	1548.39767035232	1678.22190215953	1825.71590633417	1978.87498788406	2123.35305785095	2292.8603779657	2471.19616484501	2678.06805074079	2866.57226210024	3096.28876592303	3259.03943515979	3441.25354038485	3567.4173914461	3704.90772153129	3872.78018226908	4031.93986851026	4230.20361893584	4501.62293299171	4788.08816541069
Incidence	Female	Middle SDI	60 to 64	1017.88402562541	1058.01543932154	1103.99401697488	1154.15340241999	1191.79312915247	1223.2795795888	1279.1707126775	1329.765460043	1374.20808065949	1408.16880246026	1455.76020011773	1505.99834760629	1585.86343774567	1669.51933091581	1745.84783439373	1829.82119802822	1928.93642599982	2047.18795592222	2201.82129838118	2383.85857813202	2545.59560376473	2721.34333052324	2904.2043348104	3093.79260197978	3286.29821171398	3526.24848954385	3695.63059592115	3878.53679678256	4061.61874948233	4210.56953429122
Incidence	Female	Middle SDI	65 to 69	826.969862129423	863.916315150245	905.740193997677	952.250062184492	989.536311831952	1033.40925538074	1086.73314230658	1130.75721245558	1180.14739235586	1224.24823147472	1273.92009951356	1336.64263445713	1413.65817333547	1487.12595322192	1539.25937732009	1604.53949891957	1663.31477729974	1722.96940324984	1792.75050172894	1882.77976172467	1976.5006389718	2061.69356858852	2166.86676525898	2280.94899074887	2417.73391120272	2550.04613640096	2718.29390858512	2908.42737263516	3126.28327944534	3336.95199947415
Incidence	Female	Middle SDI	70 to 74	652.591151112938	680.347997280022	711.857037588918	747.026390096919	777.424335615869	806.992125169522	842.885706927594	878.194714889885	916.887744909181	960.633989761146	1014.7394302695	1071.17746157067	1131.58498208825	1195.96738115439	1260.47666946079	1334.40298947598	1416.8853569313	1484.58386412022	1552.08144142505	1614.7172379937	1674.07012736419	1718.16914971036	1764.6941551818	1805.07312197329	1842.6966311453	1895.98340804192	1970.38801822266	2074.2916953957	2204.61477880928	2358.54202260578
Incidence	Female	Middle SDI	75 to 79	443.006690965068	458.875742386795	477.091187084511	497.160540534326	511.722825237459	529.85657310756	557.716505037981	583.025662118532	606.356582919193	632.241034738304	660.728011679459	694.246174507568	739.782129023871	786.434698300823	835.345459719951	896.625301508849	956.944618309631	1010.01075063117	1071.41000568908	1131.05047583183	1184.4133203505	1232.38071002397	1271.13660361211	1305.90094102105	1334.44494852949	1361.70560994501	1387.8795362706	1426.29023943994	1474.34050208364	1524.2946793525
Incidence	Female	Middle SDI	80 to 84	244.155003448145	253.630520200705	266.079097218618	278.305018876126	288.544679606134	297.800512810313	310.305614145106	320.792363077145	331.855447778852	345.075970892564	362.602430486076	381.714255439249	405.638347512349	429.255323963937	454.585792460069	482.659959050829	511.649926888173	539.593893562671	573.926929617079	607.445175486564	641.933132682891	673.630451058483	701.909422582461	740.405092868839	778.798649629604	805.330472579142	833.987941334804	864.579427894581	897.198904367024	922.588435282742
Incidence	Female	Middle SDI	85 to 89	121.948388262309	126.795174129108	132.771793361985	137.872810665085	142.604341308584	147.020479929619	152.722497210242	156.595776724282	160.298957241953	166.55148631104	174.243292533508	182.059740246835	190.807806125291	200.098394826184	210.849749483779	224.05651635256	237.223729003469	251.287353595916	267.908706210788	283.97559548028	300.992227234171	314.866341094471	329.868717839625	352.07739078134	371.168756041789	385.715032801856	403.665546907629	424.406847922657	450.797026173721	474.755981693244
Incidence	Female	Middle SDI	90 to 94	26.3972032790132	28.0798354281694	29.9606121368006	31.9638762720905	34.4706397021857	37.0790400738537	39.6656897055836	41.3571685636082	42.7493436028984	44.4547955250234	46.6144911197078	48.4088481618652	50.4646163883776	52.7779424974923	55.6916621982857	58.4557160104908	61.269406382523	64.5815852480353	68.2394852636779	71.6210853993893	76.8695226746419	80.8596340036	85.1504259871784	90.6825144271277	96.1874995842857	101.278464076309	107.637345366633	114.439031321567	122.892816206352	130.475665749619
Incidence	Female	Middle SDI	95 plus	5.71027182102244	5.98639159244995	6.26200198195559	6.53643426239303	6.94567183842357	7.31748518163922	7.86944903417301	8.38834940896684	9.11489222092154	9.93427514020399	10.8699994472184	11.8741914446118	13.0565634309373	14.1100352605083	15.2399577353387	16.2812918020742	17.108267604494	18.220628153126	19.6056170583945	21.0275083432728	23.1320335941125	25.0184562788854	26.671104188892	28.339678484362	30.0853499801565	32.0812147370493	33.7917184014585	36.3707964398796	39.7564179259928	42.9315286560467
Incidence	Male	Middle SDI	5 to 9	102.749914155128	102.156931624029	103.591726086215	107.41038019023	108.01319830976	108.043393419185	107.981584233452	106.304370308518	104.225172890129	102.882359603337	101.222768273333	100.646182507482	98.9377164908349	98.1735089704009	96.6220967155721	97.4679009631614	98.0632958232145	100.35025676612	107.224111723	116.808356030985	122.512018010272	129.094732320826	136.303778655552	140.620956033718	144.044899031025	147.442434228125	150.031364335192	155.75415847779	162.03963498977	166.610435980362
Incidence	Male	Middle SDI	10 to 14	75.1274248863891	76.8471279416665	78.3353991520836	81.611954764205	84.8091259268047	88.5761997660371	94.0599199492432	98.4269511534013	102.285476069351	106.037404299755	109.958365021513	111.418185137662	110.260201986251	109.974287163408	110.147320373751	110.689706024932	110.659937005304	112.045476706152	117.411004847071	127.843961062183	135.254761035718	137.685701444544	138.994431657093	139.392664189727	141.588070614777	141.034916139029	138.357841834599	139.424797142597	143.692732986094	145.877159733877
Incidence	Male	Middle SDI	15 to 19	103.424985121616	105.442454609904	106.683300420875	110.022904378083	112.694109685002	116.15126372705	121.551218191725	125.815059731119	131.290064997437	137.274933593369	143.295463595571	149.448484966442	157.260014775238	166.33969941597	179.511428527395	190.997728626502	199.893096061032	206.923298124344	214.511798179924	220.187124472073	225.464781119775	227.287034927131	226.911973868101	224.875365617854	224.894059496621	223.08110644997	221.543567442506	227.862006745515	237.324147462773	241.909001120169
Incidence	Male	Middle SDI	20 to 24	142.337836165835	148.238926930326	151.522971915154	157.390783007743	163.486499980632	169.027404802983	176.364298624076	180.71257377472	183.510154072682	187.563591794373	192.296514049314	197.369786841347	207.211826156663	219.019715712209	235.205876350667	251.177355308376	270.082856022694	293.704807298736	322.672102867014	351.19117644985	380.778047796104	388.825477682544	382.634866814332	380.462590126767	385.342166118707	380.002814561678	378.677704582709	391.636856461466	408.494263805023	414.949262000666
Incidence	Male	Middle SDI	25 to 29	205.536258288526	218.818596483298	229.695545771901	245.687274508035	264.133373427103	283.134873102146	303.777842799968	311.998680704383	313.868947012155	321.822472286587	328.40198650019	335.0483923393	346.107736002831	355.572281396334	368.523928765959	383.479215388278	402.725387020538	428.205632084513	471.105462460416	529.199541821535	583.649548143272	623.752774993488	659.030168031506	690.40284562618	710.745079266342	727.093596384181	739.228247045349	755.424742510269	776.927548475421	781.05547331131
Incidence	Male	Middle SDI	30 to 34	253.588829453029	268.390460402743	280.396782490517	303.788884480645	332.474186945238	363.657869888395	399.863543558456	420.657857037045	432.809142659532	453.535149738438	476.378647078234	502.018311679212	528.511990963604	557.293156266194	581.952930129087	592.512712285818	602.498923753497	629.794367790145	676.395476438399	734.074623825435	780.957397040931	799.470220570714	823.193518409286	856.553082966642	896.189464271931	932.511283238266	980.991630959866	1055.21763208004	1152.53681602316	1220.47931556204
Incidence	Male	Middle SDI	35 to 39	304.705315671131	322.948028535807	338.569431047999	358.589637823249	379.970083282236	402.675482207649	429.069180242103	450.002222896363	482.350720244377	523.150261343528	565.892953982641	607.97059901389	656.695270520894	697.137714600007	741.332121891421	783.337871285422	824.935433815232	871.591688473248	933.142878490132	988.541327432981	1034.92328565559	1039.27591503815	1045.31244742572	1068.82797950816	1107.83417471641	1140.26073736094	1182.08996187823	1266.09283980354	1382.43845413199	1466.70841706892
Incidence	Male	Middle SDI	40 to 44	315.502448724634	340.745961992386	362.712305863933	394.548408142593	424.771928001131	460.182333261038	496.779919680175	524.029250940291	547.327165036429	565.864988840116	588.582270693099	617.107678173759	667.053212620553	725.164985134389	798.928085707836	881.542077449422	984.424692567902	1096.37838094329	1191.49405444374	1264.87758035246	1363.86366897689	1416.58396103664	1459.15895113281	1507.08660497607	1554.39855243189	1556.1978557878	1570.60856526905	1631.86906128741	1710.97196260349	1761.66719714084
Incidence	Male	Middle SDI	45 to 49	356.34107180696	375.126801600653	393.043815321366	422.593925856084	456.844179906566	489.570615750772	538.034340573951	575.507274361668	619.526521470855	660.967285867809	714.19830485756	756.567155779213	815.469082566524	871.15998633973	928.29019616648	980.672081367188	1041.02622115647	1134.9722950125	1288.48391483862	1488.50437549814	1696.82336802811	1880.88355205338	2061.69147592869	2165.06509929919	2199.06828167281	2232.53793264118	2269.00934384656	2306.9825263071	2351.17484169084	2407.28115792849
Incidence	Male	Middle SDI	50 to 54	441.89022616156	455.908051569169	466.906768111456	484.007943529341	500.928406060295	521.264220037003	557.211079908495	589.596243836756	631.391979396108	684.018518333245	733.225075785435	796.411688637119	880.385699579101	967.906603719308	1065.77004323562	1187.68598608187	1300.01656005368	1422.21487915547	1538.84384494891	1622.85603326712	1727.45691974477	1837.61785753498	1977.51604338607	2137.17259765299	2323.48834657183	2499.64307841263	2640.05021964059	2809.34350109971	2975.94235834837	3085.57635309712
Incidence	Male	Middle SDI	55 to 59	479.181357157456	498.333076765967	512.317335186799	532.249427129804	550.602000607967	571.550340928608	599.207380561416	617.584439353962	645.360746742705	672.771291911205	703.115126111747	744.26142458193	808.282903963574	874.294010281646	979.273350234658	1077.96726219353	1199.93992433122	1334.66261975598	1500.87713138834	1653.07508931261	1867.51927800596	2050.53373466629	2214.22298629723	2285.4751541258	2320.45893509734	2370.91563769434	2420.93691016633	2537.91748717071	2722.28366584643	2937.55071547443
Incidence	Male	Middle SDI	60 to 64	376.917902442052	397.657429312457	415.031229095575	436.99525641316	456.41461722193	471.965816381831	496.188126276787	515.00527126194	533.495487637893	547.291211953495	562.87646867319	582.589728467255	612.809256898265	644.476155922843	677.350137902978	710.067369443589	752.754591486751	813.144505229803	895.532452899162	996.413415913177	1076.98851626156	1166.34000285958	1259.36364721526	1343.08258568358	1426.21617972491	1548.81988256323	1636.39350632644	1719.63731290482	1805.50676554601	1883.75444957791
Incidence	Male	Middle SDI	65 to 69	306.135660163747	321.249485522272	336.046978899692	356.087711744493	375.545794662827	397.61420649112	423.364820634114	443.307705371078	466.910301017792	484.879916985955	508.149653225445	532.412227263551	564.706955816021	593.855327537696	620.273052288875	649.912205242368	673.012487453656	698.484853770032	745.773680278046	799.735610163697	854.273609007373	898.639801411326	953.145702384763	1001.3264503422	1075.72476081714	1138.98515563958	1228.70407648396	1316.76457873174	1418.77159449177	1521.31122985843
Incidence	Male	Middle SDI	70 to 74	225.125073573331	237.155225611305	249.28394980348	263.646978346612	277.999391611278	292.577083332918	308.994272054322	326.267689053261	348.422942390962	368.615809199591	394.066854715539	418.436288779482	448.017907780552	474.1411161479	503.976801293243	535.926197074455	568.611262318989	598.502769393596	636.935173961333	671.551084762251	705.160653550982	726.316874462733	750.727590600096	771.47891623497	789.940348855348	816.041487224627	859.571499130884	913.827204589494	979.7189834477	1064.33310667896
Incidence	Male	Middle SDI	75 to 79	185.649826604415	192.003682036985	198.826529011283	208.541526655946	217.954571950652	229.623392351583	244.132425331246	258.714228120506	275.656094182707	292.253695005634	314.66386182055	340.501028438359	373.142617174181	407.417285139876	448.888853567193	492.292570792046	535.783523573588	584.949105613821	651.566440402901	728.293378255946	806.290513112536	872.961585746067	936.326130493823	986.81557583628	1015.33808570014	1033.12853882214	1047.94709557636	1069.62458806799	1102.90057044958	1132.89184304731
Incidence	Male	Middle SDI	80 to 84	97.9619297063236	102.535081088525	107.134580847401	112.923734469422	119.220509342448	125.067639676332	131.60272873721	138.082603831279	146.194382428333	153.318261267316	162.250839018708	173.788709515714	187.311551814427	201.756807255901	221.806736061694	242.25072434631	263.215822635005	289.568752696074	326.190813365127	368.644315346746	416.875640935135	450.082308374779	479.05054378994	517.818542658724	553.702083670761	568.298841276702	584.8905986275	603.897675215194	626.270724817554	642.645373489121
Incidence	Male	Middle SDI	85 to 89	43.8916003269183	46.4390638452609	49.0764488945617	51.5791547431985	53.8618774514501	56.6102358676763	59.8757770690263	62.7665915017889	66.8001439935805	69.8815362700024	72.8296755421025	76.6738275971548	81.9771336423746	87.3667797083277	94.1491999457363	102.552580122869	111.370094482971	122.753023032985	137.977028705627	155.641392545541	174.886003150524	194.74198232903	216.481440510466	237.221041563151	250.653389955381	264.248959988614	277.067454169551	287.908456442481	303.253840304319	322.207336377929
Incidence	Male	Middle SDI	90 to 94	7.899532940391	8.3966255819284	8.98389309258686	9.78475355268402	10.6985056360265	11.8482414909133	12.9775622691299	13.9474961350088	14.8505928857864	15.5799101287444	16.1320438705865	16.7793012016181	17.7674623168705	18.6397745675386	19.9792460354534	21.3874508526463	22.6118887542686	24.2590861098984	26.6005936108059	28.885981652384	31.1686531760685	33.2701831965757	35.673609565243	37.7565700142048	39.2352685872495	41.6094562688966	44.4095094119445	47.5048625956023	52.011474010836	57.1601302371348
Incidence	Male	Middle SDI	95 plus	1.23582471235415	1.29948360605497	1.38009015857009	1.46281261782131	1.55818303137656	1.68631852750853	1.87184658794953	2.04448443735388	2.3132218743219	2.63317398946424	2.98975004881862	3.37558997632904	3.80337743639904	4.12064060580178	4.40348561754075	4.65141638115126	4.82134632393993	5.14394680129955	5.66673352596661	6.34864512513462	7.12100946584043	7.81879149464167	8.62126526476453	9.33158252120215	9.89702151679999	10.5213160398287	10.9868100528043	11.7561529280141	12.5730223020631	13.4133358726538
Incidence	Both	Low-middle SDI	5 to 9	99.9696692862885	103.084488586073	105.843833641153	109.89452934291	114.905135459713	119.502607676129	123.715967286375	127.616769386936	129.486889798774	127.761847470283	128.637485163885	129.797915814297	127.108200633012	125.425220212843	128.332135023074	134.634146961733	139.633626798082	143.18699708521	149.578012769984	154.338503755256	155.570547767171	160.438943729593	164.990287804543	166.641133291635	166.576808203986	168.98560305985	172.947215497655	176.724532766276	183.446834110873	189.497427533535
Incidence	Both	Low-middle SDI	10 to 14	135.912423892748	140.895335193846	145.898972865725	151.477871093186	157.294778979125	163.088952434367	167.71729475963	175.128232375014	182.529105877988	193.25745500966	203.39854190046	204.319603188864	198.5571138863	191.907903973692	194.465052229505	208.061261228815	216.484660924267	218.510099705189	220.186304747093	227.555883376309	237.598303525938	239.963604755299	237.027218610743	235.08926472013	238.268051163797	243.373938552006	243.823083736825	245.065608195193	256.661007050062	262.98140066196
Incidence	Both	Low-middle SDI	15 to 19	332.55966819878	342.783424407144	349.199727785054	362.930718093765	369.708640784275	380.370050060193	394.55905294947	416.52891688487	433.625545181116	461.187478459234	486.834688387425	489.232351301939	497.093884380063	514.436142509865	529.77204441976	558.266627207218	568.906515256845	570.359640670575	576.712340618524	587.908354607889	607.052199273525	613.456966796963	610.568584692367	620.10741497664	614.509982687807	614.940049462314	622.82648639897	640.158298585391	687.555794986815	715.143787642231
Incidence	Both	Low-middle SDI	20 to 24	559.145523737668	576.380598130532	592.97841551169	616.299268227787	638.263221506379	661.41633971115	694.983204717333	744.736764182582	778.558171888583	816.003765235377	852.208235448514	868.929819804708	889.859079919173	877.734786728833	901.620301023267	961.204520269009	1023.49060931785	1055.18648918333	1072.6070861705	1091.85950809297	1148.83944333878	1180.49351443434	1181.96794980103	1179.08132237831	1140.0113608193	1160.75408384686	1213.84778304605	1266.78411331859	1367.36692517152	1451.64869884086
Incidence	Both	Low-middle SDI	25 to 29	703.699907014687	726.435847264189	755.531893818829	793.223446196235	855.048508984017	905.879448737813	957.697532942766	1024.2672700559	1068.94634496382	1124.51976078096	1183.72733379224	1223.10546194147	1224.12643827664	1196.2258461495	1212.46700635494	1282.83070276624	1337.13139561767	1365.03205585492	1398.77541873216	1460.36417098545	1569.69887586392	1610.13308749983	1606.69710247172	1658.56481139515	1650.07633038835	1696.70796816197	1768.93485908076	1858.10289186082	1994.16729134046	2110.69996030003
Incidence	Both	Low-middle SDI	30 to 34	734.26901239275	763.546344312836	798.093434434803	847.256001547052	917.174697548716	981.332976003193	1050.0487628554	1140.79340902069	1203.09673158471	1259.75350299038	1334.38740235437	1391.72243075788	1391.31146767045	1395.06950301499	1440.68258206107	1486.44846266921	1560.25236150773	1602.95083880179	1646.49973406273	1690.43071876014	1771.33533363388	1825.7959882652	1843.15515837246	1917.34221995442	1958.91608216406	2043.83302431383	2131.18156392731	2225.42074460925	2391.91697038574	2524.81092733663
Incidence	Both	Low-middle SDI	35 to 39	758.846196210944	775.47827687925	802.21759998607	843.035196791815	889.320030188447	930.81011537884	974.265004339522	1053.60855808968	1126.41123798869	1196.72137015934	1284.62261815395	1371.59650576783	1458.52218344978	1455.38790493916	1470.51322283738	1558.70196319215	1664.5600720957	1726.80762328579	1779.87623073718	1827.2565861596	1908.52191266164	1961.03337245202	2005.23237995715	2099.33022721341	2122.69482564579	2196.69263122364	2294.05510663257	2399.44914605861	2566.17555775571	2705.98862172707
Incidence	Both	Low-middle SDI	40 to 44	739.256530773535	769.457431237871	804.561294981113	854.116456863887	908.701735610103	968.732768661605	1016.55266881334	1081.37376337259	1124.03861910764	1159.57959515857	1199.7222542344	1256.75206055277	1325.33588191349	1383.25675875631	1446.5232836798	1539.70785286657	1654.49257455457	1770.21292378014	1875.4513581447	1920.4069158443	1999.17757921772	2076.62741069935	2153.68812782748	2274.83684688022	2347.52154356761	2429.34770773304	2531.43975182873	2643.88787221899	2761.98541071394	2871.96271099753
Incidence	Both	Low-middle SDI	45 to 49	704.628366683121	717.338197988908	742.082385542813	772.80256283618	824.451593301298	855.865026736199	923.187126869506	988.254769473988	1034.96637717706	1088.97073697223	1159.5913174212	1196.95563020407	1250.48049290414	1277.7871131064	1327.49010452247	1402.78243343924	1479.22585630653	1556.22351375324	1646.71961627291	1764.92502564258	1919.27363672168	2030.28865608655	2124.69234081686	2225.45918040094	2273.78665407359	2381.56620447069	2487.88211294072	2586.81049016504	2715.45690062497	2835.1177039083
Incidence	Both	Low-middle SDI	50 to 54	782.360010173471	797.140986076016	813.873800368563	839.234562787872	877.759074857898	907.324148946951	964.624019501741	1018.42063938773	1038.22898467538	1057.72548183929	1084.61904546943	1151.82137485231	1209.75759236533	1264.27943947044	1303.78284235298	1406.23661267665	1482.73336679691	1567.83504154769	1644.0333715507	1717.80592599804	1835.62286063196	1933.13353227194	2035.90231295034	2211.66853467838	2402.99435836099	2617.74424359733	2758.62519190039	2892.84538843465	3044.51143676601	3182.66961294877
Incidence	Both	Low-middle SDI	55 to 59	745.597924089779	769.677716190876	795.916229991235	827.991442868463	859.190988692678	886.965429301774	922.429815597934	966.712471206767	994.780583911424	1019.92630202834	1057.42036376999	1097.15536049655	1145.79604670959	1182.73894667996	1218.13063048346	1274.2024738054	1370.15584086688	1457.64494786342	1541.56581318142	1616.30693267477	1752.43229929284	1842.33778152618	1946.21933506789	2032.79292335772	2124.96656804826	2283.61276547578	2406.59052981611	2526.48442214406	2673.19604358395	2839.13092327391
Incidence	Both	Low-middle SDI	60 to 64	707.679727039806	730.682625479346	757.340385635846	787.008957181356	818.848687816306	843.336670702912	882.220233030457	944.392613576184	985.953166155904	987.467529014314	1014.62794779303	1047.454968301	1092.82478308934	1137.0955874089	1158.17158334201	1210.60568764781	1285.53254417105	1370.02614305924	1429.1879346702	1468.24048553968	1524.76505890097	1640.03081835781	1752.47709104823	1828.63651686684	1903.23828953902	2079.37775068198	2159.25705029102	2236.34139584103	2337.03931517019	2449.59069353625
Incidence	Both	Low-middle SDI	65 to 69	581.601700978244	604.367096862921	629.239346430449	661.328469255518	695.017507420358	726.707983215965	762.165733441503	815.785639066367	857.135871659799	878.366676490181	919.752496314389	971.418750059497	1019.65407350626	1044.25894219314	1053.84618835044	1116.7902125361	1186.31474386386	1233.53695513916	1277.10906952499	1327.15847308795	1400.40136211772	1458.09130210425	1516.86011376178	1545.94431614059	1573.46932754601	1657.28464515851	1780.52687814762	1881.14051078099	1994.74768982156	2117.05984958941
Incidence	Both	Low-middle SDI	70 to 74	463.019939730337	481.942027336638	499.897822958508	520.6478840228	538.198231408673	557.788139779566	583.393877592908	628.289882626612	668.13028296143	698.967346316613	744.515188142978	794.902954096358	838.124134639731	859.011781476636	871.604963135368	927.427788917219	990.253699646344	1033.106160848	1074.28263620198	1097.85776800688	1139.07288901758	1180.62898963561	1228.42157740788	1259.25919660436	1258.77188118758	1311.56879832326	1388.61003231159	1470.3059937496	1541.16628201191	1629.42296540384
Incidence	Both	Low-middle SDI	75 to 79	319.254947029976	326.956625543003	336.291332590411	349.305121477413	361.193141811132	375.402848416469	392.101421965414	417.128545917751	438.619411282858	454.494487013988	479.290854432463	508.340296738882	541.081589815568	565.876405352354	591.356590094936	639.005331747665	691.28404378351	728.716371674488	766.625732294098	783.667200962855	809.874415338834	849.552574926645	886.81844580533	937.241704465425	977.304769688004	1014.08333108793	1043.18728431168	1081.84337705066	1133.35280826846	1174.73772389567
Incidence	Both	Low-middle SDI	80 to 84	161.063311365658	166.634607019502	172.072985467733	178.487800127032	183.603117015884	189.482229097561	195.731049877904	205.909029960991	217.088331265545	227.276340799646	239.501294909696	252.345513166816	267.082819539585	277.68522770231	286.427524092326	306.351858003958	329.467015515257	350.085947573026	373.333876586499	384.42748197624	400.031604428933	424.625708318809	452.740994403747	499.446449032898	542.731517450581	562.606444857597	583.463763724024	615.984210436378	651.66971346406	677.098430763629
Incidence	Both	Low-middle SDI	85 to 89	59.2960781029994	62.7436987949622	66.5051997387267	70.6492071474124	74.1851989013023	78.0142724420252	81.5569584217696	85.7330466618229	90.3561127070471	94.3805920508572	98.7250513950136	102.748701632972	107.962673485764	112.36808171198	116.765922489417	124.47044006165	132.56221958623	139.633527620343	146.980704673213	151.107892843991	157.106290200666	165.537500073594	176.243375068505	199.479637892946	217.733664656813	226.020789307099	235.789841361202	249.796890612458	267.806558883801	281.456880149296
Incidence	Both	Low-middle SDI	90 to 94	12.495832058665	13.2742418845269	14.2809614594495	15.3802777883713	16.4928584413114	17.6691914806251	18.8790265108757	20.1946304489396	21.5854770458761	22.7786016789031	23.97454273907	25.0983742182391	26.3285731819811	27.5027529078378	28.654574571959	30.1873435152921	31.8165409515028	33.4388707156141	35.1796293430141	36.4428196966591	37.896845237775	39.4233048907336	41.3622319481729	46.007015343016	49.7800333457973	51.8342546912815	55.0890314488572	59.4255832371391	65.2257244456463	70.319952959327
Incidence	Both	Low-middle SDI	95 plus	2.51953102485425	2.6687949824112	2.88020104344959	3.09543988236305	3.32669211392645	3.54219486193421	3.77607783535239	4.01860207715815	4.33289363166084	4.67566962222011	4.99201856617561	5.38892736057432	5.91119424308602	6.43191397285733	6.95451477426538	7.5968724215602	8.10200382248337	8.72246185311057	9.49614473721562	10.1432052208339	10.7532958085469	11.2801057581731	11.7375750947375	12.6171779484976	13.7428251175686	14.4615650955069	15.0792571569074	15.8722139825979	16.7693254010265	17.6377000831836
Incidence	Female	Low-middle SDI	5 to 9	61.6162257301874	63.9586867697482	64.9354616106087	67.7835374847277	71.5639043892784	75.0159543103992	78.0999294712528	80.714953155471	81.6611171557929	80.5991614245881	80.9948221262702	81.239834945021	78.7660741594929	77.2961337371827	79.0001176426218	83.2903293094913	86.4250797240317	88.3301670199627	92.2827006280495	94.963023268604	95.7541122753999	98.4113055749599	100.770759123194	103.099196295648	104.003201322498	106.304801720534	109.931170898823	113.23468005853	117.761012560642	122.021867277026
Incidence	Female	Low-middle SDI	10 to 14	97.9665867922232	102.096862471036	104.946279587087	109.128217678545	113.169861741621	117.126356877651	120.020149903858	125.374389159393	131.070631087702	138.583951486978	145.169255564759	145.087437988458	141.621704433004	136.209546590735	136.942298404619	147.41647292576	154.508475010677	155.178381347128	154.253581916669	155.225544236048	159.174081341272	161.075926381726	159.680258030065	159.898788103119	160.787672359311	165.426306056818	167.654629405642	168.884832049202	176.997865711103	182.221207372183
Incidence	Female	Low-middle SDI	15 to 19	281.590161259389	289.9071863764	295.342779014795	307.972076607406	314.18575727412	323.52200653026	337.151479790453	354.846643833448	366.605801994467	390.653854408398	413.626541734207	414.232109121036	421.109301244159	436.719206718281	447.340470908528	470.047739415224	476.818153801116	477.172303606769	480.276843499632	489.492127677079	506.56271338719	510.652370023425	506.038119391516	513.236756481822	503.548107205949	504.867928623996	514.838445249749	529.8991452476	568.749112344843	593.471566393515
Incidence	Female	Low-middle SDI	20 to 24	484.196641453106	499.695092883221	515.014715853736	535.848805943543	554.935737927951	575.60706633184	606.006745076109	649.257490646687	677.134896453409	710.211760322642	741.618390491462	755.312460195026	773.863184953262	760.434375445801	778.252123413669	828.863323915309	881.663154146569	904.779895719747	913.770958184658	926.654856010588	977.103313769947	1004.90204442117	999.823527776185	994.645743586422	957.132540039851	976.659806705226	1023.07113541031	1066.78704600658	1151.605488566	1224.99674036553
Incidence	Female	Low-middle SDI	25 to 29	599.388365663216	618.658138515364	644.452046322052	676.191364377845	728.646789660407	772.252868955471	817.428004171783	874.631412560766	910.259188586358	955.132332920275	1005.22072521965	1040.90048684182	1037.75431717411	1009.39537767641	1019.04118659754	1080.33556941966	1119.56057749073	1138.9309853102	1163.47159309162	1207.94149134597	1294.65303861233	1327.45206572479	1322.23027276246	1366.95610750904	1354.21777529875	1400.30400192739	1466.59611511075	1538.90587960566	1643.21721067243	1737.72913556442
Incidence	Female	Low-middle SDI	30 to 34	622.54377869441	645.914913222644	676.55972497663	717.75656652775	777.36716964103	832.038294916959	889.487944160202	966.797270427902	1019.3160513354	1065.97490593348	1130.05315461424	1176.63770694474	1168.46806157676	1167.77869317947	1203.24543749667	1237.57578727651	1293.19144305967	1318.70486670133	1346.05045401566	1376.33635811832	1442.2555441976	1485.5941609495	1490.81082637552	1555.75954215445	1586.50927528906	1659.29573591585	1722.60022781244	1788.97017558979	1921.90529112827	2024.58402647311
Incidence	Female	Low-middle SDI	35 to 39	625.118569637564	641.197617967086	665.239808115784	698.094607484652	732.683647470235	764.652415315402	801.300124831612	864.30122675364	917.432514820469	968.88093369826	1043.04270771169	1116.59835067	1187.47036304161	1181.78670813119	1187.85273050323	1254.99891306947	1333.40911791978	1369.96361147169	1397.74174933186	1426.26937232425	1489.77387702201	1532.32583494661	1567.25532918082	1651.32108506065	1662.59760184602	1723.16797666089	1798.4499393282	1873.89819955458	1997.85922150395	2102.95181756325
Incidence	Female	Low-middle SDI	40 to 44	592.442467671317	618.529448180932	649.517795138404	689.500633115093	731.065393332588	778.989816785847	815.401376717494	865.738587321273	901.208267065347	931.493247746206	957.434179475499	1001.68315494169	1058.42906310478	1100.55843932883	1145.25216110723	1217.39525419586	1299.29237331072	1379.17892377703	1455.17282894992	1484.58971908657	1541.88061561131	1596.12861888664	1645.03408140448	1746.04990360458	1811.44143333674	1889.7364686796	1962.25918086767	2041.78774904563	2131.943621411	2215.91506481524
Incidence	Female	Low-middle SDI	45 to 49	527.758976183111	533.160791100427	553.753141523815	576.171149372454	620.851020916667	647.009724528506	699.332787628645	748.673156239516	785.386590590161	823.956191918955	874.41970170151	900.286492892202	942.357013451609	961.27984019093	1001.37563153469	1053.27794386098	1100.33914632608	1146.03694617141	1201.72392495624	1278.85775065121	1387.72148011679	1455.80831370781	1497.32849911922	1564.77939180682	1609.97620258412	1695.37307135699	1773.76964388934	1848.28755359518	1945.9502055028	2032.19173306903
Incidence	Female	Low-middle SDI	50 to 54	565.759427394275	577.708683276543	592.787806585134	611.032011989652	640.198302703475	663.00841614401	706.779060039879	743.636659761917	755.852417777846	768.435601276535	785.471199097761	837.88072183707	879.178755137651	914.829981390888	938.111094593674	1006.7491739847	1053.4817768736	1102.93864947633	1146.17509238531	1202.65824398507	1295.52463759451	1358.21137706995	1412.10141478866	1537.93567449234	1687.55565344292	1853.81641189769	1954.75369383539	2043.1572895336	2136.09849232007	2230.58914368219
Incidence	Female	Low-middle SDI	55 to 59	516.692505083747	533.27991774425	554.661076103539	577.099835108049	599.422398937441	619.106156674671	644.683083572017	673.956470923107	691.74119093298	708.295228218468	734.981789325734	764.008720218385	797.357225963587	820.037909839623	849.590237199448	884.468741509101	945.156442879691	1005.15979225048	1055.52339324985	1090.44897819729	1166.68746494371	1219.19086851866	1276.6577288346	1341.93002756511	1420.17750801334	1532.78826853276	1611.5201032362	1690.59021681222	1786.93115042271	1888.78691515415
Incidence	Female	Low-middle SDI	60 to 64	490.079961165545	504.840131897288	525.747284256574	546.908193667973	571.429653849982	590.791788652058	618.398325462704	662.909950495826	695.296519366279	700.811040826003	722.310712051998	746.104532394361	780.774745963445	810.039071436758	823.311182509417	861.677501300922	911.361239709116	965.312512717303	997.116455416729	1017.93699786567	1056.46641977098	1143.21199521963	1226.38653660605	1287.87603820223	1339.95636234958	1463.03836350156	1513.70018477637	1565.5326503615	1634.84755252455	1711.28044161022
Incidence	Female	Low-middle SDI	65 to 69	400.814768402496	416.720215506279	434.186467257468	455.469792901415	477.451576604978	500.164375231909	524.567185878352	560.611508862196	591.448631137704	612.676744610724	642.172629916507	681.272144958387	719.657868844831	736.050097216515	743.783839026102	788.321675677576	833.945867754537	864.842921531894	886.033871359975	912.455739896428	958.712779978096	1001.83107335912	1046.95809268716	1071.28088561479	1087.11459011528	1145.44692666273	1230.39332345738	1300.14325813036	1378.78676074832	1463.97211667386
Incidence	Female	Low-middle SDI	70 to 74	319.407114184631	332.82287060228	346.29661032624	360.030346674934	370.997903799973	384.197954137911	399.961052864493	428.06603794736	455.333818158606	479.461633328823	509.46439059332	545.790355458089	578.240169657261	591.440021926053	603.010874312853	644.378004972724	689.321896374367	719.757827857099	743.409018924606	756.898492048085	787.035449522035	816.36613494818	841.951866827717	858.431206794751	856.791577944661	895.218993385542	945.372114676884	996.332787382181	1043.39997578301	1102.7473280219
Incidence	Female	Low-middle SDI	75 to 79	209.743129432792	215.508637364996	222.552010281684	231.254436080315	238.970865910197	248.649728004579	259.281359208187	275.051600677944	289.11191912519	300.263246061473	314.635411244368	332.644964392324	353.595094106424	365.922927069544	380.8503751307	410.378186051962	442.79153610044	465.552056702594	485.96521399767	490.183119084021	502.908041164076	529.278486641765	550.832333038602	577.809126301802	604.057695663277	630.321865308077	646.474408557395	666.657213069831	698.21468525671	723.638355417036
Incidence	Female	Low-middle SDI	80 to 84	106.767441938995	110.340186611307	114.078636390225	118.152736580176	121.224062430695	125.177229126104	129.336096164194	135.881728539622	143.679214566338	151.470796128655	159.771596037721	168.698493915849	178.577578069251	184.151490809894	189.280518922064	201.832710041092	215.548166869436	227.496751199772	240.012619071543	244.245231549889	250.820960548999	266.801482283055	284.222180721159	307.828804422099	333.830962293764	352.434796371508	368.95321366508	388.950646951244	410.974754381901	428.170905079692
Incidence	Female	Low-middle SDI	85 to 89	39.0083870925277	41.184471145378	43.6023695454428	46.0793793435251	48.105556661613	50.5879626960449	52.8745918180799	55.2895023346579	58.3164210683463	61.3128135926568	64.288882798581	67.081587524441	70.5084476378881	72.915992155271	75.7949152631988	80.7820064102079	85.3709816588809	89.3971819734582	93.4360960638817	95.2042022565656	98.2480538574339	103.512842471085	109.359367869422	120.91355047923	130.500661314853	136.902593061312	144.387330958335	153.136522888684	164.115931447722	173.211227904461
Incidence	Female	Low-middle SDI	90 to 94	8.52076109719072	9.0068900129827	9.6535476276372	10.3192543512157	11.0195169507375	11.8069877279	12.6651263432704	13.4397263674024	14.3175141266854	15.0914707614933	15.9026329657391	16.6506164159439	17.4006342123987	18.0423729749955	18.7871117409281	19.7734308402833	20.6879742143978	21.7083246242894	22.8711951590313	23.6980187767933	24.6218615401181	25.8609988680013	27.1851238269704	29.7077351510906	32.0102880761164	33.6321036698059	35.9992475379752	38.6317804606417	41.9938280077011	45.1709427104093
Incidence	Female	Low-middle SDI	95 plus	2.03692624702534	2.15085904098209	2.31641467438974	2.48483288700481	2.6655314400422	2.8383060960479	3.03388534399372	3.18615870483131	3.39922693788601	3.66175568606269	3.89282384330679	4.20982415570938	4.619168224803	4.99089834636589	5.39449712278025	5.8780248735299	6.20234360033978	6.64534888010477	7.25279808448955	7.73712140230756	8.15506911681584	8.546772890543	8.80955512275367	9.34924927098909	10.2010927361244	10.7392005574783	11.1744478580444	11.7398917424765	12.4698221264183	13.1156495237594
Incidence	Male	Low-middle SDI	5 to 9	38.3534435561011	39.1258018163248	40.9083720305438	42.1109918581826	43.3412310704342	44.4866533657301	45.6160378151227	46.9018162314649	47.8257726429812	47.1626860456947	47.6426630376144	48.558080869276	48.3421264735191	48.1290864756606	49.3320173804523	51.3438176522419	53.2085470740505	54.8568300652477	57.2953121419349	59.3754804866524	59.8164354917706	62.0276381546331	64.219528681349	63.5419369959873	62.5736068814879	62.6808013393162	63.0160445988328	63.4898527077457	65.6858215502315	67.4755602565089
Incidence	Male	Low-middle SDI	10 to 14	37.945837100525	38.7984727228096	40.9526932786378	42.3496534146407	44.1249172375042	45.9625955567158	47.6971448557724	49.7538432156213	51.458474790286	54.6735035226826	58.2292863357019	59.2321652004057	56.9354094532966	55.6983573829568	57.5227538248855	60.6447883030552	61.9761859135897	63.3317183580614	65.9327228304243	72.3303391402612	78.4242221846661	78.8876783735733	77.346960580678	75.1904766170114	77.4803788044861	77.9476324951878	76.1684543311822	76.1807761459918	79.6631413389591	80.760193289777
Incidence	Male	Low-middle SDI	15 to 19	50.9695069393916	52.8762380307435	53.8569487702586	54.9586414863583	55.5228835101546	56.8480435299335	57.4075731590174	61.682273051422	67.0197431866499	70.5336240508359	73.2081466532177	75.0002421809029	75.9845831359045	77.716935791584	82.4315735112319	88.2188877919943	92.0883614557283	93.1873370638061	96.4354971188923	98.4162269308099	100.489485886334	102.804596773538	104.53046530085	106.870658494818	110.961875481858	110.072120838318	107.988041149222	110.259153337791	118.806682641972	121.672221248716
Incidence	Male	Low-middle SDI	20 to 24	74.9488822845624	76.6855052473101	77.9636996579538	80.4504622842444	83.3274835784276	85.8092733793096	88.9764596412242	95.4792735358953	101.423275435174	105.792004912734	110.589844957051	113.617359609682	115.995894965911	117.300411283032	123.368177609598	132.3411963537	141.827455171279	150.406593463583	158.836127985847	165.20465208238	171.73612956883	175.591470013172	182.144422024844	184.435578791884	182.87882077945	184.094277141629	190.776647635735	199.99706731201	215.761436605512	226.651958475332
Incidence	Male	Low-middle SDI	25 to 29	104.311541351471	107.777708748825	111.079847496777	117.03208181839	126.40171932361	133.626579782342	140.269528770983	149.635857495138	158.687156377458	169.387427860683	178.506608572582	182.204975099642	186.372121102531	186.830468473096	193.425819757399	202.495133346583	217.570818126939	226.101070544722	235.303825640537	252.422679639483	275.045837251589	282.681021775036	284.466829709265	291.608703886116	295.858555089592	296.403966234579	302.33874397001	319.197012255158	350.950080668033	372.970824735607
Incidence	Male	Low-middle SDI	30 to 34	111.72523369834	117.631431090191	121.533709458173	129.499435019302	139.807527907686	149.294681086234	160.560818695202	173.996138592784	183.780680249304	193.778597056903	204.334247740132	215.084723813138	222.84340609369	227.290809835516	237.437144564404	248.872675392701	267.060918448053	284.245972100466	300.44928004707	314.094360641827	329.079789436283	340.201827315695	352.344331996938	361.582677799973	372.406806874999	384.537288397974	408.581336114863	436.450569019458	470.011679257472	500.22690086352
Incidence	Male	Low-middle SDI	35 to 39	133.72762657338	134.280658912164	136.977791870286	144.940589307163	156.636382718211	166.157700063438	172.96487950791	189.307331336044	208.978723168224	227.840436461079	241.57991044226	254.998155097834	271.051820408169	273.601196807972	282.660492334152	303.703050122676	331.150954175918	356.844011814107	382.134481405319	400.987213835346	418.748035639635	428.707537505413	437.977050776331	448.009142152761	460.097223799771	473.524654562748	495.605167304369	525.550946504032	568.316336251764	603.036804163821
Incidence	Male	Low-middle SDI	40 to 44	146.814063102217	150.927983056939	155.043499842708	164.615823748794	177.636342277514	189.742951875758	201.151292095849	215.635176051315	222.830352042289	228.086347412364	242.288074758902	255.068905611077	266.906818808709	282.698319427474	301.271122572575	322.312598670708	355.200201243854	391.034000003114	420.27852919478	435.817196757731	457.296963606408	480.498791812718	508.654046422992	528.786943275639	536.080110230871	539.611239053435	569.180570961052	602.100123173361	630.041789302946	656.047646182282
Incidence	Male	Low-middle SDI	45 to 49	176.86939050001	184.177406888481	188.329244018998	196.631413463726	203.60057238463	208.855302207692	223.85433924086	239.581613234472	249.579786586894	265.014545053273	285.171615719695	296.669137311866	308.123479452535	316.507272915468	326.11447298778	349.504489578262	378.886709980442	410.186567581822	444.995691316674	486.067274991369	531.552156604885	574.48034237874	627.363841697643	660.679788594124	663.810451489467	686.193133113696	714.11246905137	738.522936569854	769.506695122164	802.925970839273
Incidence	Male	Low-middle SDI	50 to 54	216.600582779196	219.432302799472	221.085993783429	228.20255079822	237.560772154423	244.315732802941	257.844959461862	274.783979625811	282.376566897535	289.289880562754	299.147846371673	313.940653015241	330.578837227676	349.449458079557	365.671747759301	399.487438691945	429.251589923307	464.896392071365	497.858279165391	515.147682012969	540.098223037448	574.922155201994	623.800898161674	673.732860186037	715.438704918076	763.927831699635	803.871498064996	849.688098901043	908.412944445946	952.080469266575
Incidence	Male	Low-middle SDI	55 to 59	228.905419006032	236.397798446626	241.255153887696	250.891607760414	259.768589755236	267.859272627103	277.746732025918	292.75600028366	303.039392978444	311.631073809876	322.438574444257	333.146640278168	348.438820746005	362.701036840333	368.540393284013	389.733732296301	424.999397987187	452.485155612941	486.042419931574	525.857954477478	585.744834349126	623.146913007524	669.561606233288	690.862895792617	704.789060034922	750.824496943024	795.070426579904	835.894205331841	886.264893161245	950.344008119758
Incidence	Male	Low-middle SDI	60 to 64	217.599765874262	225.842493582058	231.593101379272	240.100763513383	247.419033966324	252.544882050853	263.821907567753	281.482663080358	290.656646789625	286.65648818831	292.317235741028	301.350435906643	312.050037125894	327.056515972145	334.860400832588	348.928186346883	374.17130446193	404.713630341934	432.071479253472	450.30348767401	468.298639129989	496.818823138186	526.090554442174	540.760478664608	563.281927189431	616.339387180424	645.556865514644	670.808745479529	702.191762645642	738.310251926024
Incidence	Male	Low-middle SDI	65 to 69	180.786932575748	187.646881356642	195.052879172981	205.858676354103	217.565930815381	226.543607984056	237.598547563151	255.174130204171	265.687240522095	265.689931879458	277.579866397883	290.14660510111	299.996204661433	308.208844976622	310.062349324335	328.468536858525	352.368876109321	368.694033607263	391.075198165015	414.70273319152	441.68858213962	456.260228745134	469.902021074618	474.6634305258	486.354737430721	511.837718495785	550.133554690242	580.997252650623	615.960929073238	653.087732915548
Incidence	Male	Low-middle SDI	70 to 74	143.612825545706	149.119156734358	153.601212632267	160.617537347866	167.200327608701	173.590185641655	183.432824728415	200.223844679252	212.796464802824	219.50571298779	235.050797549658	249.11259863827	259.88396498247	267.571759550583	268.594088822515	283.049783944495	300.931803271977	313.348332990905	330.873617277375	340.959275958794	352.037439495547	364.262854687433	386.469710580163	400.827989809604	401.980303242923	416.349804937716	443.237917634706	473.973206367418	497.766306228899	526.675637381932
Incidence	Male	Low-middle SDI	75 to 79	109.511817597185	111.447988178007	113.739322308728	118.050685397098	122.222275900936	126.75312041189	132.820062757227	142.076945239807	149.507492157668	154.231240952516	164.655443188096	175.695332346558	187.486495709144	199.95347828281	210.506214964235	228.627145695703	248.49250768307	263.164314971893	280.660518296428	293.484081878834	306.966374174758	320.27408828488	335.986112766729	359.432578163623	373.247074024727	383.761465779851	396.712875754288	415.186163980832	435.13812301175	451.099368478633
Incidence	Male	Low-middle SDI	80 to 84	54.2958694266632	56.2944204081949	57.9943490775083	60.3350635468552	62.3790545851894	64.3049999714566	66.3949537137098	70.0273014213693	73.409116699208	75.8055446709907	79.7296988719753	83.6470192509679	88.5052414703336	93.5337368924161	97.1470051702613	104.519147962865	113.918848645821	122.589196373253	133.321257514956	140.182250426351	149.210643879933	157.824226035755	168.518813682587	191.6176446108	208.900555156817	210.171648486089	214.510550058944	227.033563485134	240.694959082158	248.927525683936
Incidence	Male	Low-middle SDI	85 to 89	20.2876910104717	21.5592276495842	22.9028301932839	24.5698278038873	26.0796422396893	27.4263097459803	28.6823666036897	30.443544327165	32.0396916387008	33.0677784582004	34.4361685964325	35.6671141085313	37.4542258478759	39.4520895567094	40.9710072262183	43.6884336514424	47.1912379273497	50.2363456468851	53.544608609331	55.9036905874254	58.8582363432317	62.0246576025092	66.8840071990829	78.5660874137167	87.2330033419601	89.118196245786	91.4025104028666	96.6603677237741	103.690627436079	108.245652244835
Incidence	Male	Low-middle SDI	90 to 94	3.9750709614743	4.26735187154415	4.6274138318123	5.06102343715563	5.47334149057387	5.86220375272507	6.21390016760533	6.75490408153715	7.26796291919068	7.6871309174098	8.07190977333089	8.44775780229517	8.9279389695824	9.46037993284234	9.86746283103094	10.4139126750088	11.128566737105	11.7305460913247	12.3084341839828	12.7448009198658	13.274983697657	13.5623060227323	14.1771081212025	16.2992801919254	17.7697452696809	18.2021510214756	19.089783910882	20.7938027764974	23.2318964379453	25.1490102489177
Incidence	Male	Low-middle SDI	95 plus	0.482604777828918	0.517935941429112	0.563786369059846	0.61060699535824	0.661160673884245	0.70388876588631	0.742192491358666	0.832443372326841	0.933666693774832	1.01391393615742	1.09919472286881	1.17910320486493	1.29202601828301	1.44101562649143	1.56001765148513	1.7188475480303	1.89966022214359	2.0771129730058	2.24334665272606	2.40608381852639	2.59822669173106	2.73333286763006	2.9280199719838	3.26792867750846	3.54173238144426	3.72236453802859	3.90480929886297	4.13232224012146	4.29950327460829	4.52205055942423
Incidence	Both	Low SDI	5 to 9	29.5513277942594	30.7171572715841	31.7132557197202	32.5975892795987	32.7727377490145	32.9790495791915	33.9492120185715	35.2798676142463	36.783865622269	37.8998069082778	39.5537085174347	41.7133320154819	44.1635038761376	47.2103551238601	50.8973318333106	54.7829983837467	58.3398133858299	61.9051588247356	65.9973537877012	69.103854154644	71.1550590110407	73.7210530976834	77.201098480694	83.1611862206377	86.688040140114	90.8058686178555	95.2481812062676	100.159282292249	105.495516551395	109.305904464179
Incidence	Both	Low SDI	10 to 14	55.9255282957105	58.5987593488612	61.3800263020984	63.7235831991669	64.789143589805	65.6906364724812	67.1668102678137	69.3548802763509	72.9257599719604	76.7259321954209	79.9040485946702	82.0197446891322	84.5929217539199	87.3888610228472	92.3972271664429	98.6082892659249	102.741244338091	106.519275686094	110.54291976102	113.354737848214	116.207704144073	118.432770811943	119.961015693518	125.42456644401	130.035351086565	134.189374617816	138.171376496113	143.396456297601	150.825944147969	155.418861116327
Incidence	Both	Low SDI	15 to 19	137.616308000114	144.163991807562	151.13830756466	157.777350586014	162.132064941504	167.009529251361	173.182141354491	181.141935795024	191.362936848547	200.176278082423	207.166577944668	210.274856633189	215.866161147524	226.329703072042	237.835982114536	249.010130989136	254.399084487762	258.568771353592	265.583470517983	274.095915549972	283.946730558891	290.729896653157	296.435829928537	310.555280587658	321.25343834701	331.006743465194	343.043227671132	361.154887219131	386.583919177538	403.659134831315
Incidence	Both	Low SDI	20 to 24	263.403765023798	272.952310932999	284.799440934346	296.61280816774	305.90215113726	315.084006226662	326.642396833324	342.323111440808	362.039974971554	379.971344836086	392.165360018044	402.997253749027	417.98521437127	429.911250508444	448.219672447852	465.626287596831	475.837517986563	485.249989768258	498.713680123424	512.064624970482	529.450653541872	541.220294606727	551.918754807131	570.900239677265	585.290118792156	608.589047788146	641.393997313459	681.974090733184	735.533420607503	777.111896551736
Incidence	Both	Low SDI	25 to 29	366.525416615413	376.257678851756	389.595302584999	402.805437122354	418.292739679008	431.030686486467	445.238191374763	466.709142910865	492.605697769785	517.624083147111	537.079632028555	556.184383654164	575.316540862719	594.787241769809	617.930615693878	646.691505049222	666.118642343991	681.023461997656	704.376367799021	730.957311775504	767.104262934269	784.943690724625	802.144436576376	833.400687407389	846.105678207078	874.166570998952	914.603594151715	962.907534801802	1027.29799537758	1081.35359015512
Incidence	Both	Low SDI	30 to 34	350.310385395378	364.47153872917	379.713419748308	394.373181386142	409.871937854927	422.514631748942	437.132667934029	460.478278912202	486.903332418966	511.811700693633	534.345195795613	555.126439354173	574.76376311966	601.703172995798	633.610924961194	657.814257728764	681.871125123815	704.331873900119	733.343210145437	763.246665140621	799.863313134816	828.972678573817	861.779563068207	905.482817759356	934.356128909534	971.246673946527	1016.39857483976	1067.92142658238	1132.82687267964	1191.36370886705
Incidence	Both	Low SDI	35 to 39	365.464995821642	370.654286714093	380.476955227147	391.406602809751	403.047758389173	415.110916933289	427.491398986911	450.44507273107	477.19121886865	499.919326365008	518.555458595732	539.627145828515	569.735767723313	589.456736161898	612.516870221956	645.660538155217	675.848660493203	703.130482934064	735.294246453285	767.444093506576	805.382593020037	836.126874112669	870.312186452745	916.390965407786	942.276095076748	986.259775253086	1040.6410126802	1100.14244677929	1170.72091935011	1234.70161687496
Incidence	Both	Low SDI	40 to 44	314.843751553936	331.962216620607	350.891884215371	365.81655632641	382.021649311023	405.224372550136	411.209219899541	424.720593706997	441.683731051821	457.204240891779	468.686190800708	484.724581764814	508.652019988527	532.658016973838	556.068546467856	582.126734476573	606.375739093806	632.571760896104	659.059324584868	684.224425786305	711.728166342278	740.900698935449	782.776147456742	831.392684924479	867.279719058792	907.273794075563	955.386711140201	1008.92270133872	1069.55785787767	1131.52723039618
Incidence	Both	Low SDI	45 to 49	315.065426552348	319.397291477473	325.625121787361	334.481993009742	343.720495222784	341.188358192498	362.828054042244	385.41804744847	403.871952126568	423.907016537934	446.851444539588	450.057885550051	465.076325071723	480.111041471978	501.451006456261	522.692105576453	538.112580521716	554.262674549055	573.798747646665	602.223254420319	633.417107990291	657.189768193693	688.256086196271	723.2088969282	750.755543650497	789.728244254242	835.847380088031	886.84473345647	947.334514863379	1003.15253008565
Incidence	Both	Low SDI	50 to 54	343.185740427502	347.676027807062	354.351568524157	360.09174885612	368.446990531548	376.600265115857	387.265712257363	397.011913845576	408.483145749982	415.618653535421	411.085707056971	436.116414531063	461.282032517615	483.125665627636	502.211328089577	535.480349212336	542.83471620188	554.934844111365	569.848250693317	593.963358789736	622.023375782636	643.810724941592	672.811031658465	713.709117454785	756.894680717869	799.221129621743	834.874609546665	878.94355666645	932.843983041346	988.381367056596
Incidence	Both	Low SDI	55 to 59	328.095735997303	335.186056452017	342.371150983304	347.887882324932	354.036890013557	360.099392607298	366.302898608818	376.484046027926	387.644639378044	397.550650069197	406.807587296081	415.589744995247	426.559121597216	441.632643973807	454.32612707045	458.238698987368	484.555298694416	509.544478114646	528.89844453041	553.346527980274	588.660636604859	600.099559283903	622.020308201639	645.56706439701	673.700343299131	709.869531776715	742.408713214665	777.942981111744	822.368448393856	865.733273971594
Incidence	Both	Low SDI	60 to 64	310.80745225003	315.926431537181	322.480614335024	328.513532072869	335.487839818905	342.616156572031	350.634809812597	364.622683100494	377.453471930633	382.064293039473	389.466395842263	398.012480093938	412.147058636348	430.084713644658	443.700329779241	458.912885200424	474.384917472033	491.545435543498	507.91635133135	522.355064667255	525.284831335188	559.366988402586	601.177204618785	629.227642145183	653.323378347115	701.22061468447	715.181048557879	733.983694731331	766.884061999987	801.035724510199
Incidence	Both	Low SDI	65 to 69	265.353826883499	270.152008771626	274.87119488863	280.375721806431	285.712527679018	292.087750424824	298.779309349965	310.219563797515	322.858003255681	331.341054757567	344.138751734127	357.147829702686	371.516254371648	383.750281116513	392.083597102948	407.404522919417	422.683465929064	435.080796274079	446.442226109509	463.557263325969	482.996015675268	496.693657033967	516.957637171653	534.260556448269	540.997782108216	550.85867589513	589.483194419868	626.146523745927	663.756537977125	697.874282298702
Incidence	Both	Low SDI	70 to 74	213.599280449958	218.732266282381	222.57312941062	226.326642309834	228.544891657918	232.332552547957	236.739527998626	245.682558187445	256.458308337017	264.756980533177	275.76962732704	287.408746928223	299.988059688773	311.549498373475	320.204198077106	335.591535583545	350.662129266517	362.609377666395	374.817903675769	387.647494756228	399.285448560681	412.319377634217	431.353572600553	448.016832992131	454.400003622443	470.556004832973	491.245623089704	511.064271322506	536.717070647759	558.28038392343
Incidence	Both	Low SDI	75 to 79	131.279677231371	135.004937041027	139.58482260365	144.29216114597	148.243559149457	152.306581927108	156.1928544933	161.917421756657	168.058610919557	171.928079381462	179.371022192572	185.430788540017	194.234079305502	200.489463848222	206.743376002569	216.677831577076	228.128412964077	236.23758384401	247.192815087925	253.551308308067	261.323122314505	271.699480685108	284.992281882232	298.229088464182	307.637658714532	318.627573235589	330.493347906163	344.106934200003	361.102147015835	375.551909191156
Incidence	Both	Low SDI	80 to 84	57.3816369125924	59.9171397517712	62.3164950290735	64.7747441102438	66.843364903059	68.9637763860031	71.3836440546867	75.2573621263815	79.3685429479267	82.8976808251911	87.3391508564274	91.0713394355068	95.3141790442389	98.4959092763346	101.403161804117	106.059020479779	111.218570453372	115.371007310466	120.440705625192	122.878826008753	125.82798655019	131.993563632478	139.742624323977	148.78656108845	156.786123433285	164.620071601601	172.637893683016	181.357260826053	191.358804366809	200.54793655727
Incidence	Both	Low SDI	85 to 89	18.7629024787388	19.5867204756685	20.4443523426014	21.4188342097519	22.3409597055682	23.4236235790248	24.628399916678	26.2168275382541	27.8311412429066	29.1630488121651	30.6977538220971	32.0730773606841	33.9010030308404	35.9263450549182	37.4345307527547	39.3907022782433	41.2871659910706	43.0269410962103	44.8783805340499	46.1242634571668	47.7566958762892	50.2156301260705	53.1993858700491	57.6694369649397	59.9090716093561	62.6504298885077	65.7623433242858	69.5904620731941	75.0286036074406	79.4904103218689
Incidence	Both	Low SDI	90 to 94	4.06685410789984	4.24995954174421	4.4569366575059	4.65699920861897	4.83807027934231	5.04474656156821	5.29631769482854	5.62659519184844	6.00056211446336	6.37886278698144	6.82348289973408	7.23033924008468	7.70395470346756	8.28901264794068	8.70959363645994	9.21954697222599	9.75459975700531	10.3499131636275	10.9565463293317	11.5174144033988	12.0990615455385	12.8359581962554	13.5073965580532	14.4628909519261	15.0792843212587	15.7747080515974	16.6477161514481	17.75639686282	19.3467179404098	20.7017167030153
Incidence	Both	Low SDI	95 plus	0.711342481341984	0.74317812394011	0.777952953261331	0.81621414493706	0.855564859697831	0.896586211754955	0.942953022877782	1.00118414254905	1.06362875691146	1.12534234293436	1.18877623207812	1.26245355723179	1.35498068217383	1.44963394797272	1.5535133256983	1.68843975262267	1.83329262812281	1.98109548045896	2.14890915775598	2.34265751757987	2.53848822584185	2.7735650004503	2.9525377600174	3.15547340418217	3.34777819068377	3.52926421650742	3.74913501400407	3.99239504065012	4.30566670402233	4.60204819509856
Incidence	Female	Low SDI	5 to 9	17.5746849900863	18.4647691438358	19.0962959450702	19.6592937939375	19.645972627116	19.7144166491527	20.3886936400751	21.2010340186488	22.0949141374175	22.8577056628327	23.7527183847023	25.082112301686	26.7574536686379	28.6296528856316	31.0224026916121	33.5830430985811	35.8639859725602	38.1224276486908	40.5955237968534	42.6467008577358	44.0277809030345	45.7818659344008	47.845122946381	51.5593966235646	54.1609974427551	56.7495528269615	59.7011013141684	63.0455359398619	66.6129125680292	69.2672474113503
Incidence	Female	Low SDI	10 to 14	40.1921911039779	42.2089156412361	44.3077130567138	46.014258517491	46.6998151040802	47.3115863424034	48.3589980451943	50.0137780699232	52.7805997048122	55.5149962161678	57.2761674137465	58.6691718337423	60.9859810349726	63.0611553548582	66.4745641425414	71.1791735100378	74.418218551488	76.8980661069363	79.5053450778691	80.9710529118619	82.4093937845261	84.0051968126501	84.8102379407203	89.1152045336136	92.9402371783661	96.0011421884286	99.0069276014647	102.909936088009	108.199683810749	111.571477641802
Incidence	Female	Low SDI	15 to 19	114.810329197103	120.110848837739	126.093447414475	131.791276868457	135.623995368386	139.703657458281	145.423585236331	152.033076493995	160.414102875212	168.002984581024	173.912738621361	176.559742227554	181.471387036635	190.360959514982	199.623165890009	208.976197382913	213.036201762899	215.547331625589	220.391902083272	227.179493835834	236.008354145699	241.637285730141	245.634013723428	256.873594466535	265.7391534441	274.176449227923	284.540515417289	300.05800478832	321.167209859805	335.754231909247
Incidence	Female	Low SDI	20 to 24	227.627307926034	235.840763156487	246.513342668624	256.706022681477	264.735779984568	272.403626731625	282.360452226969	295.504889541582	312.685711682888	328.623087655378	338.854942447909	348.027823760894	361.032776973241	370.538362095518	385.455040749064	399.422776522255	406.985769586993	412.996387443005	422.63780706101	433.180008853172	446.900960134152	455.780389003731	463.130487814796	477.861648683576	491.677336460423	511.564310432042	539.826350010821	574.331362140484	620.06923148999	655.691453236096
Incidence	Female	Low SDI	25 to 29	322.277441215189	330.56844208287	342.485932584497	353.445855082229	366.159030614245	376.37373431247	388.190205399897	406.392903268121	428.559953189102	449.930757493826	466.348306581291	483.401416088688	498.850272834386	513.41751498631	532.200886716997	556.648777268624	570.890952849089	580.490403368835	596.99511187288	617.668834107752	648.770310863907	663.09782386775	676.406038663438	701.02968749502	714.560528357191	737.600379355503	771.477447149435	811.55978859327	865.262950503114	910.725695712671
Incidence	Female	Low SDI	30 to 34	304.661830167328	316.381557750939	330.139078728767	342.582520786064	355.347472235489	365.340531547292	377.065679441777	396.939759479479	419.86785510031	440.891255678263	460.016081685484	477.936512712113	493.260489047979	515.269058264633	542.206109474471	561.541623338258	580.351959487839	597.236091084044	621.02997518809	646.267578474174	677.782966024715	701.671946903228	727.352423821689	763.720194266945	790.278487987761	819.726630600804	856.631963658431	899.386310042482	954.38490837841	1003.26404884989
Incidence	Female	Low SDI	35 to 39	308.665674734636	313.510557515186	322.317006014637	331.133986710747	339.738882345147	348.960756181193	359.318279980779	378.239225741091	400.075822894534	418.048796806174	433.365064678983	451.478485697491	476.517603238704	489.953556807323	507.179219321332	533.216729308554	556.517360587814	576.052993929199	600.031257934334	625.133918891243	655.076159555111	679.572710353273	707.45268494072	746.034843990853	772.059163656534	807.901203886507	852.96509450324	902.443901762359	960.860423267851	1013.45875670932
Incidence	Female	Low SDI	40 to 44	254.625204531589	269.361284048337	285.910929636922	298.045693306978	310.891263000614	330.257900167945	334.264417035675	344.54834343159	358.979972607862	372.160682526273	379.160952600828	391.264151450635	410.792900534974	429.644909816229	447.902814401961	468.59437426347	486.899222863436	504.568869171313	526.631741226312	545.618918669378	567.823531657826	592.214196507444	625.652799815197	664.030725377161	696.051765262193	729.554388192945	768.840621492481	812.065662883211	861.582453189548	913.056989233724
Incidence	Female	Low SDI	45 to 49	241.946265502023	244.139283898582	249.124697926804	256.168215818939	264.656879380174	261.961075653769	279.473324113403	297.654434952939	313.082024432771	328.924970647106	347.26125689632	349.201692685087	361.07601249547	372.409975744313	389.484724612085	404.932155620017	414.852622855349	423.759487815319	438.594809877087	460.873518236277	484.313978584288	502.347432124665	524.444466783304	548.797885348118	573.957651484859	603.630502748742	639.727700877712	679.48167927432	727.324039188398	770.953315159317
Incidence	Female	Low SDI	50 to 54	255.462164800696	258.819058397646	264.679264072114	268.801907525114	275.151212202692	281.173857074149	289.249953951711	295.590298254043	304.889520541519	310.711674666301	305.803344084615	325.367811706029	344.922849722165	362.390300442074	376.498028944099	402.491044610599	407.315083480286	412.787699900741	424.163698548459	442.799224085112	465.012198176187	481.014546690483	502.569087060743	532.96693744824	568.056715400636	601.212590391755	630.081224612438	663.994211126104	703.385367120921	745.401024189584
Incidence	Female	Low SDI	55 to 59	232.912091119004	238.383140202092	244.764082716321	248.8313440155	253.530963954184	258.225345091798	263.221570649513	270.770976952966	279.256591065426	286.365661627172	293.06478231607	299.270466171794	306.51646481383	318.28595417634	329.374479141954	331.146114284087	350.34847799426	367.793201891797	382.569020218268	398.670688821865	423.704871423772	432.116707423971	448.810505222952	464.653426288354	485.911990262953	511.73382252753	536.148949005983	562.16601250925	594.928096546333	626.378771101099
Incidence	Female	Low SDI	60 to 64	210.72710761279	213.415672172971	218.408073560025	222.627950494607	228.317026348584	234.034273570352	240.312827961932	250.621938744918	260.627955060695	264.947508196702	270.414128141546	276.838036680351	287.648773057057	300.157884081147	309.381078553641	320.470022279352	330.964210902431	340.092412129633	352.487566112538	362.125111267194	362.758693505957	389.424526360255	423.028119984692	443.745164738331	462.73626781929	498.043924096221	508.44763545073	520.93401938188	543.899606874417	567.85353842804
Incidence	Female	Low SDI	65 to 69	175.799887396301	178.877901348143	182.254136510039	185.745829727088	188.962444079157	193.096612899573	197.664435473695	205.366427088169	215.113900236227	222.496802659336	231.115644450967	241.495005120646	252.829303090973	260.793849745484	267.160587667742	278.600252879399	289.480507393154	296.284503624552	303.704760440487	314.192411781371	326.674191465066	337.956214229281	353.909196825222	366.185654408529	372.401921969817	378.307289615206	407.254333439981	434.56864145775	461.308111286079	486.080875067987
Incidence	Female	Low SDI	70 to 74	139.576188972949	143.437482524207	146.810704298683	149.771216549101	151.533255192422	154.04781458302	156.817337830139	162.37322857462	169.829612984077	175.970794732653	182.875363199738	191.138415788062	200.299069261647	207.884681638344	215.029424098456	226.761147139547	238.536321008535	246.39903868586	254.724303839207	263.642869940118	272.40213091112	281.646911054705	294.877480836066	305.430816232708	311.362446646457	322.28118232675	336.142135105188	348.913342650651	366.887193599462	382.118522753391
Incidence	Female	Low SDI	75 to 79	86.6886554816828	88.7824925991925	91.6722061160249	94.4583292004614	96.6264984269122	99.4670679644837	102.171433200452	106.095763116406	110.561399807887	113.470705263621	118.028100068283	122.1569883081	127.991404780746	132.02692880907	136.200555033033	142.928639520191	150.804041192693	155.543908399443	162.368002808982	166.956575509172	173.01037801607	180.811264680908	190.349086683963	199.214828954024	206.520066421241	214.32497690284	222.014262464654	231.16898601408	242.629600210221	252.085264353077
Incidence	Female	Low SDI	80 to 84	39.4447917520429	41.0929144092054	42.7874518114904	44.4454913015965	45.7532022095133	47.1202928928859	48.6938877815273	51.168202301278	53.8908532116516	56.2133635296949	59.2047934411032	61.8830825259332	65.005282528627	67.1132548746931	69.2824588741636	72.4618152762152	75.854290532598	78.1604020767948	81.3612612932602	82.8770397022316	85.0199744531739	89.3976310578376	94.9835733105882	101.163795212793	107.63137024248	113.553484450575	119.699751479735	126.296964946882	133.334411185474	139.627601879609
Incidence	Female	Low SDI	85 to 89	12.9347306358445	13.4683442340188	14.0521289185606	14.684367544246	15.2691205765306	15.9733225555316	16.7454940890172	17.7749739075336	18.8859359883511	19.8089983758848	20.8035133663013	21.7919591099289	23.0103570772942	24.0506853439694	25.145231976316	26.5423114820835	27.8112701879679	28.9169924164426	30.1072431743551	30.864419762079	31.8459958442671	33.2998293930779	35.3429459576917	38.0817063140543	40.0431343822603	41.7029557339106	43.8949436866043	46.5722506973815	50.2135463212616	53.3021584234847
Incidence	Female	Low SDI	90 to 94	2.83794494822661	2.94440647981496	3.07704444671446	3.20696798804638	3.32197383022935	3.45628281161131	3.61639403189912	3.82585252513046	4.0710816450408	4.32506411453765	4.62031034163125	4.92479321148774	5.26477754691766	5.60116154394099	5.95174959284949	6.32921841273669	6.70428343990315	7.09490673538594	7.50201057939729	7.88288023159612	8.2934238552007	8.73699805786275	9.27908679977013	9.93164713916504	10.436644743016	10.8752964322467	11.4734958585761	12.1933423231604	13.1728532687247	13.9913400895097
Incidence	Female	Low SDI	95 plus	0.591729432668332	0.61794164532093	0.646980926216943	0.677764972264098	0.709437155792134	0.742921508426973	0.7807740971053	0.827260714866923	0.878666818607256	0.929640513270858	0.980627757818595	1.04181313096632	1.11917896296459	1.19364809613694	1.27938896849424	1.39125357966769	1.51017620038827	1.62953595322097	1.76701603743352	1.93133110869245	2.08664154910272	2.24797025517585	2.41619958789708	2.59540512139501	2.7657725877462	2.9264510038093	3.12123793453971	3.33036487734203	3.59148736183581	3.83613812687581
Incidence	Male	Low SDI	5 to 9	11.9766428041731	12.2523881277483	12.61695977465	12.9382954856612	13.1267651218985	13.2646329300388	13.5605183784963	14.0788335955975	14.6889514848515	15.042101245445	15.8009901327324	16.6312197137959	17.4060502074997	18.5807022382285	19.8749291416985	21.1999552851656	22.4758274132698	23.7827311760448	25.4018299908478	26.4571532969083	27.1272781080062	27.9391871632826	29.355975534313	31.6017895970731	32.5270426973589	34.056315790894	35.5470798920991	37.1137463523868	38.8826039833657	40.0386570528284
Incidence	Male	Low SDI	10 to 14	15.7333371917326	16.3898437076251	17.0723132453846	17.7093246816759	18.0893284857247	18.3790501300778	18.8078122226195	19.3411022064278	20.1451602671483	21.2109359792531	22.6278811809237	23.3505728553899	23.6069407189472	24.327705667989	25.9226630239015	27.4291157558871	28.3230257866026	29.6212095791578	31.0375746831504	32.3836849363526	33.7983103595473	34.4275739992932	35.1507777527977	36.3093619103969	37.0951139081985	38.188232429387	39.1644488946486	40.4865202095918	42.6262603372199	43.8473834745251
Incidence	Male	Low SDI	15 to 19	22.8059788030106	24.0531429698235	25.044860150185	25.9860737175566	26.5080695731175	27.3058717930794	27.7585561181598	29.1088593010296	30.9488339733344	32.1732935013991	33.2538393233073	33.715114405635	34.3947741108896	35.9687435570601	38.212816224527	40.0339336062225	41.3628827248636	43.0214397280031	45.1915684347108	46.9164217141378	47.938376413192	49.0926109230163	50.8018162051089	53.6816861211233	55.51428490291	56.8302942372711	58.5027122538423	61.0968824308106	65.416709317733	67.9049029220676
Incidence	Male	Low SDI	20 to 24	35.7764570977634	37.1115477765124	38.2860982657214	39.9067854862626	41.1663711526918	42.680379495037	44.2819446063543	46.8182218992257	49.354263288666	51.3482571807074	53.3104175701349	54.9694299881334	56.9524373980282	59.3728884129254	62.7646316987883	66.203511074576	68.8517483995703	72.2536023252532	76.0758730624142	78.8846161173107	82.5496934077198	85.4399056029963	88.7882669923358	93.0385909936884	93.6127823317326	97.024737356104	101.567647302639	107.642728592701	115.464189117512	121.420443315639
Incidence	Male	Low SDI	25 to 29	44.2479754002243	45.6892367688859	47.1093700005024	49.359582040124	52.1337090647631	54.6569521739966	57.0479859748659	60.3162396427448	64.0457445806829	67.6933256532853	70.7313254472634	72.7829675654757	76.4662680283331	81.3697267834991	85.7297289768813	90.0427277805973	95.227689494902	100.533058628821	107.381255926141	113.288477667752	118.333952070362	121.845866856874	125.738397912938	132.370999912369	131.545149849887	136.566191643449	143.12614700228	151.347746208533	162.03504487447	170.627894442446
Incidence	Male	Low SDI	30 to 34	45.648555228051	48.0899809782307	49.5743410195409	51.7906606000773	54.5244656194377	57.174100201651	60.0669884922519	63.5385194327226	67.0354773186565	70.9204450153697	74.3291141101295	77.1899266420598	81.5032740716807	86.4341147311655	91.4048154867229	96.2726343905068	101.519165635976	107.095782816076	112.313234957347	116.979086666447	122.080347110101	127.300731670589	134.427139246519	141.76262349241	144.077640921773	151.520043345724	159.766611181325	168.535116539893	178.441964301228	188.099660017161
Incidence	Male	Low SDI	35 to 39	56.7993210870064	57.1437291989066	58.1599492125108	60.272616099004	63.3088760440253	66.1501607520961	68.1731190061314	72.2058469899795	77.1153959741162	81.8705295588336	85.1903939167481	88.1486601310242	93.2181644846086	99.5031793545743	105.337650900624	112.443808846663	119.331299905389	127.077489004865	135.262988518952	142.310174615332	150.306433464926	156.554163759396	162.859501512024	170.356121416933	170.216931420214	178.358571366579	187.675918176957	197.698545016929	209.860496082257	221.24286016564
Incidence	Male	Low SDI	40 to 44	60.2185470223473	62.6009325722694	64.9809545784487	67.770863019431	71.1303863104094	74.966472382191	76.9448028638662	80.1722502754072	82.7037584439582	85.0435583655066	89.5252381998805	93.4604303141789	97.859119453553	103.013107157609	108.165732065895	113.532360213103	119.47651623037	128.002891724791	132.427583358555	138.605507116927	143.904634684452	148.686502428005	157.123347641545	167.361959547318	171.227953796599	177.719405882618	186.54608964772	196.857038455512	207.975404688119	218.470241162452
Incidence	Male	Low SDI	45 to 49	73.119161050325	75.258007578891	76.5004238605566	78.3137771908027	79.0636158426097	79.2272825387293	83.3547299288413	87.7636124955309	90.7899276937971	94.9820458908282	99.5901876432679	100.856192864963	104.000312576253	107.701065727664	111.966281844176	117.759949956435	123.259957666367	130.503186733737	135.203937769577	141.349736184042	149.103129406003	154.842336069028	163.811619412967	174.411011580082	176.797892165638	186.0977415055	196.119679210319	207.36305418215	220.010475674981	232.199214926333
Incidence	Male	Low SDI	50 to 54	87.7235756268059	88.8569694094161	89.6723044520436	91.2898413310064	93.2957783288561	95.4264080417086	98.0157583056514	101.421615591533	103.593625208463	104.90697886912	105.282362972355	110.748602825034	116.35918279545	120.735365185562	125.713299145479	132.989304601737	135.519632721594	142.147144210623	145.684552144858	151.164134704624	157.011177606449	162.796178251109	170.241944597721	180.742180006544	188.837965317233	198.008539229988	204.793384934227	214.949345540346	229.458615920425	242.980342867012
Incidence	Male	Low SDI	55 to 59	95.1836448782993	96.8029162499254	97.6070682669831	99.0565383094313	100.505926059373	101.8740475155	103.081327959304	105.713069074959	108.388048312618	111.184988442025	113.742804980011	116.319278823452	120.042656783386	123.346689797468	124.951647928496	127.092584703282	134.206820700155	141.751276222849	146.329424312142	154.675839158409	164.955765181087	167.982851859932	173.209802978686	180.913638108655	187.788353036178	198.135709249185	206.259764208681	215.776968602494	227.440351847522	239.354502870495
Incidence	Male	Low SDI	60 to 64	100.08034463724	102.510759364211	104.072540774999	105.885581578262	107.170813470321	108.581883001678	110.321981850665	114.000744355576	116.825516869938	117.116784842771	119.052267700717	121.174443413587	124.498285579291	129.926829563511	134.3192512256	138.442862921072	143.420706569602	151.453023413864	155.428785218812	160.229953400061	162.526137829231	169.94246204233	178.149084634093	185.482477406851	190.587110527825	203.176690588249	206.73341310715	213.049675349451	222.98445512557	233.182186082159
Incidence	Male	Low SDI	65 to 69	89.5539394871985	91.2741074234826	92.6170583785907	94.6298920793431	96.7500835998614	98.991137525252	101.11487387627	104.853136709347	107.744103019454	108.844252098231	113.02310728316	115.65282458204	118.686951280675	122.956431371029	124.923009435206	128.804270040019	133.20295853591	138.796292649527	142.737465669021	149.364851544598	156.321824210202	158.737442804687	163.04844034643	168.07490203974	168.595860138398	172.551386279924	182.228860979887	191.577882288177	202.448426691046	211.793407230715
Incidence	Male	Low SDI	70 to 74	74.023091477009	75.294783758174	75.7624251119363	76.5554257607334	77.0116364654961	78.2847379649374	79.9221901684873	83.3093296128247	86.6286953529395	88.7861858005243	92.8942641273021	96.2703311401611	99.6889904271252	103.664816735131	105.17477397865	108.830388443998	112.125808257982	116.210338980535	120.093599836562	124.00462481611	126.883317649561	130.672466579511	136.476091764487	142.586016759424	143.037556975987	148.274822506223	155.103487984517	162.150928671855	169.829877048297	176.161861170039
Incidence	Male	Low SDI	75 to 79	44.591021749688	46.2224444418341	47.9126164876247	49.8338319455086	51.6170607225453	52.8395139626243	54.0214212928484	55.8216586402511	57.4972111116699	58.4573741178408	61.3429221242896	63.2738002319169	66.2426745247559	68.4625350391519	70.5428209695365	73.7491920568856	77.3243717713844	80.6936754445663	84.8248122789435	86.5947327988949	88.3127442984354	90.8882160041999	94.6431951982689	99.0142595101587	101.117592293291	104.302596332749	108.479085441509	112.937948185924	118.472546805614	123.466644838079
Incidence	Male	Low SDI	80 to 84	17.9368451605495	18.8242253425658	19.5290432175832	20.3292528086473	21.0901626935457	21.8434834931172	22.6897562731595	24.0891598251035	25.4776897362751	26.6843172954962	28.1343574153242	29.1882569095737	30.3088965156119	31.3826544016415	32.1207029299538	33.597205203564	35.3642799207741	37.2106052336708	39.0794443319317	40.001786306521	40.808012097016	42.5959325746405	44.7590510133886	47.6227658756564	49.1547531908048	51.0665871510259	52.9381422032814	55.0602958791713	58.0243931813348	60.9203346776613
Incidence	Male	Low SDI	85 to 89	5.8281718428943	6.11837624164974	6.39222342404079	6.73446666550588	7.07183912903766	7.45030102349324	7.88290582766076	8.44185363072049	8.94520525455547	9.3540504362803	9.89424045579588	10.2811182507552	10.8906459535462	11.8756597109488	12.2892987764387	12.8483907961598	13.4758958031027	14.1099486797677	14.7711373596948	15.2598436950878	15.9107000320221	16.9158007329926	17.8564399123573	19.5877306508854	19.8659372270958	20.9474741545971	21.8673996376815	23.0182113758126	24.815057286179	26.1882518983842
Incidence	Male	Low SDI	90 to 94	1.22890915967322	1.30555306192926	1.37989221079144	1.4500312205726	1.51609644911296	1.5884637499569	1.67992366292942	1.80074266671798	1.92948046942256	2.0537986724438	2.20317255810283	2.30554602859693	2.43917715654991	2.68785110399969	2.75784404361045	2.8903285594893	3.05031631710216	3.25500642824153	3.45453574993438	3.63453417180273	3.80563769033776	4.09896013839266	4.22830975828309	4.53124381276102	4.6426395782427	4.89941161935075	5.17422029287199	5.56305453965958	6.17386467168511	6.71037661350559
Incidence	Male	Low SDI	95 plus	0.119613048673651	0.12523647861918	0.130972027044388	0.138449172672962	0.146127703905697	0.153664703327982	0.162178925772482	0.17392342768213	0.184961938304202	0.195701829663499	0.208148474259529	0.220640426265464	0.235801719209244	0.255985851835777	0.274124357204063	0.297186172954983	0.323116427734543	0.351559527237995	0.381893120322467	0.411326408887417	0.451846676739123	0.525594745274445	0.536338172120318	0.560068282787155	0.582005602937564	0.602813212698117	0.627897079464353	0.662030163308097	0.714179342186523	0.765910068222755
Incidence	Both	High-income Asia Pacific	5 to 9	32.426786777873	32.1733292505781	32.1306269027637	31.8964914892169	31.469796502602	30.8943565663644	30.2856680756764	30.3417419677175	30.6132890154362	30.1796446129098	30.0656606705637	30.3928127196614	31.0608653122333	31.2478834614266	31.1525151137097	31.7134968707282	31.74847224279	31.4974239824467	31.3959910201729	30.9368502045351	29.8818567362164	29.6822795298263	29.5617417693119	29.2230111475761	28.9370622574575	28.7654494075423	28.3494666295008	28.0409110948062	28.0544787650309	28.1372084399496
Incidence	Both	High-income Asia Pacific	10 to 14	37.546903657062	37.4457708557684	38.442130117064	39.075775424798	39.7938464662301	40.5805138241733	40.3376566529325	39.7003743020905	38.9778467885243	37.0750617717532	36.4610931484438	36.4220446996251	36.5775906284133	37.0005162530388	37.7144957392611	38.5728969244437	38.8273329984152	38.5489283626612	38.177022048447	37.7316750387969	37.7017265972507	36.670495975727	34.4285518547012	32.4273062775592	31.3056773151662	29.8369071454692	28.8031439769786	28.2966988564635	28.2097055122704	28.0852482578785
Incidence	Both	High-income Asia Pacific	15 to 19	53.8455110448517	53.5127609092428	53.0779428162477	51.8402839283887	52.6034673809265	55.4389794862782	57.365825598101	58.9975824425787	60.1945751220522	58.8673362867282	57.8028889259792	55.0497529362428	54.0259983002769	54.6412764884432	53.2502342757749	53.2790799169061	54.2277259073132	55.4318247967118	56.0988976759495	56.0351826464021	55.6858424385887	53.878127652175	50.7237266420111	47.0834971752197	44.4590646487035	42.3588278156996	40.7737768860965	39.4550381792682	38.4033370951831	37.3908740654115
Incidence	Both	High-income Asia Pacific	20 to 24	81.6082217853287	86.7920628864135	91.6338729025855	97.0161660046815	104.271679694235	112.042245427908	115.191245589237	120.463236573634	126.490453002987	131.000891824588	136.619122641846	137.932800650075	148.22572925704	164.903294882219	178.367246362964	192.866151469908	198.403651629321	212.581430328955	218.466614662043	216.367680629456	209.244287571674	194.213639097803	171.971681628968	151.57353592246	135.746778375924	125.057492130931	119.376409700723	114.997138633502	113.181935443236	112.762157088359
Incidence	Both	High-income Asia Pacific	25 to 29	129.884467855778	132.199948599039	138.049078446468	143.436360486501	156.4358514325	174.551636185532	193.610879276681	218.130527151572	241.373315992293	260.723062342975	284.206768099804	290.626619389347	310.465902834207	347.542814439259	370.055010442622	405.00961268005	448.305024115754	523.253038781998	586.919468552068	600.389877765551	573.437035094529	507.122463850173	413.073550021794	333.078788967629	283.26789015552	248.765081242563	226.534256268319	216.967696444506	219.657452993384	220.824978586065
Incidence	Both	High-income Asia Pacific	30 to 34	211.191932270243	216.606878752524	225.776946721058	240.355043829107	253.223410360968	273.861529805215	289.420769542025	318.592216836471	348.742040217817	388.929716641026	431.911040268171	475.594344729229	536.887557476159	625.731506090898	694.545101934323	759.583157647508	809.841474758459	914.479711910977	985.997126081354	1015.86509066347	1020.49899741556	986.255289008146	883.688324639753	752.938304227882	638.745884077319	541.676894946863	470.267228912901	423.222736847827	395.766871165379	377.968048707066
Incidence	Both	High-income Asia Pacific	35 to 39	363.879580821868	361.753148231634	362.675129820343	372.692307404201	392.522791214798	417.882085717822	446.348185649359	486.921782437657	539.719229279008	579.144553291857	634.399044292146	666.431712397866	741.205242651477	874.351642984955	1019.07334253809	1135.12060038576	1285.79747466048	1486.56882958717	1670.83850889711	1784.52493768867	1819.74184857846	1689.01623891064	1478.5825571341	1292.44351214966	1124.85210135699	988.027309784939	911.54969609936	871.006603602314	838.462547935071	797.628756272725
Incidence	Both	High-income Asia Pacific	40 to 44	609.183779900353	671.839575939624	685.880695635134	681.86792353887	656.991327481902	658.727940562913	668.330566693951	695.740535490155	739.258401966463	783.891989137849	868.814272560966	943.80219170482	1054.87722500606	1232.65944785061	1383.5990451581	1492.46095670434	1591.13994781396	1778.89281856886	1976.77038472713	2115.6158304406	2209.62021394931	2239.99798757875	2102.61148019607	1908.85419534256	1716.40197215944	1553.92618440312	1419.8511475964	1320.10997746822	1239.2696154202	1182.76375273193
Incidence	Both	High-income Asia Pacific	45 to 49	691.990765540458	691.263245310411	735.357333760036	802.42742889357	851.039599618977	967.561730664472	1069.76370569615	1093.43355704891	1095.91328642224	1097.30342090054	1128.41377060539	1169.25131160802	1244.27508119934	1422.66095270068	1596.2912679	1718.95359720395	1834.98624520936	1959.23674958653	1998.90449908976	1934.49222758228	1860.5924686647	1725.3626969758	1578.58841463426	1485.72705640238	1438.9188774959	1369.04567567121	1363.99049737194	1342.0360027141	1368.62970807483	1371.77877662396
Incidence	Both	High-income Asia Pacific	50 to 54	785.048262754877	832.387134876706	883.670542907401	924.489842437117	990.866123384273	1025.3069690015	1020.28480631936	1057.7664669791	1177.72018362762	1281.12037744039	1422.7693924466	1543.59014822066	1626.4931458741	1688.26485731497	1717.27962957695	1757.37717931794	1787.3800113021	1795.49240237656	1806.22420221893	1811.50705785116	1785.5548935173	1777.26251779464	1681.47749413789	1615.87354229142	1541.64527067608	1481.88816523421	1435.14790612979	1421.85316598468	1453.65156551478	1494.76086678822
Incidence	Both	High-income Asia Pacific	55 to 59	843.571079525457	886.825033425026	928.426024764564	940.285819241801	942.768722374231	971.782130487942	1008.53612881438	1049.8924084446	1125.59405931582	1219.15062048092	1232.66018549276	1212.45742279381	1342.99677953257	1497.3477894241	1648.64064455263	1843.99629551375	2017.91168944962	2078.90507689881	2013.65119901639	1917.66256148668	1869.84129089849	1798.76495052197	1662.9414528925	1584.19929092515	1533.27150116961	1453.71831312761	1423.55947298367	1426.1928003549	1447.58949801482	1459.93595127566
Incidence	Both	High-income Asia Pacific	60 to 64	802.059687928072	845.426392168553	901.477394789069	940.280081453002	957.176541098159	997.897619961392	1026.88966568259	1048.04468995133	1108.79618598762	1145.40603645687	1157.3658844385	1198.90755492016	1301.3230229791	1419.6715229956	1563.06075326009	1632.86787541851	1611.41750108738	1714.79125415456	1816.38676809879	1882.32221551061	2002.22979464418	2112.10266854496	2004.67855856296	1893.31160820135	1759.11078462025	1627.58902042799	1570.02451700786	1527.75264357583	1535.2296052113	1559.5924113484
Incidence	Both	High-income Asia Pacific	65 to 69	648.66826676682	703.49078000587	764.870342250782	822.477917906298	872.328845707005	921.492656343464	957.38267773383	1019.9394158207	1090.81489148531	1149.74460961982	1195.88202867165	1234.51319922386	1291.23870096447	1388.15131518281	1456.83748469452	1519.81240584526	1606.69043725335	1737.72135705282	1842.72494778508	1949.90148353349	1990.00469450974	1908.49131733857	1860.42283607873	1850.64159662544	1854.52823372995	1865.57367942932	1921.07596209492	1852.12248946099	1779.10842330074	1695.91827835396
Incidence	Both	High-income Asia Pacific	70 to 74	544.172793456543	562.098594462151	592.21718696168	622.682601869145	667.029032755762	714.6470247678	758.822088100122	809.233164596572	878.005297631766	960.103110443912	1000.92469471423	1041.68810789782	1105.49143455761	1188.95718677582	1256.52811619253	1336.92783341723	1407.94647862305	1498.7377630615	1574.83526888393	1606.17551711057	1637.99797980461	1663.08453001292	1666.057382528	1645.24062417155	1652.04988901563	1583.63583376615	1497.14110113923	1497.76143443258	1572.52212109941	1659.18444659744
Incidence	Both	High-income Asia Pacific	75 to 79	435.899160765046	453.361203702629	465.128375983821	474.94466017534	481.220873049312	517.722198940424	532.513510536402	563.851525666616	612.481931166603	671.87373725565	690.481607830382	730.40878302039	782.683790911349	856.104841419395	929.068976067634	997.226070362378	1069.26712445164	1157.14985264604	1233.85388727861	1290.01774831937	1359.56689522367	1409.05673689308	1414.47619824898	1407.0498197782	1380.32127257116	1337.78491569054	1343.52738580202	1344.80649406054	1381.1428106813	1435.94539729797
Incidence	Both	High-income Asia Pacific	80 to 84	270.383805061772	288.844707551821	304.587372935781	316.99324764409	325.660260242105	341.557842693932	347.463591738146	355.779818354	371.763477293125	379.456057232118	389.887842008564	399.788830846385	421.084155856881	461.41899407781	510.88524336746	557.847527401373	608.413675943041	659.360246827849	716.276005781265	765.557659586894	814.114760075315	858.360349392658	879.099367636982	896.386721871016	907.284793450326	908.20686969274	932.176314451376	925.989916080048	938.243880425872	940.785982950728
Incidence	Both	High-income Asia Pacific	85 to 89	145.734361320102	147.01121122083	156.577950001099	168.311081404933	183.544743806581	203.133319367139	216.365648262471	232.524984755889	249.643718252511	265.328868171794	271.394298821376	281.021813139172	289.687588180264	303.029213262372	309.872508901648	335.12734090991	347.600574745483	372.575464259928	401.08350566946	431.294681955784	464.682835026213	508.242621533973	533.845016972167	565.499804655188	594.330498978799	610.566384879665	640.164633861211	659.005060364587	680.688786181232	699.420581659898
Incidence	Both	High-income Asia Pacific	90 to 94	27.5990549627584	30.570909959693	34.2179230967325	38.1657473295918	42.3031171409208	47.165427821112	49.3531974062686	55.4492597203547	62.0325436964254	71.4165525512993	76.1611801957558	83.2399883005629	91.6759629364886	99.8467542105671	109.244723045569	118.441252388128	125.250211119833	130.573780278007	137.495888444915	141.781998726278	156.382520632815	168.892441842743	180.247275209443	193.363468736876	206.061474786179	215.62891580202	231.809821140753	239.151558953255	249.475494873413	259.218623818242
Incidence	Both	High-income Asia Pacific	95 plus	10.7105095743308	11.8706444691188	14.0524553232348	16.6861538831192	19.752786396983	23.5264126110183	27.7654640504312	32.2203842188732	36.5746591587868	41.1436615063352	45.4974474924502	49.8715156210784	57.9220375477758	68.113028581478	80.3210534022691	93.7096208616981	105.036193810433	118.297732560881	132.110975207908	143.889007090737	158.608350027089	173.11743571473	183.083141627953	196.54069505251	207.680103909966	229.79153304925	251.302918163002	264.063849988112	281.077041727123	297.650418697842
Incidence	Female	High-income Asia Pacific	5 to 9	22.2224388401084	22.0195040502625	21.8697784222838	21.7028671459097	21.3194775477776	20.713529661899	20.2242828489132	20.0716340292922	20.1079576806134	19.730483373279	19.493607483986	19.5230775097896	19.7723199957795	19.5353261164835	18.9880387246526	19.1523133808398	19.1986905283794	18.7755978921683	18.3636633665467	17.8896790759534	17.1529065842584	16.911784189049	16.704831698389	16.266409363637	15.9501655442829	15.7791998654902	15.3663879924596	15.1918513459564	15.2034501690151	15.2705736466046
Incidence	Female	High-income Asia Pacific	10 to 14	24.2644361362308	24.4291823192199	25.1423584241301	25.5367967177393	25.8957724309216	26.5805783173247	26.4970847376729	25.948996734252	25.3315053016789	24.0648598707019	23.7648943268663	24.0340674806816	24.0350576826886	23.8934757693841	24.1492416229683	24.4828326577452	24.2904060306314	23.752020907873	23.2434069490801	22.7102331540335	22.2629243739051	21.3675202715999	19.7228933635652	18.2761555612298	17.4621892637655	16.6297933279723	15.9897308684709	15.6484499693843	15.5751859068285	15.559275539384
Incidence	Female	High-income Asia Pacific	15 to 19	33.3896652729534	33.3929448771269	32.975548082633	32.3966618665933	33.4070449961759	35.8434559040697	37.3095792603929	38.4089513309464	39.4084578773441	38.7853857081915	38.3934860462738	36.3923854010067	35.6815000149791	35.8691044619287	34.6893410947422	34.6683493730528	35.3215733396188	35.8676270298912	36.0927770538158	35.8538020599616	35.3042220799695	33.7118026493797	31.2242039005328	28.3422266426534	26.2211542178572	24.5206081640567	23.2032664969617	22.2681865509158	21.5257282727366	20.8543202137302
Incidence	Female	High-income Asia Pacific	20 to 24	59.6400270390765	63.6415125777827	67.3907651100625	71.505199910162	77.435429732159	83.8888217210643	86.3878040782792	91.2810949065648	96.6715894328676	100.811351259487	106.308418831173	108.437143350697	118.573588569452	133.246469802697	146.25412178993	160.692258646108	167.003560500689	180.532361993831	185.537313326675	183.09994698432	176.015304489602	162.022287959346	140.409797908714	121.297554915615	106.846074350534	97.4760628960007	92.8334480975807	89.1033780629346	86.7500372951153	86.2897373489372
Incidence	Female	High-income Asia Pacific	25 to 29	102.165519155894	103.939761249367	108.042369439757	111.37217029973	120.956214660707	135.821515914094	150.928465385727	171.670550597447	191.09840561707	208.558084119889	230.280474012761	235.386043701634	252.764954281291	284.116244039329	305.626827531839	338.5884901482	378.774509516968	448.128356646756	506.395429739839	517.967190972903	490.70751476671	429.562704295864	344.126367389236	272.018634039454	226.806490851695	195.088336070232	175.427170381119	166.830988189345	167.942224266463	168.047559325026
Incidence	Female	High-income Asia Pacific	30 to 34	170.185737878482	174.16636820393	181.22858367806	193.107913724513	202.143682104189	218.610674983833	231.389828379865	255.905980677328	280.730006938075	314.940888135098	351.494884508518	386.954339510386	436.151610519863	509.86798415848	570.6141434561	630.242487395865	679.331371932026	779.771103021331	845.466814491979	866.156859170603	864.998615926031	836.130672359938	741.862473796969	622.13846154648	519.95306743547	435.903269462562	373.713310309342	332.045066793088	305.60501170894	288.912153716091
Incidence	Female	High-income Asia Pacific	35 to 39	299.560359293768	297.853852451596	298.090535823931	304.816186313604	319.874367768775	339.888718884701	361.802111607262	395.301821119669	440.096481542225	473.089408097715	520.809884385153	544.91279925928	603.484038663234	713.819033632066	837.062366679892	937.395921531341	1069.81346044523	1246.75616751343	1400.8662191971	1494.85808639221	1521.25875008242	1407.72288349743	1221.16704731086	1066.68735782927	927.690776469319	813.740913127176	750.110505075731	713.975687522694	678.443956480049	640.858283617088
Incidence	Female	High-income Asia Pacific	40 to 44	489.313172791462	543.279451524672	553.251158190715	550.875751549417	526.269284503389	526.602530021238	532.806964908925	555.960740917979	591.266615250598	621.241879951	698.648080059792	759.350285552694	840.808185347924	980.09970111671	1102.48754866724	1191.09703173836	1267.77392395582	1422.4869101917	1584.51574472444	1686.777725068	1750.54880328663	1790.51888691937	1677.31237260748	1517.21719380535	1363.85193744016	1233.75994473462	1129.04121435351	1048.62899405115	976.627794766054	927.25744453954
Incidence	Female	High-income Asia Pacific	45 to 49	569.35825148977	569.824406309529	604.326199468627	658.784953709149	692.236269128704	785.564140498159	864.916226108682	881.918361627471	878.778930209439	878.558090963765	910.979278435654	946.839664104495	1005.66638596702	1147.77594737808	1284.9790834022	1371.7057700237	1442.21388558684	1515.56741861892	1500.50846308223	1398.72397977239	1298.54131934365	1187.73300882505	1079.13760976772	1033.84101006529	1024.81014570495	989.246805236872	1007.17017336433	997.216285840789	1020.63963626049	1025.79097990676
Incidence	Female	High-income Asia Pacific	50 to 54	630.33886386961	676.332948078007	718.573718482693	754.073658136741	802.834560976717	826.51872376243	820.349410924539	846.94113471846	937.357509854828	1012.85250132841	1126.4931159342	1214.40547483216	1280.98742836932	1314.88813083921	1334.19943057211	1347.96449438032	1347.24654648398	1320.89545352202	1270.9430731517	1215.53441033472	1150.59545013207	1141.37111101437	1082.52337268404	1065.17315564497	1040.63261657602	1022.48250314597	1011.07727604942	1010.82810247492	1039.64232893109	1073.27767443229
Incidence	Female	High-income Asia Pacific	55 to 59	650.529322832877	693.772392231179	730.974271173419	744.187445282667	746.148745368293	767.527285290206	799.796025139036	832.445827535239	889.919137198047	961.030424895741	970.425684411613	942.849106834732	1048.41724168693	1159.86866227872	1267.2109177691	1403.63357468551	1521.81978903767	1540.19854074537	1457.6162213097	1345.51388178446	1280.64875458215	1217.05719918075	1115.0001707434	1069.28953472015	1046.52584483476	993.413763924727	982.074144831015	993.482843209744	1014.00684924458	1024.41753311185
Incidence	Female	High-income Asia Pacific	60 to 64	605.082552468656	643.807397782494	689.65789382021	717.769199390415	727.004167477558	755.383330868783	778.284886484651	796.020630230683	840.670120242573	869.116515109632	875.750179602241	903.610143993127	986.287572994657	1070.10231301008	1176.314698052	1217.38680306807	1187.72959734026	1248.53428189686	1298.75245558689	1307.83309231859	1366.14738195141	1439.56328635847	1351.11657673251	1288.85790125496	1206.66857344219	1105.98653551076	1074.57746413289	1052.50160893398	1062.18187420991	1082.72277080916
Incidence	Female	High-income Asia Pacific	65 to 69	519.50337606262	561.966635093882	609.603297850613	654.535505670966	690.556706974972	725.425762928545	748.091940518837	796.781926260513	846.546551219999	887.147710235892	919.681329170565	941.848203371248	981.601856083246	1048.87427786733	1100.72250363277	1143.702352426	1205.86007757589	1298.23139288178	1370.76217867954	1444.80687628183	1473.87497161776	1411.41690365148	1361.8976778779	1349.10249828744	1342.90245670898	1335.64679072738	1377.53786983388	1334.7180065946	1289.66907430493	1227.5569947232
Incidence	Female	High-income Asia Pacific	70 to 74	433.73548071939	450.153870284955	473.605494266047	497.291980607543	525.735816857097	553.587510599794	577.523221134121	609.004548556253	650.538871389295	706.521993593171	737.800124294374	766.989607841954	815.893679613481	874.901391673022	930.234837799343	986.464380298046	1038.91649879635	1103.46433982144	1155.90412214141	1174.21349265594	1187.35344212452	1200.24097210425	1194.53904590932	1171.68482831165	1169.71050323652	1114.48491052328	1052.12752181131	1046.06507389147	1101.03379372066	1163.44744183622
Incidence	Female	High-income Asia Pacific	75 to 79	327.82136966569	342.338821567414	351.482007269167	357.451113376127	360.422128231858	385.185471317894	391.812397912869	411.510986222054	444.512513926306	483.737929239678	491.995740919627	515.348845141119	549.397437062899	595.987989018665	651.08711561635	698.533312576635	756.139471691886	824.390946796697	881.974105098595	918.491004756841	964.707698902934	1001.40932298135	996.479455638191	987.573707246733	965.569122257868	925.77414235964	928.150631781641	929.572535190949	951.565683973269	990.563323873029
Incidence	Female	High-income Asia Pacific	80 to 84	205.725460519743	219.869914716536	231.842527978916	241.246421425357	248.293612181055	258.450494420264	261.255072600105	266.122149889103	278.116438687364	284.385499181136	291.503342650541	298.116512045505	313.392096166305	342.416207854363	378.822258629504	409.732784606675	444.502274979767	478.500557080835	516.202622357408	547.971474093518	580.07503690042	614.186269286797	624.83890154473	634.719425074616	638.776318730323	632.247876875552	646.307057182337	639.842569121023	643.724381489572	643.458769783127
Incidence	Female	High-income Asia Pacific	85 to 89	113.435368134696	113.657729072238	121.495502378459	131.131152316051	142.577350300986	157.232504079703	166.483955857807	178.23092861661	190.655221659344	202.105979206563	206.31317821016	212.748695900009	218.395581089467	227.605763900125	233.167329335271	250.952861534594	260.818844982377	280.869163711128	302.938550875488	324.449351183507	347.160631097128	380.564581173857	397.384778978168	419.268918768856	440.155914071392	450.406433441972	474.073577542893	489.369023638853	502.740769728009	514.224117636353
Incidence	Female	High-income Asia Pacific	90 to 94	21.9759138472152	24.3188185726098	27.349035205125	30.7723460308438	34.2097071847591	38.0749649983046	39.7562058280686	44.6889291268332	49.8462773619328	57.8134664391883	61.3314517928234	67.2157331020127	73.8849193214033	80.2754548873988	88.4278462748379	95.6857492361762	101.461774550105	105.399354624708	111.27680932162	114.917383528206	126.75406543154	137.95415360623	147.816877099672	158.899039544867	168.580830049039	175.426051446698	187.736691554754	193.309099818142	199.736299358297	206.459028756463
Incidence	Female	High-income Asia Pacific	95 plus	8.70971486393904	9.66791668790381	11.5159100239812	13.7740792805591	16.4837940148739	19.80874688658	23.5320815504885	27.5098609920109	31.097859379956	35.2478318857274	39.112193837171	43.0049699723139	49.9422635841338	59.3407406127562	70.6654972300604	82.8232129350506	92.9446142434277	104.189085296574	116.376990956947	126.952560766989	140.435371897813	153.20432476128	162.163212565589	174.551048112657	184.220051766818	203.378589104086	223.121691461768	235.426201582363	248.966928187676	261.771658605223
Incidence	Male	High-income Asia Pacific	5 to 9	10.2043479377646	10.1538252003156	10.2608484804798	10.1936243433072	10.1503189548244	10.1808269044655	10.0613852267632	10.2701079384253	10.5053313348228	10.4491612396308	10.5720531865777	10.8697352098718	11.2885453164537	11.7125573449431	12.1644763890572	12.5611834898884	12.5497817144106	12.7218260902784	13.0323276536261	13.0471711285817	12.7289501519579	12.7704953407773	12.8569100709229	12.9566017839391	12.9868967131746	12.9862495420522	12.9830786370411	12.8490597488498	12.8510285960158	12.866634793345
Incidence	Male	High-income Asia Pacific	10 to 14	13.2824675208312	13.0165885365485	13.299771692934	13.5389787070587	13.8980740353085	13.9999355068486	13.8405719152596	13.7513775678386	13.6463414868453	13.0102019010513	12.6961988215775	12.3879772189434	12.5425329457247	13.1070404836546	13.5652541162927	14.0900642666985	14.5369269677837	14.7969074547881	14.9336150993669	15.0214418847634	15.4388022233456	15.3029757041271	14.705658491136	14.1511507163294	13.8434880514007	13.2071138174969	12.8134131085077	12.6482488870792	12.6345196054419	12.5259727184945
Incidence	Male	High-income Asia Pacific	15 to 19	20.4558457718982	20.1198160321159	20.1023947336147	19.4436220617954	19.1964223847506	19.5955235822085	20.0562463377081	20.5886311116324	20.7861172447081	20.0819505785366	19.4094028797054	18.6573675352361	18.3444982852978	18.7721720265145	18.5608931810327	18.6107305438533	18.9061525676943	19.5641977668205	20.0061206221337	20.1813805864405	20.3816203586191	20.1663250027953	19.4995227414784	18.7412705325663	18.2379104308462	17.8382196516429	17.5705103891347	17.1868516283524	16.8776088224466	16.5365538516813
Incidence	Male	High-income Asia Pacific	20 to 24	21.9681947462522	23.1505503086308	24.243107792523	25.5109660945194	26.8362499620762	28.1534237068441	28.8034415109582	29.1821416670687	29.8188635701196	30.189540565101	30.3107038106733	29.4956572993782	29.6521406875883	31.6568250795229	32.1131245730337	32.1738928237998	31.4000911286319	32.0490683351238	32.9293013353682	33.2677336451361	33.2289830820725	32.1913511384572	31.5618837202541	30.2759810068447	28.90070402539	27.5814292349299	26.542961603142	25.8937605705674	26.4318981481211	26.4724197394215
Incidence	Male	High-income Asia Pacific	25 to 29	27.7189486998835	28.2601873496723	30.0067090067111	32.0641901867719	35.479636771793	38.7301202714382	42.6824138909537	46.4599765541247	50.2749103752233	52.1649782230859	53.926294087043	55.2405756877132	57.7009485529162	63.42657039993	64.4281829107827	66.4211225318505	69.5305145987865	75.1246821352425	80.5240388122294	82.4226867926484	82.7295203278193	77.5597595543083	68.9471826325587	61.0601549281748	56.4613993038248	53.6767451723313	51.1070858871999	50.1367082551605	51.715228726921	52.7774192610388
Incidence	Male	High-income Asia Pacific	30 to 34	41.0061943917612	42.4405105485944	44.5483630429976	47.2471301045943	51.0797282567788	55.2508548213821	58.0309411621599	62.686236159144	68.0120332797417	73.9888285059274	80.4161557596538	88.6400052188428	100.735946956295	115.863521932417	123.930958478223	129.340670251643	130.510102826433	134.708608889647	140.530311589375	149.70823149287	155.500381489526	150.124616648208	141.825850842784	130.799842681402	118.79281664185	105.773625484301	96.5539186035585	91.1776700547393	90.1618594564384	89.0558949909745
Incidence	Male	High-income Asia Pacific	35 to 39	64.3192215281005	63.8992957800383	64.5845939964118	67.8761210905967	72.6484234460223	77.9933668331212	84.5460740420974	91.6199613179882	99.6227477367827	106.055145194142	113.589159906992	121.518913138585	137.721203988243	160.532609352888	182.010975858198	197.724678854421	215.984014215246	239.812662073738	269.972289700003	289.666851296457	298.483098496036	281.293355413202	257.41550982324	225.756154320385	197.161324887671	174.286396657763	161.439191023629	157.03091607962	160.018591455022	156.770472655636
Incidence	Male	High-income Asia Pacific	40 to 44	119.870607108891	128.560124414952	132.629537444419	130.992171989453	130.722042978512	132.125410541676	135.523601785025	139.779794572176	147.991786715865	162.650109186849	170.166192501174	184.451906152126	214.069039658133	252.559746733901	281.111496490863	301.363924965982	323.366023858139	356.405908377165	392.254640002684	428.838105372597	459.07141066268	449.479100659377	425.299107588588	391.637001537211	352.550034719285	320.166239668492	290.809933242883	271.480983417071	262.64182065415	255.506308192387
Incidence	Male	High-income Asia Pacific	45 to 49	122.632514050687	121.438839000882	131.031134291409	143.642475184422	158.803330490274	181.997590166313	204.847479587472	211.515195421437	217.134356212799	218.745329936773	217.434492169737	222.411647503527	238.608695232314	274.885005322602	311.312184497805	347.247827180258	392.772359622511	443.669330967611	498.396036007531	535.768247809893	562.051149321055	537.629688150752	499.450804866541	451.886046337089	414.108731790947	379.798870434337	356.820324007614	344.819716873313	347.990071814343	345.987796717198
Incidence	Male	High-income Asia Pacific	50 to 54	154.709398885266	156.054186798699	165.096824424708	170.416184300376	188.031562407557	198.788245239065	199.935395394824	210.82533226064	240.362673772793	268.267876111973	296.276276512404	329.184673388495	345.505717504775	373.376726475764	383.080199004846	409.41268493762	440.133464818118	474.596948854532	535.281129067227	595.972647516447	634.959443385229	635.891406780273	598.954121453849	550.700386646453	501.012654100065	459.405662088234	424.070630080375	411.025063509752	414.009236583694	421.483192355924
Incidence	Male	High-income Asia Pacific	55 to 59	193.04175669258	193.052641193847	197.451753591144	196.098373959134	196.619977005938	204.254845197736	208.740103675348	217.446580909363	235.674922117768	258.120195585175	262.23450108115	269.608315959078	294.579537845643	337.479127145379	381.429726783535	440.362720828241	496.09190041195	538.706536153446	556.034977706684	572.148679702227	589.192536316346	581.707751341213	547.941282149098	514.909756204997	486.745656334849	460.304549202884	441.485328152651	432.709957145159	433.582648770242	435.518418163809
Incidence	Male	High-income Asia Pacific	60 to 64	196.977135459416	201.618994386059	211.819500968858	222.510882062587	230.172373620601	242.514289092609	248.604779197936	252.024059720647	268.126065745045	276.289521347239	281.615704836255	295.297410927034	315.035449984447	349.569209985518	386.746055208083	415.481072350434	423.687903747117	466.256972257699	517.634312511899	574.489123192026	636.082412692777	672.539382186485	653.561981830457	604.453706946387	552.442211178055	521.602484917223	495.447052874975	475.251034641853	473.047731001389	476.869640539245
Incidence	Male	High-income Asia Pacific	65 to 69	129.1648907042	141.524144911987	155.26704440017	167.942412235332	181.772138732033	196.066893414918	209.290737214993	223.157489560185	244.268340265312	262.596899383928	276.200699501082	292.664995852611	309.63684488122	339.277037315478	356.11498106174	376.110053419259	400.830359677458	439.489964171034	471.962769105542	505.094607251657	516.129722891984	497.074413687093	498.525158200839	501.539098337995	511.625777020971	529.926888701938	543.538092261039	517.404482866388	489.439348995813	468.361283630759
Incidence	Male	High-income Asia Pacific	70 to 74	110.437312737154	111.944724177196	118.611692695633	125.390621261602	141.293215898666	161.059514168006	181.298866966001	200.22861604032	227.466426242471	253.581116850741	263.124570419857	274.69850005587	289.597754944133	314.055795102802	326.293278393184	350.463453119182	369.029979826704	395.273423240057	418.931146742521	431.962024454626	450.644537680089	462.843557908669	471.518336618672	473.555795859901	482.339385779109	469.150923242873	445.013579327916	451.696360541109	471.488327378747	495.73700476122
Incidence	Male	High-income Asia Pacific	75 to 79	108.077791099355	111.022382135215	113.646368714653	117.493546799213	120.798744817454	132.536727622529	140.701112623534	152.340539444562	167.969417240296	188.135808015972	198.485866910755	215.059937879272	233.286353848449	260.116852400731	277.981860451284	298.692757785743	313.127652759754	332.758905849346	351.879782180015	371.526743562525	394.859196320739	407.647413911722	417.996742610786	419.476112531471	414.752150313288	412.010773330897	415.376754020382	415.233958869586	429.577126708033	445.382073424941
Incidence	Male	High-income Asia Pacific	80 to 84	64.6583445420285	68.9747928352853	72.7448449568656	75.7468262187325	77.36664806105	83.1073482736684	86.2085191380412	89.657668464897	93.6470386057606	95.0705580509819	98.3844993580226	101.67231880088	107.692059690576	119.002786223446	132.062984737955	148.114742794698	163.911400963274	180.859689747014	200.073383423857	217.586185493376	234.039723174894	244.174080105861	254.260466092252	261.6672967964	268.508474720004	275.958992817188	285.869257269039	286.147346959025	294.5194989363	297.327213167601
Incidence	Male	High-income Asia Pacific	85 to 89	32.2989931854057	33.3534821485916	35.0824476226401	37.1799290888821	40.9673935055948	45.9008152874356	49.8816924046638	54.294056139279	58.9884965931678	63.2228889652316	65.0811206112152	68.2731172391631	71.2920070907966	75.4234493622473	76.7051795663765	84.1744793753163	86.7817297631053	91.7063005488005	98.1449547939724	106.845330772276	117.522203929085	127.678040360116	136.460237993998	146.230885886332	154.174584907408	160.159951437693	166.091056318318	169.636036725734	177.948016453224	185.196464023544
Incidence	Male	High-income Asia Pacific	90 to 94	5.62314111554315	6.2520913870832	6.86888789160751	7.39340129874796	8.09340995616177	9.09046282280743	9.59699157819992	10.7603305935216	12.1862663344926	13.603086112111	14.8297284029324	16.0242551985501	17.7910436150854	19.5712993231683	20.8168767707307	22.7555031519516	23.7884365697277	25.1744256532984	26.2190791232946	26.8646151980722	29.6284552012753	30.9382882365128	32.4303981097712	34.4644291920084	37.4806447371397	40.2028643553223	44.0731295859991	45.8424591351133	49.739195515116	52.7595950617787
Incidence	Male	High-income Asia Pacific	95 plus	2.00079471039178	2.20272778121502	2.53654529925365	2.91207460256014	3.26899238210907	3.71766572443835	4.23338249994265	4.71052322686226	5.47679977883075	5.89582962060787	6.38525365527926	6.86654564876442	7.97977396364193	8.77228796872185	9.65555617220869	10.8864079266475	12.0915795670056	14.1086472643077	15.7339842509606	16.9364463237484	18.1729781292763	19.9131109534499	20.9199290623644	21.9896469398532	23.460052143148	26.4129439451639	28.181226701234	28.6376484057492	32.1101135394468	35.8787600926189
Incidence	Both	High-income North America	5 to 9	64.4257921170415	65.7360001569835	67.4139188615452	69.5086731817652	71.8134034534141	73.8185872201629	75.3476467414786	77.0833348930354	77.9497333808354	78.0616810478387	77.9737829081244	77.3913309177694	76.8842466167401	76.4483755892886	76.2421571877023	76.4998239978427	76.3577363990531	77.3650679607028	77.8427054168663	78.5122692912352	78.6040491550005	79.383619820139	80.084962865438	81.0130023090329	80.7192657116888	80.822379544246	80.6836731434043	79.6224092544265	78.0707901275251	76.8894999486071
Incidence	Both	High-income North America	10 to 14	57.217025866142	59.4098268319441	61.6847148567868	64.3111042409771	66.6220434148378	68.2596946010574	68.8008006839307	69.7164874080523	70.1997111422485	71.6177347830023	73.6594852015139	75.7468812902027	77.3421303381855	78.3453679585396	78.1462287025993	77.3459104634104	75.7155514490863	75.7586272337911	75.4245778432415	76.0674229844773	76.3119640894133	76.4092133632013	76.5403994732219	77.176382157281	77.0312478155267	77.2330572949905	77.7958964658247	78.3757099113896	78.6733867687299	78.5055850075292
Incidence	Both	High-income North America	15 to 19	85.585757343716	84.4950996864662	84.6216489704765	87.8736714638889	90.9800110271416	94.4132370611642	95.4612478392123	96.6732226368806	97.0507861877945	98.2606904008312	99.6044242945639	101.367448239119	103.273407940152	103.717615401015	105.478864165502	107.798370403225	108.58089326813	108.628063847546	107.45435401396	105.984628859159	103.537077419578	100.898592065453	98.1153650253338	95.928596954614	95.2970535853486	96.0467640154951	97.9571671244951	100.657490561445	100.361173048838	96.2839934151065
Incidence	Both	High-income North America	20 to 24	141.717491169322	144.4985823318	149.056909768892	155.857856563843	158.332619381458	158.200832555154	155.869529141894	158.136623431399	162.06917776131	169.395585258555	182.548937724537	193.796368965789	205.282303688472	215.39852806365	222.009358257378	227.065756054261	233.190206287463	233.662145637709	234.276143089126	243.480882469995	247.789976042404	248.609180140205	244.661669032507	237.77222304285	230.011838077223	234.010051513361	229.673822688599	212.030047632283	198.975317179426	197.258239571394
Incidence	Both	High-income North America	25 to 29	308.695733040614	303.199812722852	306.017794024435	315.024461272949	313.801718611573	312.408493183788	321.490953530996	323.889428423847	316.73677561342	324.772595878341	331.683244166692	344.288861009012	354.323645192626	366.73103391108	384.279688065409	404.748042138321	430.957660232476	443.283886781257	458.737268976349	474.986888863361	470.927396669655	457.143088230238	449.877859266886	443.126511250612	437.671935053671	450.609554750311	456.764670170657	455.220744699385	431.922403818824	403.540735971476
Incidence	Both	High-income North America	30 to 34	592.525319688088	597.638039955275	621.843604046392	660.025497816175	670.603018280667	664.089417167511	663.663210200759	660.299405316345	649.535442390141	629.495991451027	631.946663924249	664.735452819095	674.686469164275	672.503513196183	657.598709159755	681.048836612187	681.65937642238	664.013192686655	676.433547901776	727.755091831788	751.268577492865	768.816920293351	767.829014276412	763.30574028127	772.89318910625	788.660692493611	832.137858453234	827.523578165079	792.570562985459	749.662862067762
Incidence	Both	High-income North America	35 to 39	783.27060091142	829.14455032405	886.675671998606	964.030298207568	1003.52860158187	1050.38653117424	1069.41913372084	1107.25468323476	1127.46365604593	1166.84768092424	1189.69696279535	1205.34672069476	1200.82891778402	1157.49377803799	1105.41476381745	1098.51316752995	1105.27770413859	1055.71075007871	1068.08920623069	1079.53408272099	1060.49980420972	1015.54785976346	989.447133809731	971.041618577397	1017.30466269844	1073.95946682714	1134.05436270202	1113.41471984102	1079.62216821303	1073.09632697642
Incidence	Both	High-income North America	40 to 44	1026.18274078348	1110.57532314135	1173.14001731645	1263.79257210806	1330.67728542864	1411.72550644446	1476.91331292559	1549.75634115801	1617.54220968173	1700.76189830691	1777.79070119119	1846.23159447369	1897.79869132764	1868.87702240156	1822.30951757828	1842.43387787263	1842.32191627709	1774.12827487513	1818.34196703233	1835.40552518451	1794.45416636514	1756.77509615997	1741.31577302516	1728.22411056451	1730.64951875836	1691.5049691651	1705.1916626688	1704.79202061406	1695.28542269808	1649.18735923594
Incidence	Both	High-income North America	45 to 49	1247.0442451357	1323.33276447232	1459.24342677132	1588.39169606384	1692.24163446602	1829.17952859778	1944.23978451976	1989.48750490916	2025.90342777538	2155.99455524313	2269.23925086881	2441.27980200995	2572.59212987103	2594.41048081356	2576.64083253138	2658.91475260582	2694.7022470928	2694.84488903645	2806.06897126043	2899.3887064454	2834.42368754992	2787.28825826891	2702.67861082275	2620.6494406024	2549.80272908307	2551.01589091726	2588.50578350744	2530.04198969557	2493.34402032873	2450.44525264412
Incidence	Both	High-income North America	50 to 54	1287.22248247861	1340.74102287819	1437.62161404162	1570.3435790061	1676.81931509447	1770.74553730583	1836.83704536252	1977.04144233954	2069.9425562065	2240.87677094391	2422.90362277677	2614.03188906597	2645.15249149969	2668.31461054842	2679.85826879374	2843.74994267531	2920.45091140159	2989.5349217278	3136.57269740109	3294.67164421313	3319.27928697016	3344.05555343695	3368.13622185195	3373.70381231663	3369.64880623048	3380.2152442043	3347.90577929418	3237.48515420411	3163.47493161835	3085.53094825784
Incidence	Both	High-income North America	55 to 59	1470.9896981592	1507.38016839657	1558.21855974157	1648.02411595339	1700.81976407557	1770.58527360889	1812.9609470247	1891.93404635461	2002.68995637607	2201.73251340797	2331.22708286729	2422.70389368256	2607.1398914754	2707.14939722435	2763.17375689008	2933.14032914542	3080.05670555448	3122.85361577449	3202.01373711429	3342.79901376755	3435.51964509971	3568.82988061012	3648.02820659531	3727.15185132676	3807.28176313838	3861.95434838473	4011.38795171823	3947.90176073369	3940.70324031105	3963.71942427455
Incidence	Both	High-income North America	60 to 64	1468.24531344462	1491.58229377748	1513.41696663655	1568.66285185465	1585.38413802226	1607.27316314769	1611.39170392763	1641.5809853507	1687.06738994948	1805.79303269759	1895.08248610203	1983.42629197039	2074.42079743656	2207.57285175106	2287.45689055883	2403.12360709438	2474.3124864944	2661.97547850609	2821.43599694629	3030.34784036088	3187.77684090895	3392.70959264598	3408.24801927389	3471.63156451981	3603.94808616226	3694.90287573695	3905.73666232596	3997.30121755786	4101.5050976988	4109.56259700341
Incidence	Both	High-income North America	65 to 69	1399.83686178834	1426.99589307669	1461.29856251982	1530.33582121642	1550.05519676546	1595.36225064072	1603.63021010491	1610.5064825062	1615.39042270324	1646.06009514463	1694.96814180422	1736.23364044539	1770.02149843808	1814.4270155695	1873.24000439564	1956.01185280726	2038.12424154621	2138.53635372074	2297.03078504332	2460.34567656229	2563.34885225577	2646.24578164884	2834.30494828179	2985.02304374528	3119.975923888	3279.60897525627	3488.45871495184	3449.2648241883	3503.76423352309	3637.11088898364
Incidence	Both	High-income North America	70 to 74	1090.53004315857	1142.34678666133	1196.5001789735	1275.93169963317	1333.39207053682	1395.01222248205	1414.14350842546	1431.82859729432	1457.29521591399	1494.33885159173	1539.560363446	1581.59725693462	1594.09428067196	1594.35097975298	1607.22921035642	1644.26238481911	1665.78149337078	1692.23102701636	1764.64903302639	1839.10207869142	1878.17163263789	1934.1312448124	1994.42332374672	2104.89062180982	2188.17900384536	2256.95640403323	2369.33431261081	2533.2229804836	2692.74293911583	2817.33912812033
Incidence	Both	High-income North America	75 to 79	873.479869184785	901.891128074834	931.249258180964	992.93464663152	1027.26572674695	1076.5709561127	1120.8680553897	1178.83097512637	1231.58668598456	1301.67836513767	1355.06893215016	1394.06986865159	1413.19746704955	1416.39807999767	1408.98590440089	1432.28978184344	1452.51031576753	1468.48213389331	1490.89299986838	1504.84241055571	1518.08588898174	1535.43348330229	1557.39866975	1596.31189519297	1637.15214902479	1685.34160026455	1756.86740610082	1775.3124529199	1885.08225795346	2007.24719793746
Incidence	Both	High-income North America	80 to 84	452.433391021892	468.691503694804	493.400911242854	527.963757115577	554.669446262196	579.758021939182	603.820980150228	625.597655607743	648.565582237171	674.373873189289	700.800448233152	733.975384690621	768.11626588755	788.245794164164	818.517655504722	847.064080017409	868.363774829579	883.87226441921	922.953183563343	936.141417752469	950.999825460949	970.306496991554	970.71328534793	975.362867933452	969.302851343787	981.770015491587	1005.44165245163	1011.188311672	1042.39747263564	1060.02032709384
Incidence	Both	High-income North America	85 to 89	210.437090777835	218.972180906862	234.050549844147	255.211528252235	264.911280450008	279.248615182665	292.646901982409	303.312198975982	315.974177414921	335.304414196708	348.948783870787	359.713891079632	369.049493850156	379.081455895116	387.50723963175	402.318874646253	421.88209408398	447.517262044257	481.343248143646	506.380045728798	528.496930344691	550.006997027157	559.078664586921	571.914450553332	573.413472603873	581.829240994609	584.689266868885	562.045381027068	561.079745954954	575.022449528575
Incidence	Both	High-income North America	90 to 94	42.1678413863186	43.4580923196256	45.9522905295775	50.3178439204326	52.5732527088524	55.1413495877758	57.1412228560472	59.7431877759044	63.113187846643	66.5141018481431	69.5397855143021	71.0313577105093	75.1945766007443	76.8906462796739	81.3922453163672	86.8710526582267	91.2729240091991	94.1970317661517	100.172755826873	104.84145592003	111.517741639709	119.270425364539	125.892351248813	132.137914188037	137.103505311679	141.64061582598	144.695192014708	142.138768136555	144.728982531041	148.39914679747
Incidence	Both	High-income North America	95 plus	24.082031193829	24.7159775075171	26.1729096855259	29.2619573742592	31.5370465043779	34.0442036549596	36.5493930871386	37.8084274462989	41.0389473419114	43.6499898148828	46.5271133115872	46.671305578122	49.9070988712605	51.9786628368837	56.8231127267386	63.0236438407107	67.5791582404891	71.2406162821241	74.9528155482039	80.2123555991658	83.1035183200451	87.1382235042988	89.5987021887797	93.20365734732	100.039792857694	105.024703285186	110.196585567332	111.378870185574	113.976746121288	117.60100284557
Incidence	Female	High-income North America	5 to 9	38.1357512473297	38.7329481300857	39.4558565679659	40.340154951312	41.2418559933418	42.2003329417717	42.9544953052004	43.9984919492692	44.1322517067221	43.9783504730188	43.8967284962569	43.4742253951324	42.9667230820889	42.7278442505368	42.5546905557815	42.9066833326812	42.7943513806376	43.1552962787291	43.2752845524919	43.3344255039988	43.1783210619242	43.4076648680461	43.7046091486457	44.2469701071622	44.086334534551	44.2719256781568	44.297591089627	43.8003693325853	42.952971145882	42.2394525067393
Incidence	Female	High-income North America	10 to 14	34.7282909337501	35.7526909117851	36.8976462442144	38.137241713593	39.299937177108	40.2338651663158	40.4259569132157	40.8541567658333	40.7142783059361	41.4332712969026	42.5554753429164	43.64891316509	44.3664869262531	45.0066676549168	44.9559811942762	44.4525202987545	43.4893417577666	43.2712758752651	42.9498442047844	43.2154997273837	43.1371393218153	42.9071431012694	43.0211768456489	43.4114156878857	43.2477842999353	43.4595114983338	43.6669928265283	44.0268310384101	44.1814289309563	44.0359005392232
Incidence	Female	High-income North America	15 to 19	48.2767670343533	47.4272616741654	47.0400098157455	47.7546411935632	48.9198284431255	50.7789734189571	51.8319878421115	52.1603334131441	52.2254254077166	52.0867879266482	52.0746611114327	52.3518143292358	53.5979832162933	54.2900454497112	54.9250430008689	56.1024680321951	56.2982593955252	55.5406382089751	54.9691768781711	54.229653112229	52.6014175820246	51.2786714836866	50.0113443704199	49.0724756844046	48.7692376860489	49.1530426892915	50.2825766079296	52.8472915726336	53.137762898796	49.7607904852312
Incidence	Female	High-income North America	20 to 24	90.757058952412	92.2475873504817	95.2090692542053	98.9846995931559	100.552328481638	99.1525885513069	98.6849656140317	101.344568776546	103.482040900011	107.821710321429	117.760935568292	124.552172080114	131.872246473919	140.657966612588	143.711670156535	145.720186288317	149.427709622799	147.746400338565	148.686341770692	157.373343956014	161.902602635816	162.560677421652	159.657056413078	155.205288100339	148.99915881237	150.078944955116	144.721916828625	130.853568215557	123.153108976801	123.66398545488
Incidence	Female	High-income North America	25 to 29	197.019614072821	195.596630301712	197.455388127891	201.572333172511	198.489114611127	194.085444505021	199.726460178262	199.935053665553	191.75127195074	196.74772529613	201.263140043794	210.20067154809	216.680244972681	226.24078205828	235.714366870539	247.495477824438	267.135643723458	274.821732871951	287.492199265045	299.769240693633	296.148010696934	283.62674489034	273.924619926322	271.13764820048	269.228786982592	267.699448505009	265.812659848515	268.55323901371	261.084157381614	241.765435848695
Incidence	Female	High-income North America	30 to 34	403.756623439503	404.260860888329	420.359198144321	443.554315725516	449.62459308203	444.499577798149	442.974986613407	436.610693770768	426.222452536998	406.113277511417	410.354851911834	437.006026640489	446.269094193357	441.800623852906	429.955892631892	449.347400879324	453.517624699941	440.513832684309	456.973182367662	492.456832278169	507.945535853523	510.73296012112	500.232778765873	494.095878534154	501.481752846426	498.908141744101	525.020267148445	530.27125806831	519.482207285555	488.268772476681
Incidence	Female	High-income North America	35 to 39	502.45163250378	533.874734815797	572.176143327056	616.010956235402	643.439368700475	675.113048483969	687.713339656531	713.608203541724	726.95169851836	749.337178666664	767.234994038415	787.315968856237	777.56048606705	744.212056339659	706.765171491983	702.799284648229	710.143336058715	673.814087690798	679.429408909938	687.269948416868	678.339518788938	649.369568728436	627.412834894448	623.586475167401	653.735246445667	670.99552975772	706.276451090164	689.383391852988	677.431033518654	677.811124318328
Incidence	Female	High-income North America	40 to 44	591.771351629124	644.290952344321	681.511432038779	729.942302449072	773.198537634421	818.345732373592	875.812311347131	924.192990273432	972.020028826744	1019.61693664189	1074.18538145401	1122.37771829114	1165.65640606671	1164.35798907453	1130.43593246012	1153.13187378962	1167.18494748259	1124.22369109939	1156.14632343255	1153.19520934106	1121.64197999111	1104.02438774371	1080.99075558983	1063.55266971139	1063.37460170512	1011.64994116983	1007.43109285074	1017.96821313906	1019.75478345565	980.192869944883
Incidence	Female	High-income North America	45 to 49	743.14489662743	789.226630376895	866.572321860249	947.541743178651	1006.59115769794	1077.24164952604	1142.75253617212	1162.75705552199	1178.59993284584	1245.38634641544	1312.87550839993	1436.71483969932	1533.7820663254	1570.98623259794	1594.64730069313	1643.14587684735	1652.12884314747	1638.541406817	1719.33683671576	1760.11829873733	1685.15311502251	1639.62171689523	1574.24763353355	1500.60818684547	1444.87313795997	1439.40924694953	1459.37634425679	1414.60843392934	1382.90608957939	1366.39825509502
Incidence	Female	High-income North America	50 to 54	700.575367631533	726.087599275269	778.723519162039	842.903612504639	896.246056589366	939.796793931583	986.226308275735	1064.90281398001	1111.23391009315	1191.4401093757	1302.385071002	1402.49349235664	1425.64801857921	1456.97850203553	1485.14412505787	1580.60056781252	1637.39802645035	1664.60340756317	1742.95051390642	1832.90126211302	1830.50298261458	1826.0676083254	1836.63154573676	1819.36667353413	1819.47063504854	1822.06885073944	1794.09345253815	1719.36816433852	1662.98271279563	1619.21035115994
Incidence	Female	High-income North America	55 to 59	801.593742755828	816.558701359227	841.196925633693	886.262893008078	906.606095777806	942.855983810721	969.507067971885	1013.34952031629	1077.24527213975	1186.24183224594	1263.52483577604	1314.32571065587	1430.91131406746	1519.82041729019	1557.10735102887	1654.82222530928	1749.90830717958	1769.72396132204	1810.43924007291	1881.52585389816	1923.17727798157	1986.8412694176	2026.13834836216	2052.82905898354	2098.93628033334	2118.71281117007	2192.56422935287	2125.5327060665	2098.80458125259	2119.92082636383
Incidence	Female	High-income North America	60 to 64	910.727805409961	916.140093992569	922.700924444261	958.970759237393	955.333316891511	960.185778190844	969.076286397699	982.259376219809	1012.49809402363	1084.71553725343	1137.06411008922	1184.59193892762	1245.46138830888	1339.7436053436	1386.11556922579	1463.00801196348	1502.6926396511	1607.47636720591	1702.29390689046	1810.04717878502	1883.93995483462	1979.4085903563	1968.66411903539	2003.07057236258	2100.0118737611	2132.16119137977	2266.06764727124	2319.44503619243	2367.42482424875	2355.88050510137
Incidence	Female	High-income North America	65 to 69	861.927293985642	874.567417969606	886.231237759658	920.755804167625	920.845060889676	929.294397933086	928.958090718118	935.017943639233	943.64442635569	961.734035137671	985.406516067852	1010.06186127765	1037.98843366549	1070.10288639133	1096.73978705958	1149.01477844153	1186.33460946687	1234.15848149053	1314.86293128331	1399.75816762297	1457.54456002077	1497.42354776996	1591.13496224083	1664.54265520909	1752.78992167203	1820.07059972399	1920.62548028315	1882.33610335046	1891.70246640521	1982.71691951372
Incidence	Female	High-income North America	70 to 74	703.469945668321	734.159938004184	760.493423092324	805.420859373684	837.581318790133	866.375497590826	876.858470535771	885.582541116772	902.069530865977	907.183307226801	933.412886858851	955.705756641973	964.123282292451	962.084672564562	969.951056658938	995.324161231828	1012.10647498499	1026.45190465116	1072.48226003254	1116.2580183674	1133.56876020538	1157.90540398919	1179.00854038613	1241.47543753667	1285.71679184738	1309.92009794319	1365.98607750296	1455.88866411023	1530.74659252843	1602.53708124929
Incidence	Female	High-income North America	75 to 79	564.876513879298	579.721587475429	594.441750257697	627.154601380784	641.908379959418	663.656177300749	689.067712512494	724.946141196161	753.481284626149	787.941846011404	819.995130143388	852.068561125783	865.963422372855	870.947966881041	869.409477415769	886.150121680327	897.752245710132	902.893774983943	908.909394097369	917.164036392949	916.28704944319	920.777068526961	925.078775859025	944.956171898935	967.101049291274	983.79012467869	1014.45338670894	1010.19960486098	1054.93044165222	1132.90151213388
Incidence	Female	High-income North America	80 to 84	316.325698091468	326.362720283894	344.135492708473	367.391148296089	383.123540319842	398.833190874157	413.965187275009	426.917594760748	438.147844714808	448.241474726946	461.745699799169	485.12989512671	509.900980386263	525.105627955956	545.620522468528	561.205001359786	576.91440745109	581.69437474677	607.700234762321	612.734982927399	617.822284860415	624.688275730751	618.716738745406	619.259624649972	612.049740760305	615.19045650438	627.567258481246	630.445121595674	641.767392588436	647.505571715296
Incidence	Female	High-income North America	85 to 89	158.626013736273	164.567941638371	175.942651436366	191.497053439523	197.261542924591	206.798692775856	215.394227888846	221.34378818555	229.331222340823	240.804638557794	248.470495988242	256.206517452871	261.911176632107	267.39001271587	271.544339907937	278.807984045129	292.076115630019	307.054250920372	329.513333123688	344.681363102384	357.133184548356	369.422550254946	372.457199436838	378.605895080652	375.620812192667	379.821468172509	378.804728875763	355.108083680696	348.797512481143	361.867101666701
Incidence	Female	High-income North America	90 to 94	33.305405551414	34.1522347281384	36.0812742490863	39.4553042844847	41.224354067924	42.9766668351745	43.9552656412315	45.395700292844	47.5701953023535	49.6681733566073	51.6466044226306	52.6576525612204	55.8301192418591	56.6798953040278	60.0697171121799	63.9679476251401	67.6386423594712	69.0487788935319	73.2285215771407	76.442954575563	81.1197746972335	86.3418824306526	90.0619746913194	93.7831225776551	96.2853644339789	98.9574907030707	100.066477013629	96.8866584742156	97.6635007996925	100.518230410822
Incidence	Female	High-income North America	95 plus	19.1444477226073	19.4817846864711	20.6349484320134	23.3264555480342	25.305810192701	27.2422208831068	29.2467803425249	29.9873531840753	32.5221486829962	34.1156377599997	36.4924985495018	36.6748313904388	39.2731724821062	40.8945201765666	44.9841662236424	50.1020573826608	53.559208774739	56.0339205903395	58.6294928044598	62.8579615487951	64.3190599589422	67.3997561219412	68.5905401561722	70.692756248546	74.1773170535058	77.6834183033716	80.9701282043791	81.9218277316318	83.8126310461221	86.639562962439
Incidence	Male	High-income North America	5 to 9	26.2900408697118	27.0030520268978	27.9580622935793	29.1685182304533	30.5715474600723	31.6182542783912	32.3931514362781	33.0848429437663	33.8174816741132	34.0833305748198	34.0770544118676	33.9171055226369	33.9175235346511	33.7205313387519	33.6874666319208	33.5931406651616	33.5633850184155	34.2097716819737	34.5674208643744	35.1778437872363	35.4257280930763	35.975954952093	36.3803537167923	36.7660322018707	36.6329311771378	36.5504538660893	36.3860820537773	35.8220399218412	35.1178189816432	34.6500474418678
Incidence	Male	High-income North America	10 to 14	22.4887349323919	23.657135920159	24.7870686125725	26.173862527384	27.3221062377298	28.0258294347415	28.374843770715	28.862330642219	29.4854328363124	30.1844634860997	31.1040098585974	32.0979681251127	32.9756434119324	33.3387003036227	33.1902475083231	32.8933901646559	32.2262096913197	32.487351358526	32.474733638457	32.8519232570936	33.174824767598	33.5020702619319	33.519222627573	33.7649664693953	33.7834635155914	33.7735457966567	34.1289036392964	34.3488788729795	34.4919578377735	34.4696844683061
Incidence	Male	High-income North America	15 to 19	37.3089903093628	37.0678380123008	37.581639154731	40.1190302703257	42.0601825840161	43.6342636422071	43.6292599971008	44.5128892237365	44.8253607800779	46.1739024741829	47.5297631831313	49.0156339098836	49.675424723859	49.4275699513042	50.5538211646331	51.6959023710295	52.2826338726053	53.0874256385712	52.4851771357886	51.7549757469298	50.9356598375535	49.6199205817668	48.1040206549139	46.8561212702094	46.5278158992997	46.8937213262036	47.6745905165655	47.8101989888112	47.2234101500418	46.5232029298753
Incidence	Male	High-income North America	20 to 24	50.9604322169102	52.2509949813186	53.8478405146866	56.8731569706869	57.7802908998191	59.0482440038468	57.1845635278623	56.7920546548528	58.5871368612994	61.5738749371265	64.7880021562448	69.244196885675	73.4100572145527	74.7405614510618	78.2976881008428	81.3455697659443	83.7624966646646	85.9157452991442	85.5898013184338	86.1075385139803	85.8873734065888	86.0485027185529	85.0046126194288	82.5669349425109	81.0126792648523	83.9311065582449	84.9519058599738	81.1764794167263	75.822208202625	73.5942541165143
Incidence	Male	High-income North America	25 to 29	111.676118967793	107.60318242114	108.562405896544	113.452128100438	115.312604000446	118.323048678768	121.764493352734	123.954374758294	124.985503662679	128.024870582211	130.420104122898	134.088189460922	137.643400219945	140.4902518528	148.565321194871	157.252564313882	163.822016509017	168.462153909306	171.245069711304	175.217648169728	174.779385972721	173.516343339898	175.953239340564	171.988863050132	168.443148071079	182.910106245302	190.952010322142	186.667505685675	170.83824643721	161.775300122782
Incidence	Male	High-income North America	30 to 34	188.768696248585	193.377179066946	201.484405902072	216.471182090659	220.978425198636	219.589839369362	220.688223587352	223.688711545577	223.312989853142	223.382713939609	221.591812012415	227.729426178606	228.417374970918	230.702889343277	227.642816527863	231.701435732863	228.141751722439	223.499360002345	219.460365534115	235.29825955362	243.323041639342	258.083960172231	267.596235510538	269.209861747117	271.411436259824	289.75255074951	307.117591304789	297.252320096769	273.088355699904	261.394089591081
Incidence	Male	High-income North America	35 to 39	280.81896840764	295.269815508254	314.49952867155	348.019341972167	360.089232881398	375.273482690267	381.70579406431	393.646479693032	400.511957527567	417.510502257573	422.461968756939	418.030751838523	423.268431716966	413.281721698328	398.649592325467	395.713882881718	395.134368079875	381.896662387907	388.659797320755	392.264134304121	382.160285420785	366.178291035025	362.034298915283	347.455143409995	363.569416252778	402.963937069419	427.77791161186	424.031327988034	402.191134694376	395.28520265809
Incidence	Male	High-income North America	40 to 44	434.411389154355	466.284370797025	491.628585277675	533.850269658992	557.47874779422	593.37977407087	601.101001578464	625.563350884582	645.52218085499	681.144961665017	703.605319737186	723.853876182546	732.142285260929	704.519033327031	691.873585118163	689.302004083012	675.136968794496	649.904583775738	662.195643599779	682.210315843444	672.812186374031	652.750708416266	660.32501743533	664.67144085312	667.274917053245	679.855027995273	697.760569818069	686.823807474993	675.530639242426	668.994489291057
Incidence	Male	High-income North America	45 to 49	503.89934850827	534.106134095427	592.671104911068	640.849952885184	685.650476768079	751.937879071742	801.487248347637	826.730449387172	847.30349492954	910.60820882769	956.363742468871	1004.56496231063	1038.81006354563	1023.42424821562	981.993531838243	1015.76887575847	1042.57340394533	1056.30348221945	1086.73213454467	1139.27040770806	1149.27057252741	1147.66654137369	1128.4309772892	1120.04125375694	1104.9295911231	1111.60664396773	1129.12943925066	1115.43355576622	1110.43793074934	1084.0469975491
Incidence	Male	High-income North America	50 to 54	586.647114847074	614.653423602922	658.898094879583	727.439966501465	780.573258505105	830.948743374251	850.610737086789	912.138628359534	958.708646113343	1049.43666156821	1120.51855177478	1211.53839670932	1219.50447292048	1211.33610851289	1194.71414373587	1263.14937486279	1283.05288495125	1324.93151416463	1393.62218349467	1461.77038210011	1488.77630435557	1517.98794511155	1531.50467611519	1554.3371387825	1550.17817118194	1558.14639346485	1553.81232675602	1518.11698986559	1500.49221882273	1466.3205970979
Incidence	Male	High-income North America	55 to 59	669.395955403377	690.821467037338	717.021634107877	761.761222945308	794.213668297768	827.729289798164	843.453879052819	878.584526038323	925.444684236324	1015.49068116204	1067.70224709125	1108.3781830267	1176.22857740794	1187.32897993416	1206.06640586121	1278.31810383615	1330.1483983749	1353.12965445246	1391.57449704138	1461.27315986939	1512.34236711813	1581.98861119252	1621.88985823315	1674.32279234322	1708.34548280504	1743.24153721466	1818.82372236536	1822.3690546672	1841.89865905846	1843.79859791072
Incidence	Male	High-income North America	60 to 64	557.517508034659	575.442199784913	590.716042192285	609.692092617254	630.050821130747	647.087384956849	642.315417529933	659.321609130895	674.569295925852	721.077495444166	758.018376012816	798.834353042769	828.959409127683	867.829246407454	901.341321333043	940.115595130891	971.619846843294	1054.49911130018	1119.14209005583	1220.30066157586	1303.83688607433	1413.30100228968	1439.58390023849	1468.56099215723	1503.93621240116	1562.74168435718	1639.66901505472	1677.85618136542	1734.08027345005	1753.68209190204
Incidence	Male	High-income North America	65 to 69	537.909567802694	552.428475107081	575.067324760162	609.580017048792	629.210135875782	666.067852707635	674.672119386794	675.488538866971	671.745996347547	684.326060006963	709.561625736367	726.171779167737	732.033064772596	744.324129178163	776.500217336055	806.99707436573	851.789632079333	904.377872230205	982.167853760011	1060.58750893931	1105.804292235	1148.82223387889	1243.16998604097	1320.48038853619	1367.18600221597	1459.53837553229	1567.83323466869	1566.92872083784	1612.06176711788	1654.39396946992
Incidence	Male	High-income North America	70 to 74	387.06009749025	408.186848657146	436.006755881179	470.510840259491	495.810751746682	528.636724891221	537.285037889691	546.246056177545	555.225685048014	587.15554436493	606.147476587153	625.891500292649	629.970998379507	632.266307188417	637.278153697478	648.938223587278	653.675018385788	665.77912236521	692.166772993846	722.844060324022	744.60287243251	776.225840823207	815.414783360587	863.415184273155	902.462211997986	947.036306090039	1003.34823510785	1077.33431637337	1161.99634658741	1214.80204687103
Incidence	Male	High-income North America	75 to 79	308.603355305487	322.169540599405	336.807507923267	365.780045250736	385.357346787532	412.914778811956	431.80034287721	453.884833930212	478.105401358415	513.736519126262	535.073802006769	542.001307525807	547.234044676699	545.450113116631	539.576426985121	546.139660163113	554.758070057398	565.588358909362	581.983605771013	587.678374162762	601.798839538546	614.656414775328	632.319893890973	651.35572329403	670.051099733519	701.551475585856	742.414019391888	765.112848058912	830.151816301236	874.345685803581
Incidence	Male	High-income North America	80 to 84	136.107692930424	142.32878341091	149.265418534381	160.572608819488	171.545905942355	180.924831065026	189.855792875219	198.680060846996	210.417737522363	226.132398462342	239.054748433983	248.845489563911	258.215285501287	263.140166208208	272.897133036194	285.859078657623	291.449367378488	302.17788967244	315.252948801021	323.40643482507	333.177540600534	345.618221260803	351.996546602524	356.10324328348	357.253110583482	366.579558987208	377.874393970382	380.74319007633	400.630080047207	412.514755378542
Incidence	Male	High-income North America	85 to 89	51.8110770415617	54.4042392684907	58.107898407781	63.7144748127116	67.6497375254173	72.449922406809	77.252674093563	81.9684107904317	86.642955074098	94.4997756389139	100.478287882545	103.507373626761	107.138317218049	111.691443179246	115.962899723813	123.510890601124	129.80597845396	140.463011123886	151.829915019958	161.698682626414	171.363745796334	180.584446772211	186.621465150083	193.30855547268	197.792660411206	202.0077728221	205.884537993122	206.937297346373	212.28223347381	213.155347861874
Incidence	Male	High-income North America	90 to 94	8.8624358349046	9.3058575914872	9.87101628049118	10.8625396359479	11.3488986409283	12.1646827526013	13.1859572148157	14.3474874830604	15.5429925442895	16.8459284915358	17.8931810916715	18.373705149289	19.3644573588852	20.2107509756461	21.3225282041873	22.9031050330866	23.6342816497279	25.1482528726198	26.944234249732	28.3985013444669	30.397966942476	32.9285429338863	35.8303765574931	38.3547916103816	40.8181408776997	42.6831251229096	44.6287150010789	45.2521096623392	47.0654817313482	47.8809163866479
Incidence	Male	High-income North America	95 plus	4.9375834712217	5.23419282104604	5.53796125351244	5.93550182622504	6.23123631167694	6.80198277185287	7.30261274461363	7.82107426222357	8.51679865891524	9.53435205488305	10.0346147620854	9.9964741876832	10.6339263891543	11.0841426603171	11.8389465030962	12.9215864580499	14.0199494657501	15.2066956917845	16.323322743744	17.3543940503707	18.7844583611028	19.7384673823576	21.0081620326074	22.510901098774	25.8624758041882	27.341284981814	29.2264573629528	29.4570424539419	30.1641150751659	30.9614398831313
Incidence	Both	Western Europe	5 to 9	58.1591590506231	59.0353627783179	59.8615980054715	61.1928881321328	61.9428964026407	62.7865019787814	63.5724756086823	64.4462932787834	65.0489881023904	65.1046244745663	64.7655653189397	65.1387596323259	66.3891857193596	67.4819040119683	68.1494787050841	69.1414492786097	69.9498102815459	70.4243022625422	71.0305139124115	71.9724955000385	72.2006476772776	72.6320377619195	73.1889779147182	73.7181640407458	73.57215075772	73.9188858075734	74.485093105531	74.1336073036014	73.8008194473078	73.3036596093685
Incidence	Both	Western Europe	10 to 14	53.9363567236059	55.3283171415035	56.668729111162	58.0844004785908	58.7389592266825	59.0644120024255	59.4383889116926	60.0153046346506	61.357078775119	62.7789337515099	64.4861410349394	65.9947752561965	66.9950770425105	68.2073319578823	68.6184961542532	68.6987119841557	68.6119372895065	68.8364944941494	69.3204247366856	69.8850768977981	69.6320131952585	69.0907793395701	68.4497696648153	68.5697985008014	69.2102009567772	69.9432851107547	70.0008113687287	70.1632365383962	71.1872538284249	71.8395968180568
Incidence	Both	Western Europe	15 to 19	115.368153300977	116.042649330451	113.548000536666	111.608018073054	109.441718926371	110.380384595797	110.565251451761	110.99505668253	112.639591598097	113.78827217768	114.600866556694	113.947950729578	112.203105228226	111.621699416238	109.985848962178	108.751890445583	108.790466400953	108.641330359782	106.90713893343	103.979426105626	98.9564061504968	94.4875178741435	91.8967429926202	90.2854194792618	89.8368606999009	90.1871756079072	89.8011112130527	89.5263012536136	90.3644664342154	90.8019985628286
Incidence	Both	Western Europe	20 to 24	223.555964460641	231.860515212542	232.776532056476	231.534305165569	228.768598825725	231.0094559603	228.263308760977	224.466500083197	231.410661938622	233.240996326341	240.212107696226	240.088384472641	243.843076835884	246.512541587966	242.70004546787	240.846071557115	235.465962409856	231.363908224203	229.238430769726	225.254136350514	211.025459684732	199.705260060473	185.345663891642	177.045352061379	168.405298863831	166.817708620143	166.455945899837	170.264666789107	172.608639661944	175.628159198119
Incidence	Both	Western Europe	25 to 29	392.342177877282	424.643791309981	438.591903293761	451.090394586283	447.320217438877	448.927560132221	446.154663168481	445.966870320326	451.229507094844	450.003596941367	453.860032586429	448.091576804243	446.065886192472	452.612975150005	445.907993980453	446.198368233469	445.612283219542	452.303283740929	452.995895221374	443.134254341468	411.311014191703	384.355618537606	359.617703948426	346.154753777252	327.305253763007	326.028609979241	322.144329353964	327.55901651414	332.947447215038	334.649026361065
Incidence	Both	Western Europe	30 to 34	653.311596027703	712.566160786792	745.012951604805	788.32126889415	814.074112593012	829.671195119954	838.438639152842	856.73179178152	867.647391101505	869.199805733606	875.507001756123	861.526696572065	867.79655424381	879.456583196048	864.238805146313	860.620449018782	838.80696814604	826.754215255009	825.336620757513	816.779425769024	788.738692451025	764.175288633765	726.472798095129	708.330814051459	682.989749039159	681.908429430421	675.371088135198	680.280884096979	690.189218726161	699.058153740884
Incidence	Both	Western Europe	35 to 39	975.655100471179	1023.65594302664	1059.7043264458	1119.15300838178	1153.70908824402	1192.91029130304	1203.93176214719	1262.62231715233	1305.16888851556	1351.90869436019	1402.13450229484	1439.94025423115	1453.32315751339	1474.89937122917	1455.28093801688	1461.55488390811	1437.02886985652	1418.74060959608	1399.2171143244	1367.21799237374	1311.34127277322	1241.64226427254	1179.98262749305	1154.96362812373	1105.5064396538	1104.23417240439	1086.84418034581	1104.25202691715	1118.4666418284	1121.19719861651
Incidence	Both	Western Europe	40 to 44	1395.60893047868	1489.73331891128	1533.1598475511	1601.70871922435	1632.71840042368	1665.59290379006	1680.61883824335	1740.47152131195	1804.86035672931	1859.19684716743	1929.18279712375	1969.17902742201	2049.38875402231	2161.5365599498	2179.63428482933	2209.04546639371	2197.70065982028	2245.72189475925	2279.02659601488	2281.35336417285	2211.24683286068	2124.05334055816	2028.60261953508	1957.34086473307	1865.56260378559	1842.05577353841	1763.19076190874	1766.13763121604	1775.69498869445	1773.89660998131
Incidence	Both	Western Europe	45 to 49	1653.6081700661	1705.80557740863	1795.19535045681	1907.76624753294	2016.64337900528	2130.36743018196	2205.6792116531	2234.54543545321	2280.71748984501	2316.46340321032	2407.81351854786	2482.28272610637	2606.13216617995	2726.28051422377	2739.91614058203	2806.04440548653	2815.18904674565	2890.10808369284	2981.56933386348	3030.33388469962	2970.64427275164	2919.95348403637	2862.06376452898	2811.51997731423	2693.63752190315	2681.83069558991	2576.95736483915	2585.38603720816	2575.5876920359	2544.94664113133
Incidence	Both	Western Europe	50 to 54	2052.68035176714	2113.65087092402	2133.47140970815	2206.05984553683	2232.64249732558	2198.03616123645	2225.17481685172	2313.36296991203	2441.10345308955	2561.63235645444	2725.30019159743	2858.15157970862	2953.4924745438	3081.4808743424	3038.84701936225	3091.14609378561	3118.09027601818	3154.58974547214	3230.74914473138	3298.90167536403	3236.94566878221	3191.89512609554	3135.62972354933	3135.08421547546	3097.38999146772	3185.38204853011	3166.26774592138	3226.09105228249	3251.27109348223	3238.08916727866
Incidence	Both	Western Europe	55 to 59	2181.34601467834	2200.63675201477	2206.84380535791	2290.75872715205	2328.31821197491	2370.778902282	2424.37726864447	2417.75969959394	2467.13698816893	2474.24062989983	2463.52830599292	2515.98181508591	2694.62921886484	2909.5010714205	2992.24873118078	3158.04879592387	3271.75247067491	3287.44862667258	3326.10658996731	3335.30254714382	3270.73509932211	3243.00888196533	3253.6816645562	3276.27690983189	3265.35090319152	3374.90099863724	3386.46556065035	3458.59356072403	3500.65935286361	3543.06054599151
Incidence	Both	Western Europe	60 to 64	2187.97046089651	2233.69581673757	2253.59374507877	2271.27751115089	2270.26606681206	2273.18566378677	2278.30904023999	2278.34754958025	2334.34753650942	2334.95542592159	2336.02846474308	2338.53550863272	2360.46418854358	2438.22527756097	2453.69353102954	2478.87838238307	2497.40778258124	2652.28638209098	2792.66611874802	2920.64250432536	2991.32475742539	3068.84936723355	3049.52191368209	3027.75032446091	2979.26139702709	3012.32588728673	2983.5617328377	3022.05579668194	3046.42372394239	3083.43256652374
Incidence	Both	Western Europe	65 to 69	2071.78996130513	2105.73734864963	2130.23369540911	2173.94068180414	2190.78272359572	2217.89932502351	2250.31189621792	2229.40453143749	2261.96041706952	2244.29782936245	2233.25559975247	2225.34561895212	2245.85534533823	2331.48793020907	2348.86171657613	2399.17207231816	2435.90571897868	2470.1412419292	2507.62807906986	2539.91669869698	2509.61910191259	2506.34336431559	2601.39471900251	2681.61860372928	2726.36330536057	2867.83282486962	2869.70727093356	2867.93064746963	2844.63575618827	2813.53873901974
Incidence	Both	Western Europe	70 to 74	1368.28485711473	1497.59631433039	1656.16128977824	1840.56851272095	1968.1931544895	2002.33860135875	1998.32925187844	1974.07072263412	2015.52734744807	2010.51879476171	1989.47641207843	1990.63447929753	1995.44848759182	2031.68031177454	2008.7316623158	2023.5860123393	2024.14509415238	2064.57631241617	2117.81214643774	2179.16419066563	2193.03909975048	2207.25530151833	2190.49471145651	2194.73395707249	2161.04951972196	2200.06458444999	2157.57081023167	2246.0315489847	2326.85800164414	2407.9077069569
Incidence	Both	Western Europe	75 to 79	1335.25269063561	1307.70260074957	1251.74938337867	1182.50881098937	1115.51185261389	1143.84729989107	1232.8658668392	1340.21117515088	1492.71955158272	1591.90344374933	1613.36182016587	1608.12181234464	1620.74693324478	1661.11728616309	1651.1742979107	1673.09861166481	1688.4042025468	1706.09081568057	1734.99657041139	1751.36671992017	1744.29997475062	1748.2854437839	1757.26727277199	1770.80117179041	1767.88880067797	1823.31433000496	1810.74737658156	1800.46978452397	1822.66967554826	1827.89029696093
Incidence	Both	Western Europe	80 to 84	828.6866033595	854.621535572458	881.759547267122	914.222921276467	919.692052358934	913.077633533143	885.677674112431	838.457821685701	791.717643858274	741.225257425067	739.401774132335	780.782456534303	851.038587163419	941.478796437783	991.208225369779	1026.34846818842	1033.68252464672	1050.80665859741	1084.36254005534	1104.35437633102	1107.62541324229	1128.7358402046	1144.68696936485	1146.77244335771	1140.9137022136	1177.88917197847	1174.84049589141	1194.26883701973	1237.8811912124	1267.17113650009
Incidence	Both	Western Europe	85 to 89	383.334784343933	398.548807495656	420.099481365657	443.744617729993	457.173168247267	473.594568570398	489.184138077197	503.157271702307	523.70189157492	533.43570488198	524.323157031789	503.18746300394	481.424780495823	455.820376634944	426.775627414666	440.238136655709	483.717746269532	537.548648699011	598.247393346824	642.116706238102	658.587271019593	664.250678856533	678.322855548133	685.920371627096	688.779348277413	720.926056306929	729.777019136162	736.319800891075	751.070453185775	766.004632802016
Incidence	Both	Western Europe	90 to 94	90.5727732251975	95.4600860258754	101.72442379603	108.185838122643	112.103634950969	117.617639874691	122.435833393522	126.881941894779	129.07920082842	133.318801354221	134.055012651293	138.901035824815	144.355528266607	148.955304483999	149.13662176315	149.681376731786	146.29397620421	141.215677037884	136.14864183405	133.32891739828	141.515554636489	160.047993661244	180.236483100441	196.979251433041	208.756149937263	222.502378128818	225.176826340475	228.230885123054	235.048944531402	241.185353229569
Incidence	Both	Western Europe	95 plus	30.3576188401907	32.4522413381644	35.0241589736208	37.3880288168628	38.7789183517116	40.9697730236754	43.5484998306962	46.8240502226215	48.8414455937194	52.4515943369004	54.5608372665941	59.3157339923724	64.0877613408493	68.9437112867113	73.3383853563781	78.8321046969837	82.7977770083307	87.6470237460612	92.0263101013323	94.2600844313498	98.5424942193596	102.878580017316	104.014512210097	103.668606515385	104.046853326255	110.910709621059	120.553684331734	127.639572791107	135.857783787698	143.762174569553
Incidence	Female	Western Europe	5 to 9	32.8854403662647	33.5855118639817	34.426295806115	35.5117896728111	36.1346902235012	36.8459290815224	37.3269308902756	37.6844667508607	38.0941523665892	38.1418046908702	37.8388722025127	37.9201711862197	38.3872070454323	38.9778050391407	39.2646476963006	39.7350342972743	39.8062193877272	39.9677434934332	40.3064326259388	40.7699702088301	40.5358572299614	40.5852060184036	40.8548522162807	40.87260231812	40.6901329814086	40.9349875827828	41.2176025276171	40.9765701300949	40.7050225791849	40.489398066269
Incidence	Female	Western Europe	10 to 14	32.2235315087069	33.1249158565392	33.9877495910015	34.950902791352	35.3382997470235	35.403419807142	35.5873576298913	36.0015664893001	36.6477862116105	37.3779483226958	38.0802516535788	38.5863964831424	38.9469048705211	39.3624349961506	39.4496691175491	39.6257711262475	39.6578605516167	39.7355242305744	39.8769718386605	39.9995077412143	39.874570400352	39.4958598486204	39.0806587739566	39.3414003574162	39.7606369873403	40.0809357143018	40.1399681098404	40.1003546474184	40.6208610150808	40.9880497770631
Incidence	Female	Western Europe	15 to 19	66.6395567638044	66.9945798151532	65.706734632029	64.8793165305842	62.8841156622642	63.2802797797459	63.7537446177102	63.7413883301699	64.3592240243051	64.7426971128844	64.5291505693055	62.8918547059297	61.0959706413039	59.7151188930081	58.4602281868115	57.2702173409652	56.8388807642963	55.8519862496777	54.6507245790953	52.779473071261	50.2752530834523	48.4001547560392	47.1588219884696	46.3875568948191	46.0324184511648	45.9021770675287	45.8313913838582	45.4903361341682	45.7270941921484	45.9036491997436
Incidence	Female	Western Europe	20 to 24	138.486417707192	142.62913762652	142.706444699607	143.953313060884	142.354449144121	143.714677819367	142.589760949422	138.281301977361	143.537462750565	143.971750850379	149.247536700263	148.933668114386	151.383074815877	152.037886110471	148.672020453899	147.489844525934	142.410835358074	136.972526483096	135.166910984643	133.125619086434	122.063927062987	113.454813264975	104.3159874965	100.111889374553	94.1895806214895	92.6228882114697	93.9168799285948	96.2277801136178	94.926898374326	95.6954658145581
Incidence	Female	Western Europe	25 to 29	259.612698088372	281.699656534361	294.379542119645	306.872835411647	301.153952285182	302.083673307133	298.286230775264	295.730883137614	299.951530382774	296.251286866883	296.425114825394	290.771397885134	287.435476196996	291.122010938584	283.545628085847	282.215729647202	278.427565219735	279.228235787388	278.473659607688	270.547335121034	246.766804746652	228.579799900815	211.57904164139	201.023984169793	186.342663354327	184.042420947696	180.883188082121	182.654880068594	182.396130750391	181.430744802381
Incidence	Female	Western Europe	30 to 34	450.373518820207	493.415936927755	515.654550728697	554.44392779761	570.734749100324	583.373487180079	584.375188924498	589.669413438712	595.96148363632	595.868482860552	599.689012230482	578.314922394883	580.738188492669	585.364765166322	572.54334754405	565.985188736537	542.232573384802	530.182482727076	526.063728882189	516.394512708261	495.657474849134	483.689784114728	455.400850223538	440.073791177663	418.579823261863	417.36401782481	416.140193719801	418.248829725078	419.156709476763	422.521904687033
Incidence	Female	Western Europe	35 to 39	691.891980757653	721.294646205294	744.363507772507	792.543550202456	817.383125599322	844.109298252168	853.455029386415	890.262234883619	914.827673971555	945.378641223463	979.614834293491	997.895431026559	994.758394019662	997.932913053923	975.596579893517	985.417896636592	953.071801322311	929.384467031681	907.155948311016	875.696023628692	837.812878300287	797.276680040496	761.215824777441	745.18172496503	705.6542163472	704.704286351193	694.746245260323	705.984712255133	707.650011594511	705.08157156513
Incidence	Female	Western Europe	40 to 44	952.355189899793	1011.82917054728	1045.05040551763	1099.075754085	1120.98195141052	1141.98065274225	1157.13822949019	1201.65274475158	1239.10884290402	1269.4153687894	1302.22400219123	1310.33731250758	1363.67524902424	1432.99282169347	1434.95195127378	1454.26036019995	1432.02227636944	1452.6144937639	1457.96679840803	1440.96659383712	1388.16584582355	1333.18490932497	1256.23223696589	1201.22685077687	1137.89309105334	1118.42932808696	1069.66025033567	1069.52592063753	1076.05706926969	1072.61344334934
Incidence	Female	Western Europe	45 to 49	1089.39870050219	1114.34433382404	1167.09604711765	1239.18123794544	1318.04888061243	1387.51603241483	1434.14941857974	1452.23319386833	1473.85195631493	1479.37110763975	1496.89424406045	1507.13864055035	1577.39404443991	1640.26740949017	1639.94870609706	1678.30424718187	1674.95190182826	1741.27431575782	1804.93365570805	1838.60863051809	1809.88319964722	1790.96626243964	1747.41637706548	1701.08445485413	1619.12448905853	1615.65330298542	1543.52734054416	1547.73431474706	1535.05502835355	1511.50053782591
Incidence	Female	Western Europe	50 to 54	1344.06055210284	1375.87259670754	1377.03521188036	1429.3542805291	1440.22976461556	1398.82600920092	1416.68601678731	1456.21521039655	1520.36383456665	1570.3099266509	1622.71594069242	1656.01438095024	1687.62866283474	1746.58408801599	1702.21762867619	1729.48296788359	1737.90697538822	1769.48858354494	1829.17681310518	1881.17248915207	1849.53188186673	1860.76777973437	1826.66234944423	1831.84798813351	1803.8474204	1862.76557875788	1845.21178421854	1869.0033111814	1879.85204583096	1864.63864525888
Incidence	Female	Western Europe	55 to 59	1437.06745973785	1439.83884332845	1433.30647215658	1491.23829537559	1506.44602029295	1526.3343806496	1563.30937687214	1550.0282511272	1583.419301139	1565.37387088071	1532.5592898025	1532.31022681782	1623.27674834279	1734.88276947076	1770.17969042755	1855.33655918168	1904.15781772305	1908.35885367041	1936.19309279148	1939.80073139734	1907.11033430621	1922.39894918131	1929.46480681523	1947.93371848758	1922.70575819534	1983.04212897082	1992.55928887901	2022.83618138126	2046.00849821242	2064.76168289698
Incidence	Female	Western Europe	60 to 64	1539.69042845778	1557.13496874693	1561.83840872277	1579.79121738691	1571.70615678345	1562.77118330944	1564.14612298796	1554.02549812763	1591.75284375259	1578.53385839751	1576.7239163159	1567.94643174797	1580.87021935639	1621.58218685977	1630.54455645329	1648.14894881014	1646.42077844028	1736.95470504931	1816.60815021061	1884.09413536343	1919.14697887729	1969.41148115592	1950.05292637541	1923.0962921165	1882.51499190171	1895.67266976995	1881.47702362201	1897.28597043863	1912.84078516032	1932.84805122927
Incidence	Female	Western Europe	65 to 69	1510.00443177094	1522.66184423875	1526.59736143014	1548.88414741659	1538.44949454138	1539.55121449107	1551.61464072717	1523.19910065481	1532.95274379154	1507.30053248333	1493.29195000568	1479.86049293742	1492.94076843768	1537.86427133165	1545.2965821338	1569.7906255801	1579.3685887596	1596.1790232375	1612.20373846085	1612.54782103506	1583.69939519152	1580.62123673884	1634.13044682622	1679.69951164948	1710.27551834962	1804.10427164253	1806.10085534001	1798.79936620475	1788.77693063686	1769.10534670672
Incidence	Female	Western Europe	70 to 74	1021.77451984005	1114.08990057758	1230.11549636855	1365.91001965279	1452.7909430422	1464.17768750038	1447.83058649967	1413.826538222	1427.30335121027	1405.62099154553	1373.83331128252	1357.10363623283	1354.00346486157	1373.44060430549	1360.9898414069	1364.92905574479	1357.9277477757	1379.19243473462	1405.38959708126	1430.57830613538	1430.90759907593	1433.76121380864	1408.03159129505	1402.74375824312	1372.06093072498	1397.31483242393	1368.18057111778	1423.77282505347	1477.25228651446	1527.91655025116
Incidence	Female	Western Europe	75 to 79	1005.95352896141	981.48716683267	940.213846476971	886.545426469512	830.992951556212	845.399278203854	905.271624139559	979.061260705213	1083.61938602095	1146.44434597385	1146.01194282993	1128.57219233248	1124.78251544011	1141.12015971183	1125.57513888764	1132.04020467514	1128.98909887712	1130.21612294021	1145.49124487384	1140.3191670139	1127.84725774825	1126.82612338266	1122.80305415226	1124.58500612542	1111.55968659184	1137.28048791104	1122.64625088057	1113.84483390698	1130.77858094952	1134.05347516125
Incidence	Female	Western Europe	80 to 84	660.023036267871	677.243771854072	697.573716888456	721.094398474364	719.97207317877	709.208918596595	686.266552247195	649.887634836287	611.198921609492	567.188782316541	558.807384370528	583.11111892206	630.491793364649	693.911841899927	727.336181764434	749.981678203214	748.535577683774	752.43459530458	769.735343122819	772.812720426519	767.261027238728	775.0326792354	779.498818540603	775.635771092647	766.927430957691	786.664809754416	780.91641577711	790.221686120743	818.998871187751	836.336145279614
Incidence	Female	Western Europe	85 to 89	315.710099558172	327.249630908488	344.638594583453	363.478603153601	372.482746758382	383.333241808901	393.877805548564	403.311799742315	417.549071317848	421.080882802583	409.570779920223	391.972122301572	373.74823289593	350.751808640707	325.784313304899	333.449939035427	363.011793219568	401.188890877383	445.252154213479	474.709142245308	484.759193205862	488.181124161276	494.963182847803	496.121490803303	492.299951314854	511.304223173291	514.56087657024	515.484791075096	524.656943713731	531.621620940905
Incidence	Female	Western Europe	90 to 94	76.5192632483405	80.3079566281411	85.4972652000764	90.6823264832073	93.4900959382335	97.6256155621468	101.223117114454	104.715058403107	105.992671136131	108.649280057387	107.943990178776	111.063150283346	115.03672713029	117.186017719148	116.502188845091	115.950718747528	112.688619737946	108.445538532143	104.422047237505	101.358575961307	107.092025767902	120.870587543611	136.07533121447	148.55876520624	156.965008229093	166.42983289161	167.709160519214	168.322211892821	172.234262131446	175.122423044085
Incidence	Female	Western Europe	95 plus	27.190746881219	29.0217326621466	31.3226859976057	33.4959729285373	34.6898312168042	36.5486692312405	38.7251677505395	41.5662462904129	43.0763499966864	46.0634566278505	47.4467186996556	51.3036551828055	55.1862277560255	59.144218670452	62.6875654031429	67.0245381302027	69.9279927129765	73.4045536106718	76.3616362085265	77.436656515677	80.3106943787836	83.4110934278281	84.519584326191	84.1997783460155	84.3273773614545	89.5215618346989	96.8491607774238	102.228800827867	108.837315285148	114.663005770738
Incidence	Male	Western Europe	5 to 9	25.2737186843584	25.4498509143362	25.4353021993566	25.6810984593216	25.8082061791396	25.9405728972589	26.2455447184067	26.7618265279227	26.9548357358013	26.9628197836961	26.926693116427	27.2185884461062	28.0019786739272	28.5040989728276	28.8848310087835	29.4064149813355	30.1435908938186	30.456558769109	30.7240812864727	31.2025252912084	31.6647904473162	32.0468317435159	32.3341256984375	32.8455617226258	32.8820177763114	32.9838982247906	33.2674905779139	33.1570371735066	33.095796868123	32.8142615430994
Incidence	Male	Western Europe	10 to 14	21.712825214899	22.2034012849644	22.6809795201605	23.1334976872388	23.400659479659	23.6609921952835	23.8510312818013	24.0137381453504	24.7092925635085	25.4009854288141	26.4058893813605	27.4083787730541	28.0481721719895	28.8448969617317	29.1688270367041	29.0729408579082	28.9540767378898	29.100970263575	29.4434528980251	29.8855691565838	29.7574427949065	29.5949194909497	29.3691108908587	29.2283981433852	29.4495639694369	29.8623493964529	29.8608432588883	30.0628818909778	30.5663928133441	30.8515470409937
Incidence	Male	Western Europe	15 to 19	48.7285965371723	49.0480695152976	47.8412659046374	46.7287015424696	46.5576032641071	47.1001048160509	46.8115068340504	47.2536683523597	48.2803675737917	49.0455750647958	50.071715987389	51.056096023648	51.1071345869223	51.9065805232294	51.5256207753664	51.4816731046178	51.9515856366563	52.7893441101039	52.2564143543344	51.1999530343655	48.6811530670445	46.0873631181043	44.7379210041506	43.8978625844427	43.8044422487361	44.2849985403784	43.9697198291945	44.0359651194454	44.6373722420669	44.8983493630851
Incidence	Male	Western Europe	20 to 24	85.0695467534486	89.2313775860217	90.0700873568691	87.5809921046851	86.4141496816039	87.2947781409325	85.6735478115545	86.1851981058358	87.8731991880571	89.2692454759625	90.9645709959631	91.1547163582553	92.4600020200064	94.4746554774943	94.0280250139716	93.3562270311817	93.0551270517822	94.391381741107	94.071519785083	92.1285172640806	88.9615326217454	86.2504467954976	81.0296763951417	76.9334626868256	74.2157182423411	74.1948204086731	72.5390659712417	74.0368866754887	77.6817412876182	79.9326933835609
Incidence	Male	Western Europe	25 to 29	132.72947978891	142.944134775621	144.212361174116	144.217559174636	146.166265153696	146.843886825089	147.868432393218	150.235987182712	151.27797671207	153.752310074484	157.434917761035	157.32017891911	158.630409995476	161.490964211421	162.362365894605	163.982638586267	167.184717999807	173.075047953541	174.522235613686	172.586919220434	164.544209445051	155.775818636791	148.038662307036	145.130769607459	140.96259040868	141.986189031545	141.261141271844	144.904136445546	150.551316464647	153.218281558685
Incidence	Male	Western Europe	30 to 34	202.938077207495	219.150223859037	229.358400876108	233.87734109654	243.339363492688	246.297707939875	254.063450228344	267.062378342808	271.685907465185	273.331322873054	275.81798952564	283.211774177181	287.058365751142	294.091818029726	291.695457602263	294.635260282246	296.574394761238	296.571732527933	299.272891875324	300.384913060763	293.08121760189	280.485504519038	271.071947871591	268.257022873796	264.409925777296	264.544411605611	259.230894415397	262.032054371901	271.032509249398	276.536249053851
Incidence	Male	Western Europe	35 to 39	283.763119713526	302.361296821345	315.340818673293	326.609458179322	336.3259626447	348.800993050873	350.47673276078	372.36008226871	390.341214544004	406.530053136722	422.519668001353	442.044823204592	458.564763493728	476.966458175251	479.684358123367	476.136987271518	483.957068534209	489.356142564399	492.061166013384	491.521968745044	473.528394472936	444.365584232042	418.766802715611	409.781903158697	399.852223306596	399.529886053201	392.097935085491	398.26731466202	410.816630233889	416.115627051381
Incidence	Male	Western Europe	40 to 44	443.253740578884	477.904148363998	488.109442033475	502.632965139357	511.736449013155	523.612251047812	523.480608753163	538.818776560379	565.751513825296	589.781478378034	626.958794932516	658.841714914426	685.713504998065	728.543738256331	744.682333555549	754.78510619376	765.678383450835	793.107400995351	821.059797606853	840.386770335732	823.080987037123	790.868431233192	772.370382569185	756.114013956202	727.669512732249	723.626445451449	693.530511573078	696.611710578502	699.637919424762	701.283166631964
Incidence	Male	Western Europe	45 to 49	564.209469563908	591.461243584588	628.099303339164	668.585009587498	698.594498392848	742.851397767122	771.52979307336	782.312241584882	806.865533530071	837.092295570571	910.919274487413	975.144085556026	1028.73812174004	1086.0131047336	1099.96743448497	1127.74015830466	1140.23714491739	1148.83376793502	1176.63567815543	1191.72525418154	1160.76107310442	1128.98722159673	1114.6473874635	1110.4355224601	1074.51303284461	1066.17739260449	1033.43002429499	1037.65172246111	1040.53266368235	1033.44610330542
Incidence	Male	Western Europe	50 to 54	708.619799664296	737.778274216478	756.436197827793	776.705565007727	792.412732710017	799.210152035523	808.488800064404	857.14775951549	920.739618522905	991.32242980354	1102.584250905	1202.13719875838	1265.86381170906	1334.89678632641	1336.62939068606	1361.66312590202	1380.18330062995	1385.10116192719	1401.57233162621	1417.72918621197	1387.41378691547	1331.12734636117	1308.96737410509	1303.23622734195	1293.54257106772	1322.61646977223	1321.05596170284	1357.08774110108	1371.41904765126	1373.45052201978
Incidence	Male	Western Europe	55 to 59	744.278554940492	760.797908686312	773.537333201334	799.520431776454	821.872191681965	844.444521632407	861.067891772329	867.731448466739	883.717687029925	908.86675901912	930.969016190416	983.671588268089	1071.35247052205	1174.61830194974	1222.06904075322	1302.71223674219	1367.59465295186	1379.08977300217	1389.91349717583	1395.50181574648	1363.6247650159	1320.60993278402	1324.21685774098	1328.34319134431	1342.64514499618	1391.85886966643	1393.90627177134	1435.75737934276	1454.65085465119	1478.29886309453
Incidence	Male	Western Europe	60 to 64	648.280032438729	676.560847990635	691.755336356004	691.486293763988	698.559910028606	710.414480477327	714.162917252028	724.322051452627	742.594692756827	756.421567524084	759.304548427174	770.589076884747	779.59396918719	816.643090701197	823.148974576242	830.729433572933	850.987004140959	915.33167704167	976.05796853741	1036.54836896193	1072.17777854811	1099.43788607763	1099.46898730668	1104.65403234441	1096.74640512538	1116.65321751678	1102.08470921569	1124.7698262433	1133.58293878207	1150.58451529448
Incidence	Male	Western Europe	65 to 69	561.785529534192	583.07550441088	603.636333978967	625.056534387548	652.333229054346	678.348110532436	698.697255490757	706.205430782677	729.007673277982	736.997296879117	739.963649746793	745.485126014696	752.914576900545	793.623658877414	803.565134442331	829.381446738061	856.537130219084	873.962218691706	895.424340609005	927.368877661922	925.919706721068	925.722127576755	967.264272176292	1001.91909207979	1016.08778701094	1063.72855322709	1063.60641559356	1069.13128126488	1055.85882555141	1044.43339231302
Incidence	Male	Western Europe	70 to 74	346.510337274677	383.506413752805	426.045793409692	474.658493068157	515.402211447297	538.16091385837	550.498665378765	560.244184412113	588.223996237799	604.897803216184	615.64310079591	633.530843064693	641.445022730257	658.239707469059	647.741820908902	658.656956594517	666.217346376675	685.383877681549	712.422549356483	748.585884530246	762.131500674546	773.494087709691	782.463120161454	791.990198829363	788.988588996983	802.74975202606	789.390239113883	822.258723931227	849.605715129681	879.991156705732
Incidence	Male	Western Europe	75 to 79	329.299161674199	326.215433916895	311.535536901702	295.963384519858	284.518901057676	298.448021687218	327.594242699641	361.149914445669	409.100165561766	445.459097775481	467.349877335942	479.549620012159	495.964417804673	519.997126451265	525.59915902306	541.058406989669	559.415103669685	575.874692740358	589.505325537546	611.047552906268	616.452717002369	621.459320401238	634.464218619727	646.216165664993	656.329114086127	686.033842093926	688.101125700989	686.624950616989	691.891094598741	693.836821799678
Incidence	Male	Western Europe	80 to 84	168.66356709163	177.377763718386	184.185830378666	193.128522802103	199.719979180165	203.868714936548	199.411121865236	188.570186849414	180.518722248782	174.036475108525	180.594389761808	197.671337612242	220.54679379877	247.566954537856	263.872043605345	276.366789985202	285.146946962942	298.372063292826	314.62719693252	331.541655904501	340.364386003564	353.703160969199	365.188150824249	371.136672265059	373.986271255904	391.224362224053	393.924080114301	404.047150898991	418.882320024652	430.834991220472
Incidence	Male	Western Europe	85 to 89	67.6246847857607	71.2991765871676	75.4608867822045	80.266014576392	84.6904214888857	90.2613267614968	95.3063325286334	99.8454719599927	106.152820257072	112.354822079397	114.752377111566	111.215340702368	107.676547599892	105.068567994237	100.991314109767	106.788197620281	120.705953049965	136.359757821628	152.995239133345	167.407563992794	173.828077813731	176.069554695257	183.35967270033	189.798880823793	196.479396962559	209.621833133637	215.216142565922	220.835009815979	226.413509472044	234.383011861111
Incidence	Male	Western Europe	90 to 94	14.053509976857	15.1521293977344	16.2271585959535	17.5035116394354	18.6135390127355	19.9920243125443	21.2127162790677	22.1668834916713	23.0865296922891	24.6695212968344	26.1110224725169	27.8378855414694	29.3188011363176	31.7692867648509	32.6344329180594	33.7306579842574	33.6053564662643	32.7701385057407	31.7265945965455	31.9703414369723	34.4235288685878	39.1774061176327	44.1611518859715	48.4204862268011	51.7911417081702	56.0725452372081	57.4676658212612	59.9086732302335	62.8146823999561	66.0629301854845
Incidence	Male	Western Europe	95 plus	3.16687195897173	3.43050867601778	3.70147297601509	3.89205588832555	4.08908713490736	4.42110379243486	4.82333208015663	5.25780393220862	5.765095597033	6.38813770904991	7.11411856693848	8.01207880956687	8.90153358482387	9.79949261625928	10.6508199532352	11.807566566781	12.8697842953542	14.2424701353894	15.6646738928058	16.8234279156729	18.2317998405759	19.4674865894876	19.494927883906	19.4688281693699	19.7194759648005	21.3891477863598	23.7045235543101	25.4107719632408	27.0204685025492	29.0991687988154
Incidence	Both	Australasia	5 to 9	3.52514304396142	3.69028363928006	3.8903610333873	3.99757900329991	4.14685413370292	4.29808756131889	4.37282882716893	4.49267716194592	4.52134386053316	4.63899241242089	4.68930710095243	4.69187785528486	4.74696205531378	4.6994509757308	4.67708412578254	4.66557234743174	4.66401689360636	4.70598880662872	4.8017732908515	4.81806003974065	4.86881938031381	4.95234588610258	5.00090620766207	5.21090029383881	5.3167849529295	5.37958663901386	5.30161201534854	5.28801873379499	5.36911540825553	5.33307032915738
Incidence	Both	Australasia	10 to 14	3.14786130370747	3.27272095781168	3.46313187831093	3.66215339525459	3.88091827075205	4.01987418844745	4.12748364374905	4.16517451166621	4.22656973329213	4.30344804426528	4.33029517672062	4.33586301240993	4.43268557394181	4.49714681706937	4.5730302857765	4.53098105552692	4.49426031852664	4.60999499858612	4.58147605088201	4.64449643454323	4.63079171832791	4.62181308583907	4.65203876144862	4.67193414946516	4.67915686425964	4.78179008092169	4.79617260955891	4.84279446181036	4.9864774914728	5.08467169892029
Incidence	Both	Australasia	15 to 19	5.65559860525326	5.26568853560097	5.31627490131672	5.2483459199815	5.20001017350347	5.3878203656479	5.55149222475225	5.93853800210612	6.29199892994938	6.34828635590005	6.23464597099236	5.893270027292	6.09156995586534	6.30819314422164	6.41686553351351	6.50065825352934	6.73613765248179	6.90893651926907	7.06431154380032	7.14955027826763	6.98849744874131	7.13491795645852	7.08202041160931	6.89344746769375	6.64880077799457	6.31551917337491	6.16140563072741	6.15294702997373	6.19018878057466	6.18165866529456
Incidence	Both	Australasia	20 to 24	12.9290639954866	13.2189491757323	14.040379691269	13.929660529275	14.3705248967187	15.3234557648325	15.2122655550806	16.1624007243832	17.4297095096527	18.5345365433962	18.7751633690967	18.0433923667233	18.0989311643152	19.1765973298401	20.8105877285667	20.9949646434039	22.1217151905484	22.9909640847464	22.9034967030956	23.5648280569682	23.4991230543384	25.1826791656186	24.0069027741343	23.0041060662822	22.2821457674304	20.2578160970816	20.5711719701371	21.6852278477656	21.8708898736159	22.1323442875284
Incidence	Both	Australasia	25 to 29	20.6123745270884	21.0653251073186	20.5021262152084	19.792097587362	21.082271731626	22.6317030712709	24.8663675933994	27.5206327593792	30.2797381025971	32.5491579717857	33.8141030028546	31.2132906664259	31.748325540227	32.0353229791983	33.4134391391872	33.0777172087541	34.6241253709079	38.4902089906299	41.3648384877941	45.2392454982244	43.1107746159923	44.4517994582921	42.0823372731999	42.4554859485949	44.2497207837822	41.1592273561096	40.7388351347374	42.6282868168964	42.8320280915889	42.7353161169339
Incidence	Both	Australasia	30 to 34	34.3472301824724	35.9037029335635	39.260156016614	40.494837682009	42.4009160943745	45.8247791677293	47.826520002895	51.5517660560825	54.2911042228106	57.6413097930261	59.7611529699713	60.3394343655145	64.0345062167624	66.5172280332445	67.1563061423971	66.147915301466	67.8094161002997	73.6314593759071	75.3432033713956	76.3363698379183	75.7215034464057	82.1088472134595	83.27125146067	87.0213464112006	90.8547315220462	87.4583239980076	89.556868541371	93.7817357212206	91.4884906972066	91.2421939514859
Incidence	Both	Australasia	35 to 39	41.4335566047051	44.2505418800642	47.5583904268076	51.0120581575191	54.4341913321748	56.0561948493141	60.4445102236966	65.7512034839756	72.0546980909889	76.5169772129156	82.0308291381673	81.5355388200446	83.5633226363242	86.3441728893954	89.6123520239233	90.4715412416307	98.1861380831361	108.147548072185	113.600355932101	121.258999497513	118.437555709895	119.747453317514	113.288769343715	112.858764323165	117.237839573556	115.710007673473	112.421364018792	114.482559630926	118.097503366339	119.852704777961
Incidence	Both	Australasia	40 to 44	43.6341881971084	46.0519839882753	48.7185371362659	50.8958221417337	54.7049336335243	56.8105468874393	59.9620627349241	65.5693319945709	72.3351637513772	78.6704744140427	84.5175611014101	87.1747870581182	92.9084275958184	97.7415881918446	104.629565821389	108.04886465065	111.929215052117	117.354723783102	119.755737953409	126.405851746319	126.811007584787	134.53230454871	136.931305667094	139.596013135627	143.34148232733	141.036487838159	137.158142880607	136.547561838987	131.040381155955	128.998754287139
Incidence	Both	Australasia	45 to 49	42.5723172721371	45.3561341043522	50.9817989364241	55.1378919643882	60.2346734913148	64.4359995957037	69.5431144624688	73.3899572625268	79.3607265218427	85.6188784721073	91.6323322122367	94.7066483875166	103.314499571841	110.52605084878	119.529839944353	124.525665097624	135.149295693455	145.052703736211	152.060560421558	164.44022851957	162.007648662647	163.123305159379	156.068363905281	159.066614235677	165.568548319745	165.621122561224	165.521645746574	168.104404825156	169.009969621422	166.424953767416
Incidence	Both	Australasia	50 to 54	48.7840326699995	50.6192750284063	53.7153514941796	55.1811480922424	59.4030628438485	63.6996892506843	68.6579236675115	76.4940613683712	84.0028153446435	89.2766579483091	99.6583617272711	107.627211535463	114.720590079222	115.735622574499	125.8744240214	132.464406426804	144.501583549152	155.040334927635	162.582110075354	176.343778190115	175.080318282362	182.116711885811	176.843321488341	183.729500433074	193.457983110451	192.38823782645	188.53815334425	185.72709942544	183.867989222346	182.647236743724
Incidence	Both	Australasia	55 to 59	48.6273307745362	48.9910242346603	51.9258172259586	53.7370721599797	56.3937952090742	58.3078343162896	61.9026064487196	66.1448419488267	70.3368457791023	76.1695052946427	84.7775175361611	91.7654140780438	104.696021111942	112.796987204626	122.515114112035	130.0255840031	141.328780942708	146.230695864906	153.868872452393	162.379766076299	162.728294044784	170.249567841822	166.950830340603	175.349586255356	185.84461171864	187.336789690782	187.031560833495	189.697729456812	191.840503931162	191.754900541403
Incidence	Both	Australasia	60 to 64	54.484133283623	55.2483662237689	56.8623623851252	57.3101734299263	58.2359314821366	59.0040336774473	60.7774360388191	64.2121996363318	68.361694478153	72.1726981782479	78.3604945836678	84.5214961636917	95.1749261100695	101.057730464293	110.296450232161	118.127802027492	128.691123873745	145.772785563842	158.869417099953	169.011614726542	173.075295727898	182.467367866613	179.759822089555	186.696207782459	191.235729912709	190.962186263641	187.433598368929	189.652054851556	195.494174646162	198.177847047983
Incidence	Both	Australasia	65 to 69	53.9862857058707	54.7717607727647	56.9740450179133	59.0430841593794	61.4179894196491	62.9323674909431	64.5263122556686	66.1700093991224	68.1872129426957	70.0172820513592	73.536109089659	75.0897728963387	83.1666253747799	87.9606128578036	96.6570692223213	101.17620997575	107.079447824977	116.489858767236	123.18699093725	130.540839326484	135.050980720768	146.315433074953	157.0955063821	169.804243457807	179.348639698177	182.57924384587	182.226791741486	179.831226661467	186.41557920066	188.280170717398
Incidence	Both	Australasia	70 to 74	41.2314031417197	42.9754290571608	46.2756989052163	49.3295794761938	52.6027655671014	54.2455951007658	56.3413437273583	58.784465650518	62.1140856102977	65.4875049642355	68.4314812788515	71.2254016077601	75.7214813845799	76.3559129620498	80.8484273378643	82.5249258755275	87.1802445344699	93.8642254249582	100.294905942746	106.297046683852	109.560756672932	115.867071526777	115.215079100319	119.670851017559	126.796332142122	130.037471887783	130.445746699952	139.09391113315	151.220590495659	156.762574188401
Incidence	Both	Australasia	75 to 79	34.6472877447445	35.7492575252623	38.0190562489458	38.6776676134702	39.5305638537661	41.2231264437648	44.0923306621172	46.5316481520598	50.4417548096672	55.2627517400807	58.5475329148785	60.8060380245367	65.9879333817519	68.7725898656025	73.4896008598831	75.1900940981228	79.554646655688	84.2181453419258	87.0897983361448	88.6871772986108	87.89659889872	90.8890106197252	91.7070706269137	93.1926363590914	97.6810725692648	99.170875288417	98.6644802349596	100.879678277542	105.749988647216	109.927604337889
Incidence	Both	Australasia	80 to 84	19.0982957587914	19.6765930004016	21.2586738252886	22.347529542983	23.7140770633037	24.8895057355329	25.9141002617301	27.1739935757147	27.8359841607569	29.0240860542003	30.4102006706314	33.2051751974339	36.8195207058342	39.5289222085703	43.9508550407161	46.8562325867875	50.9794968861032	54.3115265473079	57.5006286327162	60.0750366511529	60.5064865202202	63.3136643546707	62.8055195169535	62.5337886982275	63.0960143735307	62.111889193156	60.5350472006919	61.3074458239464	63.7625765002876	65.5279936522839
Incidence	Both	Australasia	85 to 89	7.72730171461949	7.99672751213433	8.92809658382376	9.58341206192403	10.3500022555242	11.1267458445162	12.2220079323865	13.2203545542842	14.2890058798173	15.7148608487347	17.1071823448525	18.3005144372778	19.5250989454147	20.1759651926221	21.1475152653843	22.2739403691275	24.5541465284979	26.962828650717	28.9930972904954	30.8488291918995	32.0468572886185	33.8643580252672	34.4563066340837	35.4015832627314	36.9065733395902	37.3051010786031	37.0331074239417	36.9951886053832	37.6071933143492	37.6860020604429
Incidence	Both	Australasia	90 to 94	1.79131548731174	1.88047775811956	2.0395394757887	2.1788975855357	2.34876314644269	2.51808098298344	2.70312525266339	2.85913444811915	3.03691803783029	3.31759903426399	3.63173546429867	3.93119418233336	4.2804391898959	4.69575036502169	5.18214897168432	5.60654544292841	6.04885038769101	6.56613524011465	6.9783269399265	7.29784191774568	7.7730593689147	8.59595327225066	9.15936610588623	9.71741589775456	10.6470320102212	11.0977793881417	11.192230325454	11.3224812825949	11.5901450734108	11.7290175653334
Incidence	Both	Australasia	95 plus	0.809694449604279	0.855273851396429	0.951934928537545	1.00732099865683	1.07755442442813	1.18522715218617	1.32255158338705	1.40344154187537	1.51555679177667	1.7138959658616	1.93835881090202	2.10954180172122	2.35439148159824	2.52644380948729	2.7597817084149	2.97706326440306	3.32955412143729	3.66017532345905	4.01822900770095	4.27498958518142	4.52010657091093	4.80793528707078	4.89448075204531	5.02869352582953	5.5454501977335	5.97937461654573	6.41563675043788	6.69025166940818	7.05409097094662	7.3745258212329
Incidence	Female	Australasia	5 to 9	2.3505509629059	2.49010876930002	2.65349570260732	2.71759415211628	2.79759139156854	2.90219056671852	2.94562361709085	3.02864138787952	3.00274529500221	3.05781064499938	3.08506924593193	3.07270547098379	3.10057012275861	3.00765397828383	2.93470070874039	2.899838258683	2.95495748060496	3.01894617896419	3.06510926757395	3.03844400941792	3.03807711408539	3.09247465269513	3.14981901282454	3.26821814441592	3.33574180453684	3.35011110803832	3.26276024984523	3.24730035367702	3.31943185909611	3.28780328667676
Incidence	Female	Australasia	10 to 14	2.13684703362235	2.22592855397445	2.35390981350519	2.50479946425711	2.64941731558244	2.75136780153658	2.83223395346468	2.8441295762524	2.86557579880296	2.90372879946474	2.89858198165593	2.88894312738966	2.95871587192538	2.99544868383848	2.99991161124412	2.94802902793344	2.91279211970519	2.98527915434485	2.94892513485287	2.99627893182187	2.96701841144725	2.9750814890118	2.99460825091224	2.99233727919997	3.0175533749282	3.06064567990915	3.04855966822974	3.05720651242562	3.16826986004326	3.22533815824962
Incidence	Female	Australasia	15 to 19	4.13548041357119	3.79742594826526	3.82070712040889	3.72052295797607	3.65894508883324	3.77470163879569	3.86017098100015	4.18899548975119	4.51784382588604	4.49141760081921	4.35772027918518	3.98053367599023	4.14771524359069	4.27356639848399	4.32062408886653	4.33590622173189	4.53451084772364	4.65206012652607	4.72752706067442	4.74355114525548	4.56317234543146	4.68945556519942	4.64462593963071	4.45894594297915	4.23927978755337	3.89410001227623	3.76474546632272	3.76212367442735	3.78984182212661	3.77993509687421
Incidence	Female	Australasia	20 to 24	8.99342321246625	9.31809622674135	9.89738316713436	9.67194919770686	9.97882890835344	10.5775664816273	10.406029088019	11.2181910302243	12.0357672689887	13.0127236214595	13.5284714715338	12.9811194346826	13.1203843336608	13.9331379328022	15.2453597710675	15.1549622026609	16.1199812448303	16.6700991918655	16.372057218673	17.0505998640161	17.0779131187725	18.398093247917	17.2311462055327	16.3829979225329	15.5503792288086	13.6234983224685	13.9076507088763	14.7794525490837	14.7921733431306	14.9752906293287
Incidence	Female	Australasia	25 to 29	14.774253643784	15.5387389562824	14.7349774730268	13.941170061175	14.9014056643578	15.9677912649132	17.7690634558655	19.5114962201929	21.2115560412958	22.9943234935419	24.6232462945402	22.9064379686798	23.5645639673704	23.7816163338654	24.8968135293279	24.486575062138	26.0442844639735	28.9818119621041	30.7981133867261	34.2946051036805	32.360257213237	32.6717105983394	29.770738657446	30.5926773836424	32.393590060969	29.4307334020191	28.9642408297714	30.3782962400386	30.0105597512248	29.5814713753568
Incidence	Female	Australasia	30 to 34	26.0614943270423	27.3747757022914	30.2429560232481	31.0815339615663	32.5321112328681	35.0970977951776	36.8561467092791	39.7438282470161	41.2301605065028	44.1288783149195	46.2039752498104	46.9253608574989	50.3398735532978	52.275173336898	52.1372228156863	50.6807867309963	52.3132315791348	57.4730193379184	57.8642293189109	58.0197712856533	57.6929915758659	63.3268254093771	64.5678155144727	68.0461716331382	70.2537391866631	66.458817984371	68.5966076331267	72.1726481466984	68.9922335078849	68.1855654531251
Incidence	Female	Australasia	35 to 39	31.5655848067854	34.0765902701638	36.7955655124613	39.7646053933345	42.0634467582764	42.9205109611301	46.5970086035814	50.5781144781873	54.8894063917088	58.2354827627903	63.1667965640879	62.960103464222	64.7801373406187	66.8711819472748	69.5037668358812	69.4045557058621	75.4280406579071	82.6639389994755	85.9696908338154	92.267791970409	89.7085274964201	91.2056539053203	85.0649495001935	84.5508049659346	87.5726977890415	86.3512954455074	83.4464646441677	84.5124150818771	87.0272528778133	88.1802359173266
Incidence	Female	Australasia	40 to 44	31.1243026939951	33.1751090050394	35.3126157474693	37.1806191162835	40.2833052566928	41.5351391485842	43.5698884039913	47.4641130966793	52.4791266093101	57.3100001521496	61.989149952311	64.2633819020271	68.4823380340657	70.949786966901	76.2857450594724	78.0125645799644	81.5318607290613	86.0165692524414	85.7463818613903	90.5100304149273	90.9470368459179	97.3720439189474	97.6823823761399	98.4948756197977	99.034058672404	96.149381677126	93.7666250065777	93.9080134517584	89.4066122608711	87.9468000487641
Incidence	Female	Australasia	45 to 49	29.0576450164271	31.2857901123501	35.4848500000453	38.6145108509686	42.7732124477653	45.9861651419543	49.7806419916466	52.977609663667	57.1457055009924	61.6465085713409	66.308732750789	68.1674899115689	74.3138600080592	79.4295196782593	86.6305629150631	88.7886857570446	97.1053417155179	103.695167666545	108.453186482529	118.347167592861	114.650009335179	115.730580967562	108.381118816632	109.903612217329	114.93389192071	112.654254398343	112.582983413719	114.440098009553	115.185228870822	112.984379604959
Incidence	Female	Australasia	50 to 54	33.4117915969233	35.2152998190291	37.4601492601348	38.7809571204451	42.3817178368262	46.0514663200039	49.5024321602044	55.3970275772413	60.7984718079418	63.9715498734678	72.3331747360431	79.4031304087473	85.2487593206677	84.4966501947394	91.1255568070819	95.1186535341358	104.989639805889	111.945312553034	115.901742765502	126.984471647822	124.132650926012	128.984133356642	121.920575995033	126.295948499563	134.302932592655	131.249357280057	129.316285140203	126.94531859543	125.842455277781	124.965500134586
Incidence	Female	Australasia	55 to 59	30.145121574469	31.0509293455903	33.549144423625	35.1651833621001	37.2126861548101	38.7982900322402	41.4349583854764	44.4944009788531	46.6342618938615	50.1584533764534	56.9947085014219	62.5563840400884	72.0251180119832	76.2292225922304	82.7183584962155	87.1231021615901	95.8077136690175	98.7813087079425	103.283433399087	109.333440215943	106.798339650273	110.258728638248	104.961330591803	111.272872551565	118.565580856697	118.012256367806	117.949632327913	119.321935425421	120.486710675899	120.029128616592
Incidence	Female	Australasia	60 to 64	35.4243530557003	36.2949778662216	37.4081701384318	38.1743476369929	38.7877469455155	39.582611335595	40.3462513082884	42.5832228353244	45.146139179038	47.8796174092216	52.4818146387865	57.1796333127116	65.597523208783	69.2551467475707	75.8802591325467	81.4790423608398	89.57209384023	101.761250474818	110.064061189155	117.784244728559	119.115796690388	124.667085526429	120.854031069003	126.821068808888	129.032338206207	129.054456242765	126.755440478719	127.865905176584	132.115236965366	133.690487106233
Incidence	Female	Australasia	65 to 69	35.7242590986372	36.5264505089727	37.6090225358776	39.3184054064009	40.9792401677921	42.1054295709341	42.9856990841821	44.1183560691112	45.2147576818028	46.6913070310592	49.7721421083711	51.3033292917921	57.0679862575436	59.6388056022722	65.8613092408075	68.2146917640092	72.1254040257408	78.5711038449285	82.8043155462831	88.1421521181601	90.7209999463741	97.8111706855037	103.53899049563	111.544813814964	118.568407563383	120.626597837723	121.656665412299	120.079507290046	124.824467316089	126.069774540442
Incidence	Female	Australasia	70 to 74	26.8731824440353	28.1159473642499	30.1125623366849	32.1909192108588	34.3526116317068	35.1277125704755	36.0631835017586	37.7309479516849	39.4374571222583	41.828600460806	44.4535217266835	46.8320002454759	50.1796465306477	49.9083917032737	53.2541602175893	54.2345066727793	57.9146278907481	62.2499431156157	65.8812638157814	69.9070416458498	71.6879658132578	75.6587878304472	73.901077845423	76.3351129844114	81.5339207850635	82.6960163909015	82.8335005351912	87.972094033148	95.9590187419034	99.3844459397461
Incidence	Female	Australasia	75 to 79	23.1711595325747	24.0852931189136	25.7046773425788	26.2022550118996	26.9312711580979	28.1154411265779	29.8744646114996	31.4392885704435	33.2927684502115	36.3717374731617	38.6504764157983	40.2539402884718	44.1650660831148	45.4681716626845	48.3251771228693	48.8675280588688	51.8998878845693	54.6800201173463	56.0924137474254	57.2698719444573	56.7031294674711	58.0360748664615	57.7977475699878	58.6721037285225	61.6561154136658	61.7826422708898	61.3557211659098	62.5088860823716	65.5119704152501	67.9320727628846
Incidence	Female	Australasia	80 to 84	14.2590954407778	14.5971307584734	15.7334472239843	16.4637898361018	17.3934790411653	18.1584844759985	18.7134760990449	19.6417450020908	20.0484761351003	20.9121896972235	21.8260979859156	24.0482584962924	26.7162017045422	28.495361663624	31.5915150004336	33.5001003487101	36.2522651224737	38.0744769299304	39.7052004062022	41.2008758372048	40.8700287674286	42.5659087336416	41.6795393097079	41.775920930227	41.7565313871252	40.8141049525911	39.2447685212617	39.7197263719682	41.3473147527104	42.4682746631116
Incidence	Female	Australasia	85 to 89	5.9636361866219	6.16711283063908	6.86747524424444	7.34399929161929	7.90349257905921	8.47404552762972	9.29967970337124	10.0855120578636	10.7919331215037	11.7861192909758	12.829913371323	13.6962918289871	14.6611203697208	15.2480230547832	15.9164429340574	16.6321020994884	18.2699161341093	19.7409868917538	20.9493054114825	22.2208144825803	22.967549584865	24.0236406615387	23.9513918780356	24.5023235592586	25.4076094427163	25.4030448652292	24.7900731450706	24.672739442318	25.0598711903414	25.0143717628234
Incidence	Female	Australasia	90 to 94	1.45275344387054	1.52267405812513	1.63267739249629	1.7268506626118	1.84171646482548	1.95507362844054	2.08323050473815	2.20174202517989	2.31103344816425	2.50899116674402	2.74108361330896	2.96724556714408	3.21186870677673	3.53912022536905	3.93317143595497	4.24421636364958	4.5644947817704	4.93932345511236	5.24349837752892	5.45602584616698	5.75453029935177	6.31570973755045	6.64108926420508	7.04413403277404	7.69085437760909	7.97356096379861	7.93155392400982	7.9663389964075	8.09217492502604	8.1256706460719
Incidence	Female	Australasia	95 plus	0.722879814292795	0.764995767516559	0.852246425708224	0.898725002506392	0.959174247458156	1.05154182802065	1.16871903283884	1.24099279832267	1.33145906761814	1.49345512204848	1.68893109651381	1.82700685819173	2.02958401571895	2.15905255112401	2.35979642927924	2.54072376198989	2.84409513761664	3.13026669561791	3.417844459479	3.60950635939518	3.81185739205921	4.04026358181499	4.04278658487099	4.13766219760581	4.58639381035175	4.86299170044859	5.20450827559309	5.38134246105273	5.63478204794125	5.8461808902955
Incidence	Male	Australasia	5 to 9	1.17459208105552	1.20017486998004	1.23686533077999	1.27998485118363	1.34926274213439	1.39589699460037	1.42720521007808	1.4640357740664	1.51859856553095	1.58118176742151	1.6042378550205	1.61917238430107	1.64639193255516	1.69179699744696	1.74238341704215	1.76573408874874	1.70905941300139	1.68704262766454	1.73666402327755	1.77961603032273	1.83074226622842	1.85987123340745	1.85108719483753	1.94268214942289	1.98104314839266	2.02947553097555	2.03885176550331	2.04071838011798	2.04968354915941	2.04526704248062
Incidence	Male	Australasia	10 to 14	1.01101427008512	1.04679240383723	1.10922206480574	1.15735393099748	1.23150095516961	1.26850638691087	1.29524969028437	1.32104493541381	1.36099393448917	1.39971924480053	1.43171319506469	1.44691988502027	1.47396970201642	1.50169813323089	1.57311867453238	1.58295202759348	1.58146819882145	1.62471584424127	1.63255091602913	1.64821750272135	1.66377330688065	1.64673159682727	1.65743051053638	1.67959687026518	1.66160348933144	1.72114440101255	1.74761294132917	1.78558794938474	1.81820763142954	1.85933354067067
Incidence	Male	Australasia	15 to 19	1.52011819168207	1.46826258733571	1.49556778090783	1.52782296200544	1.54106508467024	1.61311872685222	1.6913212437521	1.74954251235493	1.77415510406333	1.85686875508083	1.87692569180717	1.91273635130177	1.94385471227465	2.03462674573765	2.09624144464698	2.16475203179746	2.20162680475814	2.256876392743	2.3367844831259	2.40599913301215	2.42532510330985	2.44546239125911	2.4373944719786	2.4345015247146	2.40952099044121	2.42141916109867	2.3966601644047	2.39082335554637	2.40034695844805	2.40172356842034
Incidence	Male	Australasia	20 to 24	3.93564078302032	3.90085294899097	4.14299652413464	4.25771133156812	4.39169598836526	4.74588928320522	4.80623646706166	4.94420969415895	5.39394224066397	5.52181292193668	5.24669189756288	5.06227293204071	4.97854683065442	5.2434593970379	5.56522795749919	5.84000244074302	6.00173394571811	6.32086489288088	6.53143948442264	6.51422819295207	6.42120993556596	6.78458591770165	6.7757565686016	6.6211081437493	6.73176653862182	6.63431777461309	6.66352126126085	6.90577529868189	7.07871653048526	7.15705365819969
Incidence	Male	Australasia	25 to 29	5.83812088330443	5.5265861510362	5.76714874218156	5.85092752618702	6.18086606726819	6.66391180635772	7.09730413753388	8.00913653918624	9.0681820613013	9.55483447824386	9.19085670831444	8.30685269774604	8.18376157285662	8.25370664533283	8.51662560985929	8.59114214661612	8.57984090693443	9.50839702852579	10.566725101068	10.9446403945439	10.7505174027553	11.7800888599526	12.3115986157539	11.8628085649525	11.8561307228132	11.7284939540905	11.774594304966	12.2499905768578	12.8214683403641	13.1538447415771
Incidence	Male	Australasia	30 to 34	8.28573585543009	8.52892723127206	9.01719999336589	9.41330372044261	9.86880486150647	10.7276813725518	10.9703732936159	11.8079378090664	13.0609437163077	13.5124314781066	13.5571777201609	13.4140735080157	13.6946326634646	14.2420546963465	15.0190833267108	15.4671285704697	15.4961845211649	16.1584400379887	17.4789740524847	18.316598552265	18.0285118705399	18.7820218040824	18.7034359461973	18.9751747780624	20.600992335383	20.9995060136367	20.9602609082443	21.6090875745221	22.4962571893217	23.0566284983608
Incidence	Male	Australasia	35 to 39	9.86797179791969	10.1739516099004	10.7628249143462	11.2474527641847	12.3707445738985	13.1356838881839	13.8475016201153	15.1730890057883	17.1652916992801	18.2814944501252	18.8640325740794	18.5754353558226	18.7831852957054	19.4729909421206	20.1085851880421	21.0669855357687	22.7580974252289	25.4836090727098	27.630665098286	28.9912075271041	28.7290282134751	28.5417994121934	28.2238198435218	28.3079593572304	29.6651417845142	29.3587122279656	28.9748993746239	29.970144549049	31.0702504885257	31.6724688606339
Incidence	Male	Australasia	40 to 44	12.5098855031134	12.8768749832359	13.4059213887966	13.7152030254501	14.4216283768315	15.2754077388551	16.3921743309329	18.1052188978917	19.8560371420671	21.3604742618931	22.5284111490991	22.911405156091	24.4260895617528	26.7918012249435	28.3438207619165	30.0363000706851	30.3973543230561	31.3381545306604	34.0093560920183	35.8958213313918	35.8639707388694	37.1602606297629	39.2489232909537	41.1011375158291	44.3074236549259	44.8871061610332	43.3915178740295	42.6395483872282	41.6337688950843	41.0519542383752
Incidence	Male	Australasia	45 to 49	13.51467225571	14.0703439920021	15.4969489363788	16.5233811134197	17.4614610435496	18.4498344537494	19.7624724708223	20.4123475988598	22.2150210208503	23.9723699007663	25.3235994614477	26.5391584759478	29.0006395637818	31.0965311705205	32.8992770292901	35.7369793405789	38.0439539779367	41.3575360696666	43.607373939029	46.0930609267091	47.3576393274677	47.3927241918164	47.6872450886494	49.1630020183477	50.6346563990344	52.9668681628815	52.9386623328553	53.664306815603	53.8247407506	53.4405741624572
Incidence	Male	Australasia	50 to 54	15.3722410730762	15.4039752093772	16.2552022340448	16.4001909717973	17.0213450070223	17.6482229306805	19.155491507307	21.09703379113	23.2043435367016	25.3051080748413	27.3251869912281	28.2240811267161	29.4718307585547	31.2389723797592	34.7488672143177	37.3457528926685	39.5119437432634	43.0950223746006	46.6803673098523	49.3593065422935	50.9476673563505	53.1325785291682	54.9227454933076	57.4335519335104	59.1550505177968	61.1388805463927	59.2218682040477	58.78178083001	58.0255339445655	57.6817366091377
Incidence	Male	Australasia	55 to 59	18.4822092000671	17.9400948890699	18.3766728023336	18.5718887978796	19.1811090542642	19.5095442840493	20.4676480632431	21.6504409699736	23.7025838852407	26.0110519181893	27.7828090347392	29.2090300379554	32.6709030999585	36.5677646123958	39.7967556158197	42.9024818415098	45.5210672736906	47.4493871569635	50.5854390533057	53.0463258603559	55.9299543945109	59.9908392035749	61.9894997487997	64.0767137037914	67.2790308619434	69.3245333229763	69.0819285055817	70.3757940313909	71.3537932552626	71.7257719248102
Incidence	Male	Australasia	60 to 64	19.0597802279227	18.9533883575473	19.4541922466933	19.1358257929334	19.4481845366211	19.4214223418522	20.4311847305307	21.6289768010074	23.215555299115	24.2930807690263	25.8786799448812	27.3418628509801	29.5774029012865	31.8025837167218	34.4161910996142	36.6487596666522	39.1190300335153	44.011535089024	48.8053559107978	51.2273699979825	53.9594990375094	57.800282340184	58.9057910205522	59.875138973571	62.2033917065018	61.907730020876	60.6781578902107	61.7861496749719	63.3789376807961	64.4873599417499
Incidence	Male	Australasia	65 to 69	18.2620266072336	18.2453102637919	19.3650224820357	19.7246787529785	20.438749251857	20.826937920009	21.5406131714865	22.0516533300112	22.9724552608928	23.3259750203	23.7639669812879	23.7864436045466	26.0986391172363	28.3218072555313	30.7957599815137	32.9615182117406	34.9540437992366	37.9187549223071	40.3826753909672	42.3986872083242	44.3299807743941	48.5042623894497	53.5565158864695	58.2594296428431	60.7802321347939	61.9526460081471	60.5701263291869	59.7517193714211	61.5911118845713	62.2103961769556
Incidence	Male	Australasia	70 to 74	14.3582206976845	14.859481692911	16.1631365685314	17.138660265335	18.2501539353946	19.1178825302904	20.2781602255997	21.0535176988331	22.6766284880394	23.6589045034295	23.9779595521679	24.3934013622842	25.5418348539322	26.447521258776	27.5942671202751	28.2904192027483	29.2656166437219	31.6142823093425	34.413642126965	36.3900050380023	37.8727908596744	40.2082836963301	41.3140012548957	43.3357380331478	45.2624113570582	47.3414554968813	47.6122461647603	51.1218171000016	55.2615717537561	57.3781282486548
Incidence	Male	Australasia	75 to 79	11.4761282121698	11.6639644063486	12.314378906367	12.4754126015706	12.5992926956682	13.107685317187	14.2178660506176	15.0923595816163	17.1489863594557	18.891014266919	19.8970564990802	20.5520977360649	21.8228672986371	23.304418202918	25.1644237370138	26.3225660392541	27.6547587711187	29.5381252245795	30.9973845887194	31.4173053541535	31.193469431249	32.8529357532637	33.9093230569259	34.5205326305689	36.024957155599	37.3882330175273	37.3087590690497	38.3707921951704	40.2380182319656	41.9955315750043
Incidence	Male	Australasia	80 to 84	4.83920031801357	5.07946224192818	5.52522660130427	5.88373970688119	6.3205980221384	6.7310212595344	7.20062416268522	7.53224857362391	7.7875080256566	8.11189635697677	8.58410268471574	9.15691670114142	10.1033190012921	11.0335605449464	12.3593400402825	13.3561322380774	14.7272317636295	16.2370496173775	17.7954282265141	18.8741608139482	19.6364577527916	20.7477556210291	21.1259802072457	20.7578677680005	21.3394829864054	21.2977842405649	21.2902786794302	21.5877194519781	22.4152617475772	23.0597189891723
Incidence	Male	Australasia	85 to 89	1.76366552799759	1.82961468149525	2.06062133957932	2.23941277030474	2.44650967646504	2.65270031688651	2.92232822901526	3.13484249642062	3.49707275831361	3.92874155775884	4.27726897352954	4.6042226082907	4.86397857569389	4.92794213783883	5.23107233132685	5.64183826963913	6.28423039438865	7.22184175896319	8.04379187901286	8.62801470931923	9.07930770375353	9.84071736372849	10.5049147560481	10.8992597034728	11.4989638968739	11.902056213374	12.2430342788711	12.3224491630652	12.5473221240078	12.6716302976195
Incidence	Male	Australasia	90 to 94	0.338562043441201	0.357803699994426	0.406862083292411	0.452046922923897	0.507046681617207	0.563007354542895	0.61989474792524	0.657392422939267	0.725884589666036	0.808607867519967	0.89065185098971	0.963948615189274	1.06857048311916	1.15663013965264	1.24897753572936	1.36232907927882	1.48435560592061	1.6268117850023	1.73482856239758	1.8418160715787	2.01852906956294	2.28024353470021	2.51827684168114	2.67328186498052	2.95617763261208	3.12421842434312	3.26067640144423	3.35614228618745	3.49797014838475	3.60334691926149
Incidence	Male	Australasia	95 plus	0.0868146353114845	0.0902780838798704	0.0996885028293212	0.108595996150441	0.118380176969979	0.133685324165515	0.153832550548216	0.162448743552701	0.184097724158529	0.220440843813112	0.249427714388217	0.282534943529495	0.324807465879286	0.367391258363277	0.399985279135658	0.436339502413172	0.485458983820648	0.52990862784114	0.600384548221947	0.665483225786235	0.708249178851723	0.767671705255787	0.851694167174325	0.891031328223725	0.959056387381746	1.11638291609714	1.21112847484478	1.30890920835545	1.41930892300537	1.5283449309374
Incidence	Both	Andean Latin America	5 to 9	4.22951511736263	4.53291989877249	4.64706434730595	4.59238439960507	4.70693126369995	4.76582294881529	5.01811236601407	5.44438787767337	5.80109527747897	6.15503203474935	6.49176912736176	6.73706787492505	7.13068260397551	7.35191054442177	7.55099661684791	7.59063587696063	7.53497424518447	7.56466798056826	7.69619813468222	7.66840215206651	7.63476694277302	7.77250266975301	7.9080277978504	8.08576182367118	8.17067734969221	8.4418735873602	8.90434752912036	9.26291868019885	9.69792472313648	10.1039934533702
Incidence	Both	Andean Latin America	10 to 14	7.44998670845859	7.83569889907774	8.30154154071586	8.43258068031166	8.65997232572718	8.71576933646817	9.33703891532512	10.3637452697975	11.0881144203666	11.5674633392908	12.338117972577	12.6713018383364	13.9502774940521	14.9047413240375	15.1087594700518	15.1870495924282	15.3616175715039	15.4602730222174	15.6271363075124	15.8425661509648	15.7366545005495	15.8311342267088	16.3581825778597	16.6028178020501	15.9961674822229	15.736234970057	15.9816633546757	15.9507428192334	15.9895697816729	16.0585626637591
Incidence	Both	Andean Latin America	15 to 19	8.56057095290256	8.7557613839628	9.59641411150953	10.0843307701132	10.7332415738208	11.3636682043103	12.0934073022792	13.0408870414732	14.0052375679724	14.3742285488904	14.8578340149819	15.6102332132035	16.8892770871468	17.5629628553689	17.8134076532391	17.9716500431946	17.9701559310273	18.3707999787397	19.0122650969428	19.4485011040129	19.9009618058152	20.5651140019038	21.1171417352342	20.9304876106502	20.1181260369434	20.1049598236059	20.7783066063528	21.0896000500246	21.2457648207305	21.3969613447323
Incidence	Both	Andean Latin America	20 to 24	15.3524025566299	15.4350266911923	16.7834750929465	17.682940487067	19.0990966683331	20.1196964613581	20.9639260333554	22.9527092825127	24.9437837147437	25.7247147232906	27.1159288635683	27.2865276734353	30.0546569281271	32.1671432519357	32.6886659316895	33.2776717943663	33.3544289735061	33.6518522497573	34.6084363163185	36.9841747802826	37.4738554818197	37.3317770428618	38.2790385167419	38.3850128383179	37.5252211033058	37.940487324564	39.5385776360822	41.9052591874115	43.5856731139161	44.5015157020255
Incidence	Both	Andean Latin America	25 to 29	19.0998527818772	19.6799078675462	21.6539516825406	22.5257330973755	24.2921815850139	25.9196048077343	27.1497249747533	29.3030891850667	31.5782478750311	32.7389689964585	34.6772030530383	34.6131683637591	37.9748863193403	40.4901894809387	40.8700722918654	42.2271750243875	42.7339109911117	44.1229361334567	46.3411019587683	48.8018821893859	49.4593374920138	50.1835555489005	51.6491293358036	51.1812794522749	49.1167397006891	50.8387053358641	53.9333876517262	56.1902772942377	58.6677589351017	61.7773499340151
Incidence	Both	Andean Latin America	30 to 34	29.5671600568632	30.8639431964243	34.0506735782943	36.0163501508064	39.0457352445228	41.4652544277446	43.469027147786	47.2251005028552	51.8473309144832	54.0178313543035	56.6941396633689	57.6710975475516	64.8046789651016	69.5223590039889	70.7957405226146	72.7365635608599	74.0104721882018	75.8595624655928	80.9602037711299	87.4546601092808	90.7661492514407	95.6674554108044	98.3078386230809	96.8199222876597	94.3156472625472	95.9653236047912	101.696007431142	105.998136510024	110.1643949841	114.609111276816
Incidence	Both	Andean Latin America	35 to 39	33.3650833462385	34.1488626360768	37.9115454810285	40.7969863844708	45.0150601082364	47.4884828827518	49.3469602649584	54.3644948764843	60.1652402853221	63.1564064407929	66.5738785192202	68.34158234078	77.8730198851278	83.4418055636016	84.3802109030903	87.8311116371669	90.3040218945507	92.9084183769138	98.1921740823293	106.110650450992	110.051477157138	112.245331254313	117.469081354489	121.054432399199	119.797349147362	122.803107135999	130.640308850639	137.316354756184	142.50845187497	148.749827712954
Incidence	Both	Andean Latin America	40 to 44	35.8481726762346	37.3608293523338	41.9221532665497	44.5810257622226	48.8511262390787	52.9623899911969	55.5628471757004	61.4348178280667	68.0345136697679	71.3721016078531	77.9522271696044	80.9979202477093	92.2646553364092	102.142774930077	103.690733515567	108.386476629731	111.633977979807	114.943158720707	122.660396525786	131.223865510653	136.859100272687	141.850280670406	147.396645818594	149.526348453078	149.615581998288	155.378530854856	165.032118387858	171.631418715621	179.210503142913	186.861789053471
Incidence	Both	Andean Latin America	45 to 49	37.5396742671286	38.7837673312843	43.7046805365322	46.5321666268907	50.7047689498456	54.1722384074568	56.7860272617901	62.4298323379709	69.920057441001	75.9727572053675	82.6472853501199	85.0622625117176	97.0388175030599	108.222948805234	112.619370334355	120.679313241801	124.981015786327	128.374879906067	137.037191917186	149.880939419406	155.775922371315	160.713132831895	168.138651145981	172.741088714347	174.267608757785	179.082499952625	191.254259408937	198.911443032044	207.005478386835	214.109765224343
Incidence	Both	Andean Latin America	50 to 54	40.3028667473079	41.9435161365267	47.2610860773501	49.8172677674846	53.4256608484884	57.3100846542083	59.5808926585492	65.8175736772586	72.9095667458512	78.8669166765611	87.1110413811012	90.917216046556	102.408096139184	114.657539971336	119.422937610654	127.175462203418	133.620350600212	139.358928508121	150.009835487817	164.452782391093	170.916777015503	178.856485575896	191.488849343849	198.267296659143	199.206812186376	203.464399351434	217.151687659276	227.78218022943	235.595415032229	242.957144735275
Incidence	Both	Andean Latin America	55 to 59	40.4523916823758	41.2831378362378	45.4773221749878	47.7087707118857	51.2116502325707	55.4212646016744	57.671753839894	62.3905927632655	67.4390962058676	72.0540300203489	78.5723289769235	81.1160380353603	92.2556956455417	103.097739557092	108.363761469173	115.597825165327	120.061348216857	124.059120324071	134.407501972243	150.846946278453	159.875330990838	166.916766447128	178.569496974997	185.808015069399	190.273920493677	199.329759406589	214.543691057443	223.724395444501	233.594529262872	241.449921539435
Incidence	Both	Andean Latin America	60 to 64	42.2302832077266	43.6625212015464	48.6199379155963	51.1949890311278	54.7985932314821	58.2918935859087	59.1337960983188	63.9000440771724	68.9182191728411	73.1218660627429	79.4336036468354	83.7577669448762	94.1292546093554	103.512169762733	106.496711980654	111.922317400042	116.174020780492	121.845815226179	131.375223728348	146.379747433993	153.707186199814	160.179365300716	169.731857080245	178.353615909351	184.006001219304	194.148725337039	206.865602030965	213.790855684152	221.135062472095	229.078692914744
Incidence	Both	Andean Latin America	65 to 69	35.6127129613246	38.4672222993999	41.3392575076035	43.0716765970168	46.4452883169956	50.3224152820609	52.8841326421765	57.818513662373	62.4991222837	66.5950049822126	71.0506193067454	73.4669683562057	80.4536815368869	86.5610119488239	88.4577798147724	93.5764032590012	97.9235004813285	101.320389766049	106.831327733045	116.849582115451	123.044604310305	128.91975909048	138.765615263637	146.878364967013	151.279672359064	157.904598849158	169.515349180889	177.067900022249	184.979979558622	192.368174510951
Incidence	Both	Andean Latin America	70 to 74	30.3735377980313	31.5697460677142	35.0561204702729	37.2996390067773	40.4947805353498	43.6992061795312	45.8058875819241	49.8086407314013	54.9174500470835	59.3137608174211	64.5875284610247	67.7870579429215	74.7489306159309	81.1138827055368	83.9071486198479	88.8017299553051	93.4719188444638	97.2027844163625	101.57309367684	109.204062243145	114.733698058599	118.621445622949	125.715275322215	130.720265040055	132.831829878687	137.18684601422	144.466471742052	152.916956005094	159.55755372005	165.649988734354
Incidence	Both	Andean Latin America	75 to 79	22.744132599286	23.1690558560505	24.9891913902547	26.210515028202	27.9393571481287	30.1655162283426	31.4668162151384	34.675584558676	38.1003581654446	40.9261718419356	44.2359434323317	46.9420601924921	51.4750693833055	56.9735851066802	60.7017050674663	65.1486010937328	69.5055389802372	73.4717182107663	77.5251676223131	83.8003218215693	87.5456606300409	90.2180953420502	94.3500956889249	97.3443984369032	98.4402227359847	102.147012947352	107.909545235218	112.855678425374	117.18281858199	120.949015982491
Incidence	Both	Andean Latin America	80 to 84	13.8300341256346	14.4424378268617	15.7243141000451	16.7914031552337	17.9043016067149	18.6457201000106	19.170325298041	20.4163066092384	22.0968265753534	23.3876341386188	25.1960027526309	26.5217860314548	30.0725299060342	33.5826394101047	36.2630779762553	39.4042875933692	42.8803857194041	45.0139544213634	48.3589798800563	53.1930120628814	56.9875542671367	59.9418684505139	63.550480344775	65.886566487442	66.7971587435611	67.7279799488995	69.9493918931402	71.5846184985479	72.6374712147849	73.7178539874523
Incidence	Both	Andean Latin America	85 to 89	7.28637135293863	7.31155553752099	7.79863766232265	8.07042296599812	8.4186277374058	9.02588256795183	9.37273093726347	9.85348055374718	10.8077149528829	11.6916823356206	12.4039278114665	12.8958856504145	14.3800113782068	15.9491847253828	16.96280118281	18.2318554999741	19.2913237090177	21.1388776333395	22.9370901003678	25.2529154921163	27.328242984693	29.4529175742107	32.3096392599904	36.4349066572999	37.5972945681596	36.6106274236132	37.826412623787	39.3960417150973	40.8218073170315	41.7684539505177
Incidence	Both	Andean Latin America	90 to 94	2.01302244692294	2.07217149987592	2.33238056528393	2.56383064838725	2.80960346361906	3.15028092359755	3.40892944033621	3.64322004630586	3.99000146159587	4.35876916102952	4.64393706039304	4.77590783787299	5.22392456018907	5.77251434501367	6.12726866181682	6.52129356243839	6.8577670774039	7.22685584728822	7.82505277418286	8.62962485953365	9.31022581306165	9.68253210357546	10.6830473413249	11.2393774791426	11.8110603024432	12.3729962628844	13.1972280842687	13.6921724808354	14.2263363365796	14.5106813618159
Incidence	Both	Andean Latin America	95 plus	0.410002686919946	0.42967308439992	0.491612434723372	0.544511216117481	0.601016519236711	0.683687724912836	0.76514363956595	0.886682036132171	1.03756784451375	1.20433861053353	1.34570792652699	1.43190034352881	1.61005224394719	1.75900214219475	1.78176719355578	1.8512993789784	1.86247374428343	1.90936008403627	2.03165428157545	2.2131534870625	2.40528682011726	2.5967246887237	2.80863711423036	3.02306990940416	3.09743241806259	3.31799782069465	3.55909329727922	4.03023171521646	4.28493927073248	4.54326628205458
Incidence	Female	Andean Latin America	5 to 9	2.87543267202843	3.09402103163366	3.17974695480507	3.15243374438206	3.24274262171641	3.27795292612624	3.41337163685386	3.69822865368136	3.93391893821344	4.12383346967281	4.32440271844512	4.52364086426487	4.82476384724935	4.95346663997784	5.08280218743961	5.10924318220896	5.06340328199386	5.12704061041411	5.23742132020942	5.22758954600523	5.18799946900278	5.26716345121095	5.36573716183335	5.49313020963447	5.52556664629602	5.68665977542054	5.99637642189318	6.28715054566092	6.59783603315977	6.88705134039152
Incidence	Female	Andean Latin America	10 to 14	5.06724024828447	5.3993489562763	5.73313827939993	5.85823398389864	6.0734317568842	6.15616962444896	6.57516102155713	7.29582431631152	7.8323442747898	8.04960734531809	8.51808409051219	8.69842050892516	9.7188665224972	10.3885043607766	10.545517285549	10.5785737715824	10.6809656417138	10.6422899585625	10.720803422977	10.8013314484968	10.6847925481496	10.8324799907823	11.2420224775952	11.6520009010307	11.2625039872012	11.0267717122589	11.2444198369947	11.2521472120932	11.2814497730289	11.3047045352405
Incidence	Female	Andean Latin America	15 to 19	5.87496960935042	6.11535050043628	6.77575611868193	7.21120888018472	7.79928311644708	8.26905920613745	8.74825380912877	9.41162819102018	10.0994814832745	10.2397505348482	10.4445228653554	10.8907733112732	11.9231496908667	12.3671597846818	12.4552324149555	12.4111446789157	12.2890008361606	12.3580576368462	12.5413033655383	12.6079355891273	12.8105328077918	13.1875026743857	13.3926406316631	13.2787901567703	12.8122127875118	12.8937994050137	13.4569988043362	13.6313584480454	13.7594307341051	13.896155273887
Incidence	Female	Andean Latin America	20 to 24	11.5284645125029	11.8767701234244	12.9349249894186	13.6051116907071	14.8030245502371	15.5554686702483	16.0578499961159	17.5128466653382	18.8104459009698	19.1095191370476	20.2419410677571	20.2646081681644	22.4745380699915	24.0807215469421	24.2770025151719	24.5525375080142	24.4007029238677	24.2639604209034	24.8518496173404	26.6284987001087	26.8329456672242	26.2748195810534	26.9257493669474	26.9005466551321	26.3481148451784	26.7320359561756	27.8679900624662	29.3944259752877	30.5006257221118	30.9746481111594
Incidence	Female	Andean Latin America	25 to 29	14.8777774072511	15.4505381092912	17.0268794230316	17.6613051451422	19.1368143785714	20.2488120641283	20.795512037884	22.1704872500847	23.8196647248207	24.6121148837299	26.1691543994175	25.6477981617618	28.5118771478549	30.4268892821676	29.895190982912	30.6747209554584	31.0461529313925	31.7603627739321	33.0747918394254	34.7331067852712	35.0066632032835	35.280856535654	36.8847267788097	36.4555254881527	34.5871699094815	36.1298713482435	38.4918149691529	39.5383355403021	40.8663893868966	42.9475281969958
Incidence	Female	Andean Latin America	30 to 34	23.7995973425271	24.8367244600716	27.358482414363	28.7544542686084	31.2605884350757	33.0599363868539	34.2154918038408	36.954660276759	40.5176532197	41.7807020001065	43.5572264207807	44.2702794966061	50.3795761406694	53.8981317105869	54.0907302345153	55.3382056007406	55.8171376718328	56.4669439607953	60.2439067919864	65.0768075973751	67.413363346577	71.4107716428108	73.5341757534179	71.8099704457588	70.3854511318072	72.3398215924107	76.7425107901973	79.1424118391265	81.5815436320422	84.0157443348636
Incidence	Female	Andean Latin America	35 to 39	27.3377676543376	28.1338488359919	31.3379205173579	33.6733306156894	37.3128530017749	39.0647322109156	40.0254704446651	43.9094118767139	48.6502282098438	50.6586103658849	53.1445225554718	54.356128206303	62.6255423228306	67.0535863133503	67.0960894162287	69.8447274503013	71.7506968878379	73.6451739950444	77.6110656792545	84.0469679733082	87.6097533832948	88.9620282440014	93.1854084562706	96.1689925429692	95.7292099768603	98.3673148969516	104.713277074314	109.588817040005	113.131456684587	117.688373181984
Incidence	Female	Andean Latin America	40 to 44	29.4600505071058	30.7648877905499	34.6753148466195	36.910043292432	40.85870378399	44.3605521089735	46.1384220971567	50.8065179845671	56.1740141172977	58.5604709125436	64.102092281531	66.2359786276573	75.9918128770465	83.9407496370371	84.3934836750881	88.4527682269755	90.9887957290852	93.3104868952871	100.071638720817	106.97706949064	111.132890703792	115.108049944389	119.747302251362	121.503633095286	121.37588891062	126.264572997592	134.322124984988	139.544817119817	145.325724705461	151.184829354167
Incidence	Female	Andean Latin America	45 to 49	28.4394495986371	29.9643591275616	34.0035997764468	35.8966746056805	39.4250519520018	42.2401897386969	43.9220247930989	48.2785603655799	54.0521199822053	58.360931630376	63.7552481107496	65.2075213294064	74.9829683888327	83.7317920837619	86.4439246455691	93.5966089454835	96.9738819192932	98.6958566610369	105.136681364434	114.745568606234	119.283138621165	123.293071368019	129.65919222327	132.674405580532	133.844494151487	137.339768482073	147.07116382544	152.733056167361	158.769534877224	164.102066080096
Incidence	Female	Andean Latin America	50 to 54	31.5751938213541	33.278880749141	37.6982716676657	39.7319899425729	43.1377139750642	46.3655223867738	47.8498438710776	52.8781882816293	58.6560224888302	63.4560814393702	69.9540883665621	72.5675922850362	82.137176916595	92.4160290594799	96.1663061279191	102.723919644341	108.080148483356	112.766594253417	121.677140577171	132.973887339585	137.829546741583	144.588993303865	155.763270954711	160.580579192829	161.233434758576	164.427051196511	175.401628586482	183.769286185149	189.879975345309	195.66177299859
Incidence	Female	Andean Latin America	55 to 59	30.9775009006608	32.1541594854619	35.6481344379389	37.1459916639568	40.3319367553071	44.050971981886	45.6422681613042	49.5058194229137	53.3265026034613	56.8426810658839	62.1935040175932	63.787273747117	72.9211225814825	81.8023389823337	85.8693749139047	91.7461485517033	95.1172753082505	97.9616889962623	106.499164252965	119.130506113662	125.611598855959	130.620855133819	140.81980409613	146.371741056058	149.996985175553	156.678283490327	168.68148868636	176.193380365909	183.871791200377	189.978492536792
Incidence	Female	Andean Latin America	60 to 64	31.632612741291	33.229405050848	37.1409686311282	38.8944320392182	42.1832815237839	45.2229805888969	45.4894741656481	49.0156189417749	52.7830963536659	55.7865089985492	60.8542032823395	63.8648112176658	72.494464967438	80.2471846761313	82.339483150861	86.6385428007717	89.9547999204912	94.5065328418722	102.031731722286	113.586368095405	119.221215729679	124.395564238415	132.673039085042	139.581603881501	144.195182853497	151.843887434989	161.332302728106	166.403564629641	171.545434891756	177.720508898206
Incidence	Female	Andean Latin America	65 to 69	26.9310120998204	30.1117187870405	32.2232706662051	33.2591475979717	36.2226565180911	39.3285611399828	41.0390612070316	44.978956477582	48.5554529171653	51.7151144098979	54.9299378708495	56.4156542745019	62.0637164759712	66.8580238009488	67.880449893918	72.0685712820046	75.2662539654412	77.7667510568064	82.2858231949547	89.8610214570902	94.2219525815265	98.3837205559465	106.706658862468	113.249408313397	116.684594421299	121.827945091269	131.274939062689	136.995841046635	143.161948438346	149.177343499002
Incidence	Female	Andean Latin America	70 to 74	22.9815228883338	24.0857542446821	26.8553896754656	28.6386930114873	31.5065450583036	34.2054146779576	35.7257280354448	38.8846102508887	42.8259859127821	46.1788409541367	50.2215227076844	52.4186794960885	58.1303647204594	63.2284777897623	64.9315954545359	68.964493594122	72.7017690699761	75.6885403909245	79.1395725820274	84.9153348784118	89.1942632668133	92.2528076794061	98.5119578393747	102.629082923044	104.326928205195	107.853393140539	113.345125097161	119.639502230176	124.466293469237	129.194967887879
Incidence	Female	Andean Latin America	75 to 79	17.1285082157922	17.7283047720146	19.1785624756494	20.0748855044585	21.5953710533577	23.4040449929875	24.2682494753815	26.7519961968874	29.3484904907802	31.538730501808	34.1163206337796	35.9848392418623	39.7017769286123	44.0147872042738	46.6304061004001	50.1119925625764	53.4172273671401	56.2876247034813	59.4498609628739	64.1752321350833	66.8058009228793	68.5159258293486	72.0772974009051	74.2572782129079	75.1615226772769	78.0060594905339	82.4348229659644	86.3338573916058	89.5901632904817	92.498553937946
Incidence	Female	Andean Latin America	80 to 84	10.6794097466256	11.1913637572885	12.1921198789241	13.0270513501643	14.009750206036	14.5452656450857	14.8378047657053	15.6985817490929	16.9127991796945	17.8124019308169	19.1828894225026	20.0616093113416	22.8818301316068	25.6354288786523	27.3328626350585	29.6649062530891	32.2581526975654	33.8012155711742	36.3960963351188	40.131290121538	42.8856725340116	44.9488456132808	47.9016561151248	49.6716955144499	50.3018448049479	50.9480371167068	52.4881482991116	53.667895975263	54.3135730200711	55.120584497067
Incidence	Female	Andean Latin America	85 to 89	5.69590662735365	5.77228311145954	6.17245356110253	6.36653619062383	6.6537032593976	7.10620563860497	7.2694267700796	7.52394393636487	8.16286636394934	8.74364931683163	9.28679453289264	9.61595389364194	10.7789207959321	11.9418217548348	12.546598375688	13.4856258905381	14.1722969360196	15.4962115622522	16.9724974153953	18.7834885555222	20.3258167973797	21.8882288666081	24.1549877366912	27.3328348769158	28.3032283550386	27.4656780764466	28.1814470037814	29.1684704098525	30.1747747966824	30.9200337953988
Incidence	Female	Andean Latin America	90 to 94	1.41456320955746	1.48953697733513	1.69501855374619	1.86059206993777	2.05129590065766	2.30136128727664	2.47324892114921	2.64419562872987	2.89880771626733	3.17792930542877	3.38654189417684	3.46764382795627	3.80097205278187	4.20662349647864	4.44201286968676	4.73996272529822	4.97049834423663	5.22101949826971	5.69734378925097	6.28517715271995	6.74431553111293	6.9751952306778	7.66445253287728	8.02524102296318	8.43393852213778	8.8151952006924	9.32054345346411	9.62728429991203	9.99212075536264	10.2262828355103
Incidence	Female	Andean Latin America	95 plus	0.265998679243307	0.286764275848387	0.330194112635	0.364627803748086	0.403601284610363	0.459530900296085	0.513731402340781	0.600663397773544	0.70511846983967	0.823014994275982	0.910306404366234	0.957719739211421	1.06676276622681	1.15330422595957	1.14956432378658	1.2117154127252	1.22391647289969	1.24706332005509	1.33745819805138	1.46379572666847	1.59086658242241	1.73623546106872	1.90483689483496	2.0879132643712	2.1209077806398	2.28157919967589	2.4657711712742	2.83450275376358	3.01446515417524	3.21307417410918
Incidence	Male	Andean Latin America	5 to 9	1.3540824453342	1.43889886713882	1.46731739250088	1.43995065522301	1.46418864198354	1.48787002268904	1.60474072916021	1.746159223992	1.86717633926552	2.03119856507654	2.16736640891664	2.21342701066018	2.30591875672616	2.39844390444393	2.46819442940831	2.48139269475167	2.47157096319061	2.43762737015415	2.45877681447281	2.44081260606128	2.44676747377025	2.50533921854206	2.54229063601704	2.59263161403672	2.6451107033962	2.75521381193966	2.90797110722718	2.97576813453793	3.10008868997672	3.21694211297871
Incidence	Male	Andean Latin America	10 to 14	2.38274646017412	2.43634994280144	2.56840326131594	2.57434669641302	2.58654056884298	2.55959971201921	2.76187789376799	3.06792095348593	3.25577014557679	3.51785599397272	3.82003388206481	3.97288132941119	4.23141097155495	4.51623696326086	4.56324218450279	4.60847582084583	4.68065192979014	4.81798306365497	4.90633288453542	5.04123470246794	5.05186195239997	4.99865423592655	5.11616010026454	4.95081690101935	4.73366349502175	4.70946325779809	4.73724351768106	4.69859560714021	4.70812000864395	4.75385812851856
Incidence	Male	Andean Latin America	15 to 19	2.68560134355214	2.64041088352652	2.8206579928276	2.87312188992843	2.93395845737376	3.09460899817281	3.34515349315039	3.629258850453	3.90575608469786	4.13447801404221	4.41331114962648	4.71945990193033	4.96612739628013	5.19580307068716	5.35817523828361	5.5605053642789	5.68115509486666	6.01274234189347	6.47096173140454	6.84056551488558	7.09042899802342	7.37761132751813	7.7245011035711	7.65169745387992	7.3059132494316	7.21116041859226	7.32130780201662	7.45824160197917	7.48633408662541	7.50080607084531
Incidence	Male	Andean Latin America	20 to 24	3.82393804412699	3.55825656776788	3.84855010352783	4.07782879635984	4.29607211809601	4.56422779110985	4.90607603723952	5.43986261717451	6.13333781377392	6.615195586243	6.87398779581115	7.02191950527085	7.58011885813555	8.08642170499363	8.41166341651763	8.72513428635209	8.95372604963845	9.38789182885391	9.75658669897808	10.3556760801739	10.6409098145955	11.0569574618085	11.3532891497945	11.4844661831858	11.1771062581273	11.2084513683884	11.6705875736161	12.5108332121238	13.0850473918043	13.5268675908661
Incidence	Male	Andean Latin America	25 to 29	4.22207537462614	4.22936975825502	4.62707225950905	4.86442795223333	5.15536720644248	5.67079274360597	6.35421293686933	7.13260193498207	7.75858315021037	8.12685411272863	8.50804865362082	8.96537020199726	9.46300917148543	10.0633001987711	10.9748813089534	11.5524540689291	11.6877580597191	12.3625733595246	13.2663101193429	14.0687754041147	14.4526742887303	14.9026990132465	14.7644025569938	14.7257539641222	14.5295697912077	14.7088339876205	15.4415726825733	16.6519417539357	17.8013695482051	18.8298217370192
Incidence	Male	Andean Latin America	30 to 34	5.76756271433609	6.02721873635266	6.69219116393134	7.26189588219802	7.78514680944707	8.40531804089069	9.25353534394519	10.2704402260961	11.3296776947832	12.237129354197	13.1369132425882	13.4008180509455	14.4251028244322	15.6242272934021	16.7050102880993	17.3983579601192	18.193334516369	19.3926185047975	20.7162969791435	22.3778525119057	23.3527859048638	24.2566837679936	24.773662869663	25.0099518419008	23.9301961307399	23.6255020123804	24.9534966409448	26.8557246708979	28.5828513520574	30.5933669419528
Incidence	Male	Andean Latin America	35 to 39	6.02731569190087	6.01501380008487	6.5736249636706	7.12365576878136	7.70220710646152	8.42375067183622	9.32148982029329	10.4550829997704	11.5150120754783	12.497796074908	13.4293559637484	13.985454134477	15.2474775622972	16.3882192502513	17.2841214868616	17.9863841868655	18.5533250067128	19.2632443818695	20.5811084030749	22.063682477684	22.4417237738432	23.2833030103121	24.2836728982187	24.8854398562301	24.0681391705013	24.435792239047	25.9270317763248	27.7275377161797	29.3769951903829	31.0614545309704
Incidence	Male	Andean Latin America	40 to 44	6.38812216912881	6.59594156178385	7.24683841993011	7.67098246979055	7.99242245508869	8.60183788222339	9.42442507854369	10.6282998434996	11.8604995524702	12.8116306953095	13.8501348880735	14.7619416200521	16.2728424593627	18.2020252930399	19.297249840479	19.933708402755	20.6451822507217	21.6326718254194	22.5887578049689	24.2467960200123	25.7262095688948	26.7422307260166	27.6493435672317	28.0227153577923	28.2396930876672	29.1139578572642	30.7099934028695	32.0866015958035	33.8847784374525	35.6769596993038
Incidence	Male	Andean Latin America	45 to 49	9.1002246684915	8.81940820372265	9.70108076008536	10.6354920212103	11.2797169978438	11.9320486687598	12.8640024686912	14.1512719723911	15.8679374587957	17.6118255749915	18.8920372393703	19.8547411823112	22.0558491142272	24.4911567214723	26.1754456887858	27.0827042963175	28.0071338670342	29.6790232450296	31.9005105527521	35.1353708131726	36.4927837501504	37.4200614638754	38.4794589227117	40.0666831338142	40.4231146062984	41.7427314705521	44.1830955834975	46.1783868646827	48.2359435096107	50.0076991442473
Incidence	Male	Andean Latin America	50 to 54	8.72767292595377	8.66463538738574	9.56281440968439	10.0852778249117	10.2879468734242	10.9445622674345	11.7310487874715	12.9393853956293	14.253544257021	15.4108352371909	17.156953014539	18.3496237615197	20.2709192225892	22.2415109118564	23.2566314827344	24.4515425590772	25.540202116856	26.592334254704	28.3326949106457	31.4788950515082	33.0872302739193	34.2674922720315	35.7255783891381	37.686717466313	37.9733774278005	39.0373481549237	41.750059072794	44.0128940442804	45.7154396869196	47.2953717366844
Incidence	Male	Andean Latin America	55 to 59	9.47489078171497	9.12897835077592	9.82918773704882	10.5627790479289	10.8797134772636	11.3702926197884	12.0294856785898	12.8847733403518	14.1125936024062	15.211348954465	16.3788249593303	17.3287642882434	19.3345730640592	21.2954005747585	22.4943865552687	23.8516766136238	24.9440729086061	26.0974313278086	27.9083377192785	31.716440164791	34.2637321348787	36.2959113133096	37.7496928788666	39.4362740133415	40.2769353181238	42.6514759162617	45.8622023710837	47.5310150785922	49.7227380624951	51.4714290026438
Incidence	Male	Andean Latin America	60 to 64	10.5976704664355	10.4331161506984	11.4789692844681	12.3005569919096	12.6153117076982	13.0689129970119	13.6443219326708	14.8844251353975	16.1351228191752	17.3353570641937	18.5794003644958	19.8929557272104	21.6347896419173	23.2649850866012	24.1572288297925	25.2837745992702	26.2192208600003	27.3392823843071	29.3434920060624	32.7933793385882	34.485970470135	35.7838010623008	37.0588179952026	38.7720120278497	39.8108183658071	42.3048379020504	45.5332993028587	47.3872910545113	49.5896275803385	51.3581840165376
Incidence	Male	Andean Latin America	65 to 69	8.68170086150427	8.35550351235939	9.11598684139845	9.81252899904509	10.2226317989045	10.9938541420781	11.8450714351449	12.8395571847911	13.9436693665347	14.8798905723147	16.1206814358959	17.0513140817038	18.3899650609157	19.7029881478751	20.5773299208544	21.5078319769966	22.6572465158873	23.5536387092422	24.5455045380905	26.9885606583606	28.8226517287785	30.5360385345331	32.0589564011691	33.628956653616	34.5950779377654	36.076653757889	38.2404101182004	40.0720589756132	41.8180311202764	43.1908310119499
Incidence	Male	Andean Latin America	70 to 74	7.39201490969749	7.48399182303215	8.20073079480727	8.66094599528996	8.9882354770462	9.49379150157358	10.0801595464793	10.9240304805126	12.0914641343014	13.1349198632843	14.3660057533403	15.368378446833	16.6185658954715	17.8854049157746	18.975553165312	19.8372363611831	20.7701497744877	21.514244025438	22.4335210948131	24.2887273647336	25.5394347917853	26.3686379435429	27.2033174828401	28.0911821170103	28.5049016734918	29.3334528736809	31.1213466448907	33.2774537749177	35.0912602508129	36.4550208464753
Incidence	Male	Andean Latin America	75 to 79	5.61562438349383	5.44075108403595	5.81062891460533	6.13562952374347	6.343986094771	6.76147123535506	7.19856673975687	7.9235883617886	8.75186767466443	9.38744134012763	10.1196227985521	10.9572209506298	11.7732924546932	12.9587979024064	14.0712989670662	15.0366085311564	16.088311613097	17.184093507285	18.0753066594392	19.625089686486	20.7398597071616	21.7021695127016	22.2727982880198	23.0871202239953	23.2787000587078	24.1409534568178	25.4747222692534	26.5218210337683	27.5926552915084	28.4504620445449
Incidence	Male	Andean Latin America	80 to 84	3.15062437900905	3.25107406957316	3.53219422112099	3.76435180506937	3.89455140067887	4.1004544549249	4.33252053233565	4.7177248601455	5.18402739565897	5.57523220780184	6.0131133301283	6.46017672011323	7.19069977442738	7.94721053145244	8.93021534119685	9.73938134028014	10.6222330218386	11.2127388501893	11.9628835449376	13.0617219413434	14.1018817331251	14.9930228372332	15.6488242296502	16.2148709729921	16.4953139386132	16.7799428321927	17.4612435940286	17.9167225232849	18.3238981947139	18.5972694903853
Incidence	Male	Andean Latin America	85 to 89	1.59046472558498	1.53927242606145	1.62618410122012	1.70388677537429	1.7649244780082	1.91967692934686	2.10330416718387	2.32953661738231	2.64484858893356	2.94803301878895	3.1171332785739	3.27993175677252	3.60109058227476	4.00736297054803	4.41620280712203	4.74622960943602	5.11902677299814	5.64266607108724	5.96459268497247	6.46942693659412	7.00242618731336	7.56468870760265	8.1546515232992	9.10207178038405	9.29406621312095	9.14494934716655	9.64496562000561	10.2275713052448	10.6470325203491	10.8484201551189
Incidence	Male	Andean Latin America	90 to 94	0.598459237365481	0.582634522540791	0.637362011537747	0.703238578449479	0.758307562961399	0.848919636320911	0.935680519187001	0.999024417575987	1.09119374532854	1.18083985560075	1.2573951662162	1.30826400991672	1.4229525074072	1.56589084853503	1.68525579213007	1.78133083714017	1.88726873316727	2.00583634901851	2.12770898493189	2.3444477068137	2.56591028194872	2.70733687289766	3.01859480844764	3.21413645617945	3.37712178030539	3.55780106219197	3.87668463080457	4.0648881809234	4.23421558121693	4.28439852630557
Incidence	Male	Andean Latin America	95 plus	0.144004007676638	0.142908808551533	0.161418322088372	0.179883412369395	0.197415234626347	0.224156824616751	0.251412237225168	0.286018638358627	0.33244937467408	0.38132361625755	0.435401522160756	0.474180604317393	0.543289477720387	0.605697916235184	0.632202869769196	0.639583966253203	0.63855727138374	0.662296763981176	0.694196083524066	0.749357760394024	0.814420237694842	0.860489227654982	0.9038002193954	0.93515664503296	0.976524637422794	1.03641862101876	1.09332212600502	1.19572896145289	1.27047411655724	1.3301921079454
Incidence	Both	Tropical Latin America	5 to 9	22.7390863735138	22.6611785489846	22.1574936967484	21.8080883529988	21.8837311600817	21.8631982599858	21.9179957258628	21.7624566371989	21.6025997862849	21.7568833804177	21.9840099063174	23.0830204203818	23.9011670100312	24.5829717653336	25.1874670810028	25.8919321663813	26.8228842437135	27.4124322700353	27.8328109716357	27.427143643428	27.3691576695232	27.5633525610236	27.3756405933617	27.1885539489766	26.6863867765664	26.0132091827069	25.9791440119832	26.2161961289003	26.959985673784	27.5662579688315
Incidence	Both	Tropical Latin America	10 to 14	27.70206629457	28.7160725045648	29.6500877686365	31.6414595979453	33.9981732117585	35.4989576633113	36.2189931118831	36.1833121076436	36.3909794675594	36.9681721129349	36.7996992703096	38.1300761796885	38.6656598320785	39.1078840608941	40.2701528622375	41.4764235185038	43.0884133009539	43.5935524486285	44.2400540173349	44.5391092251762	44.3785549300353	44.0709271359452	43.4555608547778	42.2583515492207	40.1741490974609	37.9345066550044	37.2999909509447	36.6020932647955	36.3828427139396	36.3568926972485
Incidence	Both	Tropical Latin America	15 to 19	30.810434929537	32.5959565117687	33.9918738668289	37.0966487547909	40.6572824303793	44.4033405072518	47.1782358860098	49.1932099079835	51.4977304906878	54.224232422136	54.9698130144471	57.3753338787409	58.151213077967	59.0912433557546	60.7967239754791	61.709013887783	62.7704201687009	63.0183854030871	62.7839705135092	62.6769519884572	63.7752940988321	65.8224724878553	66.0420669723106	64.7800434441997	62.1701870204001	60.0932822896034	59.1703063912068	56.624887227766	54.2477811454895	51.9704964111693
Incidence	Both	Tropical Latin America	20 to 24	38.842302250292	41.6377052040881	44.9124121967987	48.9842571347778	53.2515433086031	58.2562576882187	64.3829263212921	68.4541385795841	74.9068993158326	79.2263380276587	83.6551970934004	87.7693180723953	91.9715538251286	94.8859087845915	98.4517120569328	98.8174005385892	100.791430456024	100.195483523485	100.593580791749	101.887442291031	98.5978132057458	96.8906003632245	91.813415781605	87.0148846799484	84.4799701135265	82.0492651394267	81.5434649384945	78.5526691628909	78.3419388642265	77.7507586342103
Incidence	Both	Tropical Latin America	25 to 29	59.863968743579	65.0519035468749	70.8247564737235	77.0074696492287	82.8051790184703	88.5897045622761	93.5308332735621	97.8144224071636	105.470526432133	109.743600063461	115.422694202107	120.683567490361	125.527138019803	132.460669741653	142.617813208773	147.96554664802	157.45796445767	163.19191998038	164.148446839993	166.217543364732	165.109603715481	161.994036991251	153.507715970163	146.537955652642	138.747714274859	131.558246111631	129.090559140952	123.376692955888	122.817635184131	122.820980513654
Incidence	Both	Tropical Latin America	30 to 34	91.146093921548	97.9106051539788	107.180623611326	116.537884615913	126.199437050022	139.565886448463	146.679434385888	157.108776152954	168.289422369338	177.609410906692	179.422037424599	186.240674577002	188.861276764573	194.889868128382	206.126712426157	209.043254749118	218.484607456434	226.67449147547	229.604341620184	231.178087282842	234.876804739651	236.497170821397	239.498616699918	236.02954971171	226.735091044606	218.464151293358	215.108235431563	208.792278368031	208.31067442694	208.041043798895
Incidence	Both	Tropical Latin America	35 to 39	117.480674978523	122.781777439931	132.757906161621	145.910243908462	151.855889627548	168.683384959083	178.117489316637	192.714047160266	205.805032966009	215.794479337231	227.285144913733	234.502972126132	239.805866008738	252.407753526849	265.230480657462	266.248696709229	277.016931441387	278.613971835776	281.466022461626	276.90533751862	276.856460486271	284.51029867329	285.90246341157	290.89728537261	292.514822122805	295.45343236097	304.912256628876	303.570242307596	308.446140245202	312.419683396418
Incidence	Both	Tropical Latin America	40 to 44	158.015270086621	164.74377568579	176.578338612268	194.804072743458	204.123857964432	222.645467876511	229.26365895871	247.854527752157	270.527108152319	285.929836483685	296.329846404211	309.7594412501	323.004653789223	342.824950730989	366.031653515621	371.934905878984	388.474093094246	400.12851923882	404.823059588475	402.734363174148	402.481472788709	410.477495110267	401.03786572911	399.458492332897	389.973865567358	393.949954441414	396.369716605461	391.050287536505	404.025341455887	420.400196955951
Incidence	Both	Tropical Latin America	45 to 49	166.443711103594	172.116110559952	184.234520285605	201.808263870419	213.342680705224	226.830361705357	242.60985678208	256.789702570357	279.471108283601	300.708033571544	318.263875770175	337.362096921937	353.84887333157	370.450004418235	395.120471251518	406.01470042188	421.622622605455	431.422172259251	451.507222121692	475.52031124579	486.232232685707	508.052302914532	508.060053863608	509.191499081452	500.184541353664	496.296071994722	498.170630136631	491.000284398339	497.683078091814	508.940583163077
Incidence	Both	Tropical Latin America	50 to 54	194.064070336208	199.580866421169	205.696962585659	218.028512230625	225.669286760831	233.544731336605	242.890804282877	253.377543179657	273.317391063363	293.280396024593	307.983929649572	330.182633543112	337.69991394264	356.034519322219	384.895189525755	400.800946368645	418.14479970629	442.855428613622	467.823707496287	496.080737011011	507.293779003341	523.363796909499	521.489460124091	531.77234382366	533.242194766732	538.958523502847	553.472145311672	550.306903867076	559.308180944426	570.570413697485
Incidence	Both	Tropical Latin America	55 to 59	185.389002536503	190.753350449079	200.28479382535	215.727970757276	223.998855663609	233.765696733531	239.543645679906	243.648705243647	255.608888843532	266.303551239018	271.805442732899	287.383465142266	302.544291456234	324.524105857885	347.237433048524	362.323555665411	385.106614150515	407.249521981672	422.371835618796	439.82273175575	460.675137345783	480.415791371807	492.755746697444	515.379255638817	519.89184087954	524.95644666217	539.274810663274	547.345165934527	563.647602730103	581.85060146245
Incidence	Both	Tropical Latin America	60 to 64	154.66647175507	161.560909116309	166.660155050007	174.445765306609	179.231471468968	185.157014259359	188.467827464646	194.975817936966	207.037118464337	218.910667936711	226.078250922701	239.573075453718	243.532979347256	254.239470097305	262.994051059835	267.466731789976	274.891387813016	291.433866623575	300.335773585416	309.310050708829	327.581155296741	343.599126865855	354.837511151584	370.304863965678	379.069510790005	388.79140937051	394.673386715245	410.227231937945	422.57865902133	435.301472574272
Incidence	Both	Tropical Latin America	65 to 69	129.832695099594	136.330679809583	142.490192415883	153.131882847244	160.805953442452	169.350987532713	177.957301750133	180.623363528629	187.757876744502	192.080187773958	194.738915199458	208.284209692003	214.655576285386	227.365002521052	240.970434697035	250.052222210665	258.004192414324	264.742942707227	270.260942807838	272.537517281781	278.989519727658	286.91389306447	294.696300488065	303.505447628109	310.070651744148	319.677843213954	332.595892068115	342.091319381267	355.180022503941	370.822942876126
Incidence	Both	Tropical Latin America	70 to 74	101.079614174327	101.775364887785	106.50602636087	113.579069586271	120.342906495174	126.3070081133	132.791256868258	136.497232103126	146.670054797787	154.893891422556	156.744527948176	166.880075203114	173.329969793403	180.526645291545	188.981380033563	192.994319901763	202.928778079759	208.232555499296	214.782374485342	223.122974168699	231.159739271558	233.259910785815	231.516230839792	237.636223807489	239.468101588798	243.019328810851	250.759417715632	259.932979078486	272.670454308385	287.712579428784
Incidence	Both	Tropical Latin America	75 to 79	83.833398157371	85.1423229480691	88.1264639224586	94.2675415840148	98.8225985705483	101.53882210251	103.576525628217	106.888827855586	112.692574055072	117.426649660273	120.004767332972	129.216863288811	138.318479648007	145.276983563015	156.732527837483	162.942412580654	171.618529161983	174.396248545676	177.958957401954	182.696454756747	189.712267550018	194.832760524912	197.636288281781	205.622143483343	211.055012168159	216.178313105216	219.063594708038	221.309087591965	228.345958769651	236.326940132008
Incidence	Both	Tropical Latin America	80 to 84	47.3928761944059	47.9162256685252	49.894385967196	53.2523968548028	55.9533095835344	58.8719571686522	60.0917372873956	60.755496116888	64.6286472149715	66.4731303443123	68.7397219652251	72.4512089777525	76.9728749939384	81.7147238647361	86.6881178472564	91.8556695604102	98.2182707505758	104.008037273665	108.960405592707	114.471547372766	119.892064447645	125.080752006	126.223682111503	128.033714724146	129.434157964215	131.126033231834	134.675505121984	137.589752312784	143.056267996831	149.63108205508
Incidence	Both	Tropical Latin America	85 to 89	21.0299353550826	22.388069823817	23.9349872358786	26.1290302105438	26.554623701201	27.5557776874643	28.0129596265149	28.837343678641	30.6298499202362	32.5218286391694	35.2968350939245	36.8882963412336	39.6242683417223	42.2654009070299	44.8813476756213	46.9573204961361	48.6744061551959	51.0688297431753	52.9809774515621	55.926720902273	59.5905055631029	63.6359308404605	66.5964505132759	70.0568773833427	73.9111954085207	76.5603621098012	80.0270290268692	80.12790760172	82.5795965704666	84.6967428230609
Incidence	Both	Tropical Latin America	90 to 94	4.78917161978951	4.88729356432801	5.31875671124117	5.95302097322831	6.36468576587955	6.92678261393435	7.71182777694614	8.51790225682401	9.36075891171705	9.84971767098713	10.6516129966017	11.5908528746252	12.4387727332562	13.3902378961696	14.4617380861755	15.0239180861734	16.146607421135	17.1613802469826	17.8584941994649	18.7579330766299	19.789170276895	20.6166523409994	21.4532958639208	22.7570545008151	24.6322668550943	25.9212290373562	28.0763735020002	28.7625480967944	29.7149833360309	30.6506509059596
Incidence	Both	Tropical Latin America	95 plus	1.34306304768512	1.36292378380032	1.45637529961737	1.54926406162042	1.64261113223834	1.71287916036844	1.85569784765671	2.09940808104008	2.41742546440273	2.7196155161184	2.97421217224633	3.39852293231942	3.83226733855262	4.26652340480645	4.81850252299764	5.35276931366906	5.92576648861169	6.50427922945889	7.27055021667553	7.96043030513501	8.60817265892592	9.18750650673764	9.44840712467274	9.84553330786149	10.628281204647	11.2867791493292	11.945330838603	12.4615117505324	13.0486720709081	13.7036127741483
Incidence	Female	Tropical Latin America	5 to 9	13.42255789131	13.4940403010829	13.2222085821438	13.1365794278057	13.1087772838051	13.1543307182384	13.2089299945408	13.2736586360755	13.3843269853576	13.5070478223618	13.5768158978961	14.3111156657411	14.8439925045904	15.223811943058	15.5131493263348	15.7966653465864	16.2190044583094	16.5505836244514	16.5386383846371	16.0891037014726	16.0484948775837	16.2260465548733	16.0258329918179	16.0464931373353	16.0652445020464	15.9522686362049	16.0631182595038	16.2164386588217	16.5392400967984	17.0189206063342
Incidence	Female	Tropical Latin America	10 to 14	16.8036789615181	17.6126517329979	18.3267078854633	20.1057966558872	21.9308988175448	22.9382205504635	23.0248052603656	22.9406954326347	23.3446493514505	23.880889852419	23.6665404867129	24.4136782195803	25.0582227870166	25.1465996678372	25.7391509729595	26.3269495285716	27.4015046361217	27.5333188661467	27.5487741110425	27.3439695625834	26.9933521267095	26.066884863818	25.1865199267235	24.3448887555107	22.9437254476783	21.5232875079415	21.0164475471686	20.5179567445022	20.3024261032385	20.3864216685123
Incidence	Female	Tropical Latin America	15 to 19	20.6772770106743	22.1786469441811	23.2348160463996	25.759561257589	28.3146341808542	31.2618292890186	32.8160211773091	33.8163862601695	35.1180974129734	36.5900640336599	36.8050501878946	38.1133940850527	38.2433457451196	38.8841272633777	40.0864406367358	40.1314764933884	40.4246527161747	40.0811904486252	39.224791965494	38.818856376101	39.4115533720392	39.8845952875032	38.9075880747331	37.2175985399674	35.0383562675971	32.5960020696489	31.4782742961026	30.3265866226142	29.6298858715881	28.3517721463769
Incidence	Female	Tropical Latin America	20 to 24	25.6261050427972	27.9737815471954	30.8226029751429	34.2111665710098	37.1748259979142	41.3092422308586	45.7759030360966	48.1958854442173	53.1905177976384	55.8973863974164	58.5319320409892	61.1398377630507	63.8407263073904	65.2922284874034	67.6703911906235	67.6719481366022	68.2703265681118	66.2540339242903	65.1928578407823	65.4953481407005	62.3183934578603	60.2402216138231	54.8903864143084	50.3705891577037	47.8369569358606	45.701716754746	44.7128345586369	42.593199432457	42.2820840151556	41.5950791169404
Incidence	Female	Tropical Latin America	25 to 29	41.0464033702462	45.3275111749109	49.4384216115576	54.1267998325871	57.8932294137811	61.891490318395	65.2253029032859	67.8205120754132	73.5889306887354	76.6785931570666	80.5322333430487	84.460203673088	87.3137667842946	92.6370660632244	99.9276575195071	103.618528383085	110.107956897126	112.323215174533	110.176557002801	110.383700450972	109.023363380596	104.395970468012	96.2505078752156	89.3901858574682	82.6587610991145	77.2380630465974	74.8225908263173	69.9573014219287	68.693048814942	68.2681354390501
Incidence	Female	Tropical Latin America	30 to 34	69.8151901821986	75.1573397873263	82.5633454963738	89.9707603516526	97.1265512298106	108.661547393046	112.74895015762	120.645052005504	129.543610819145	137.389029095858	137.79665203944	144.415063927026	144.945136345784	150.112022716258	158.953822248613	160.84654713314	169.166909746633	174.50197118203	174.535780868786	174.232402076901	176.188520796162	175.559213956377	177.536933682883	173.16602075793	165.261275422276	158.153954788009	154.544173647111	147.913725007671	145.886501065428	144.893183177397
Incidence	Female	Tropical Latin America	35 to 39	88.0993736479249	92.0844497745692	98.7549406184566	108.365111308188	111.660808451226	125.327312689734	130.858308977156	142.260358763004	152.171259074923	160.470596108905	166.535014493953	171.866231414497	174.708943874668	184.28046325301	193.215917467246	192.932357038702	202.188885828505	200.548236185853	200.684477518212	195.618597656116	194.999784383479	200.446582906009	203.167929724923	206.653448657013	206.62783036377	209.334285051921	214.746800803414	210.596525931574	211.143075269379	211.681145982225
Incidence	Female	Tropical Latin America	40 to 44	114.794569437042	119.112281515496	127.373305353685	141.598213926825	148.067927348656	162.955709608498	166.527630841366	179.870630620818	197.388878214301	208.502139949015	214.139629120441	227.560521383304	237.297552472256	252.731496932649	271.118795197875	275.413658907571	287.51111459969	296.211381471724	296.403309246596	291.907861976015	288.641882244662	294.071527480935	286.07176343642	283.5054451145	274.650059738026	278.985567099616	278.563101817413	270.689115589811	276.047036524645	285.393945117485
Incidence	Female	Tropical Latin America	45 to 49	108.251628342102	111.961207920899	120.906158207589	132.304126548844	140.611205946878	150.19794425485	160.600095586224	168.568732168263	183.452706193737	199.00200232606	210.972565143186	223.462479568611	234.833397857615	244.042205466502	261.331425365413	267.833205299452	276.384558344656	281.816483952659	294.417155464285	308.977979054417	314.765429659233	330.590967633808	329.732955773429	329.546691352286	319.886467189851	317.501845242061	318.306230892464	310.626143382808	311.068653517134	315.669076444142
Incidence	Female	Tropical Latin America	50 to 54	129.955966959932	133.794806477571	138.154447978124	146.688508080274	152.938809928157	160.156415837347	165.712488084988	171.559812498225	187.057268527146	199.276562566029	208.975600420211	224.005975769852	225.437891034131	235.502103598942	253.140962262122	259.916770391664	267.575911236108	284.495399684277	300.022729745328	316.992679852079	322.485404704308	332.092978129727	328.640615761101	330.632763023134	327.136330366044	331.254973089808	336.419439885481	331.836990058682	334.880940166689	339.336343983131
Incidence	Female	Tropical Latin America	55 to 59	126.533114982559	128.943513260207	135.457230426435	145.809228905642	151.577594094907	159.553458130829	162.147327262226	164.204451814574	172.721770534533	177.190484387655	180.264031708827	190.245499115804	199.540432412032	213.749756980061	228.054918470603	234.680455214602	249.162087827625	262.233587020213	269.584364943095	277.945285000609	291.525199577721	303.440728409002	310.044286087884	322.47542223385	321.791553535092	324.509689228608	328.187108127983	333.338861273304	343.003687478554	353.325697247786
Incidence	Female	Tropical Latin America	60 to 64	114.22847504654	118.97053269195	121.952397043937	127.705434642422	131.348124733537	137.062667932655	139.592003904566	144.057476735993	155.039792843545	162.384598872864	168.410217589921	176.404453538496	178.122779273961	185.745363105669	191.852760191638	194.580999060446	197.88719488369	208.588740654691	213.141060131453	218.954126546319	232.714608133602	242.702284382723	252.508991480854	261.732031975049	266.393923691586	274.967422256526	276.876896761601	288.775031687415	298.170673859924	305.643160339972
Incidence	Female	Tropical Latin America	65 to 69	94.5065349608048	98.9208653794362	102.562547338124	110.429081892025	115.809297834322	122.901569593329	129.120620271469	130.885449365012	136.556354380494	140.491987268076	143.352524896855	153.364903811804	156.933249936565	166.673386004254	177.165669617195	184.191404956889	188.986040016283	195.044426377169	196.703625739441	198.495247850287	202.955116255962	207.32444518546	213.385834334922	218.349511366591	223.293289781566	229.635951296791	238.383566672551	245.465441643723	255.232302708343	266.612114345041
Incidence	Female	Tropical Latin America	70 to 74	74.8698853465915	75.0414323129085	77.9331462532366	82.6739502385049	88.3187063147419	93.4786741835125	98.3664254367515	101.068317494953	108.890623258796	114.566947916545	115.329033519437	122.790064374693	128.115665006161	132.217039264158	137.486695762205	139.428474683938	146.227250058667	149.567133091786	152.797748764908	157.902575208599	163.087869734883	163.277095299618	161.669763687005	165.212661329934	166.897236935566	169.073513851999	174.169937232403	180.779449779822	189.615145903381	199.260442783713
Incidence	Female	Tropical Latin America	75 to 79	58.1562086780867	58.9664413926033	61.1931282112354	64.9869864497957	68.6262760692308	70.9069344874496	71.8372286707877	73.4753777159425	77.0712205706577	78.5498649984172	79.0934071269505	84.9627299615063	91.308113346455	93.9590617890853	101.008160898221	104.369277667079	109.899951446081	110.714705290747	111.60543984903	113.968090966934	118.444476787049	121.512440502654	123.224155140682	127.830553627239	131.219930940963	133.418776090731	134.309222994825	134.923104659747	138.586717670654	143.072958885782
Incidence	Female	Tropical Latin America	80 to 84	33.509398934322	33.7959791963466	35.3666601531978	37.7274406975694	39.6827609058014	41.7907707964911	42.4703816048555	42.4172414591071	44.8040901527201	45.2781979204257	47.0472793635501	49.3506107569326	52.6052500213453	55.1840437222205	58.0059386045229	61.131368187781	65.2273204903574	68.6154144457853	71.3794511450756	74.989758717174	78.0572249698665	80.9430836781263	81.5825919522453	82.5774365515017	83.0430735291397	83.4080819714018	85.1783325029522	86.4138897262782	89.6362040755552	93.1719859124554
Incidence	Female	Tropical Latin America	85 to 89	15.2583547952698	16.0988147456196	17.1041359890102	18.5855805765084	18.7882046498364	19.4285380949925	19.5263261926789	19.8819913525558	20.8853026422545	22.3221516281151	24.3447634873733	25.5519821241897	27.8485533216086	29.3164461813916	30.9744794242764	32.1510999365212	33.1459679484674	34.3418099309044	35.3652016756293	37.0980835660755	39.1941536032779	41.6960807635107	43.7637061554253	46.0509656341534	49.0653324255696	50.5369551950515	52.6909007876075	52.6165976549311	54.2703650457321	55.2817418457831
Incidence	Female	Tropical Latin America	90 to 94	3.37944211098233	3.40361879165405	3.69893729133441	4.1206504499671	4.39958584840134	4.75025124384626	5.38745941780991	5.98871156020688	6.59156102823504	6.83569107659016	7.49394551790109	8.23054562274903	8.83980494187287	9.37412365627926	10.0856030864275	10.4115528872067	11.186935657211	11.9111056006754	12.3942147122835	12.9316652199107	13.4306208403508	13.9902240969037	14.5743545400842	15.4308693270062	16.9184738979589	17.6997618590827	19.3362075628898	19.700104381842	20.4404701052951	20.9253768504922
Incidence	Female	Tropical Latin America	95 plus	1.04542971965711	1.05219336569944	1.12327087106058	1.21252964395364	1.29825169979882	1.35588012675008	1.48019355272569	1.65539064419619	1.89139222398485	2.10989656137342	2.27203825266716	2.59355204974057	2.92018964480637	3.21924436365785	3.62630382249732	4.011839257917	4.39583731898345	4.77024178899584	5.30793414902631	5.72028161062226	6.07049793365493	6.46218437502426	6.52972325777487	6.68386477952673	7.24061695054121	7.62525728092331	8.0577062086513	8.33711274873041	8.8413132656395	9.23574537113268
Incidence	Male	Tropical Latin America	5 to 9	9.31652848220378	9.16713824790176	8.93528511460462	8.67150892519311	8.77495387627661	8.70886754174733	8.70906573132203	8.48879800112343	8.21827280092726	8.24983555805597	8.40719400842132	8.77190475464073	9.05717450544084	9.35915982227557	9.67431775466792	10.0952668197949	10.6038797854041	10.8618486455839	11.2941725869986	11.3380399419553	11.3206627919395	11.3373060061503	11.3498076015438	11.1420608116414	10.6211422745201	10.0609405465021	9.91602575247939	9.99975747007863	10.4207455769857	10.5473373624973
Incidence	Male	Tropical Latin America	10 to 14	10.8983873330519	11.1034207715668	11.3233798831733	11.535662942058	12.0672743942137	12.5607371128478	13.1941878515175	13.242616675009	13.046330116109	13.0872822605158	13.1331587835967	13.7163979601082	13.6074370450619	13.9612843930568	14.531001889278	15.1494739899322	15.6869086648322	16.0602335824818	16.6912799062924	17.1951396625928	17.3852028033258	18.0040422721271	18.2690409280543	17.91346279371	17.2304236497827	16.411219147063	16.2835434037761	16.0841365202934	16.0804166107012	15.9704710287362
Incidence	Male	Tropical Latin America	15 to 19	10.1331579188626	10.4173095675877	10.7570578204293	11.3370874972019	12.3426482495251	13.1415112182331	14.3622147087007	15.376823647814	16.3796330777144	17.6341683884761	18.1647628265526	19.2619397936882	19.9078673328474	20.2071160923769	20.7102833387433	21.5775373943945	22.3457674525262	22.9371949544619	23.5591785480152	23.8580956123562	24.3637407267929	25.937877200352	27.1344788975774	27.5624449042323	27.131830752803	27.4972802199545	27.6920320951042	26.2983006051517	24.6178952739014	23.6187242647924
Incidence	Male	Tropical Latin America	20 to 24	13.2161972074948	13.6639236568927	14.0898092216558	14.773090563768	16.0767173106889	16.9470154573601	18.6070232851955	20.2582531353668	21.7163815181941	23.3289516302423	25.1232650524112	26.6294803093447	28.1308275177382	29.593680297188	30.7813208663093	31.145452401987	32.5211038879123	33.9414495991943	35.4007229509669	36.3920941503309	36.2794197478854	36.6503787494014	36.9230293672966	36.6442955222447	36.6430131776659	36.3475483846807	36.8306303798576	35.9594697304339	36.0598548490709	36.1556795172699
Incidence	Male	Tropical Latin America	25 to 29	18.8175653733328	19.724392371964	21.3863348621658	22.8806698166417	24.9119496046893	26.6982142438811	28.3055303702762	29.9939103317504	31.8815957433977	33.0650069063946	34.8904608590579	36.2233638172728	38.2133712355086	39.823603678429	42.6901556892663	44.3470182649349	47.3500075605439	50.8687048058472	53.9718898371926	55.8338429137607	56.0862403348847	57.598066523239	57.2572080949475	57.1477697951742	56.0889531757442	54.3201830650332	54.2679683146345	53.419391533959	54.1245863691891	54.5528450746037
Incidence	Male	Tropical Latin America	30 to 34	21.3309037393494	22.7532653666524	24.6172781149521	26.5671242642605	29.0728858202114	30.9043390554164	33.9304842282683	36.4637241474494	38.7458115501931	40.2203818108345	41.625385385159	41.8256106499765	43.9161404187884	44.7778454121239	47.1728901775442	48.1967076159771	49.3176977098005	52.1725202934403	55.0685607513982	56.9456852059406	58.6882839434884	60.9379568650206	61.9616830170356	62.8635289537797	61.47381562233	60.3101965053491	60.5640617844527	60.8785533603602	62.4241733615119	63.1478606214983
Incidence	Male	Tropical Latin America	35 to 39	29.3813013305982	30.6973276653619	34.0029655431641	37.545132600274	40.1950811763221	43.3560722693499	47.2591803394805	50.4536883972619	53.633773891086	55.3238832283265	60.7501304197806	62.6367407116349	65.0969221340698	68.1272902738394	72.0145631902152	73.3163396705268	74.8280456128828	78.0657356499236	80.7815449434144	81.2867398625044	81.8566761027925	84.0637157672809	82.7345336866471	84.2438367155973	85.8869917590353	86.1191473090482	90.1654558254617	92.9737163760224	97.3030649758229	100.738537414193
Incidence	Male	Tropical Latin America	40 to 44	43.2207006495793	45.6314941702941	49.2050332585837	53.2058588166325	56.0559306157765	59.6897582680129	62.7360281173439	67.9838971313388	73.1382299380179	77.42769653467	82.1902172837702	82.1989198667959	85.7071013169662	90.0934537983398	94.9128583177462	96.5212469714133	100.962978494556	103.917137767096	108.419750341879	110.826501198133	113.839590544047	116.405967629332	114.966102292691	115.953047218397	115.323805829332	114.964387341798	117.806614788048	120.361171946694	127.978304931242	135.006251838466
Incidence	Male	Tropical Latin America	45 to 49	58.1920827614916	60.1549026390523	63.3283620780167	69.5041373215745	72.7314747583461	76.6324174505079	82.0097611958559	88.2209704020942	96.0184020898644	101.706031245484	107.291310626989	113.899617353326	119.015475473956	126.407798951734	133.789045886105	138.181495122429	145.238064260798	149.605688306592	157.090066657406	166.542332191373	171.466803026474	177.461335280724	178.327098090179	179.644807729166	180.298074163813	178.794226752661	179.864399244167	180.374141015531	186.614424574681	193.271506718935
Incidence	Male	Tropical Latin America	50 to 54	64.108103376276	65.7860599435985	67.5425146075352	71.3400041503508	72.7304768326742	73.3883154992574	77.1783161978886	81.8177306814323	86.2601225362176	94.0038334585638	99.0083292293604	106.176657773261	112.262022908509	120.532415723277	131.754227263632	140.884175976981	150.568888470182	158.360028929345	167.80097775096	179.088057158932	184.808374299032	191.270818779771	192.84884436299	201.139580800527	206.105864400688	207.70355041304	217.052705426191	218.469913808394	224.427240777737	231.234069714354
Incidence	Male	Tropical Latin America	55 to 59	58.8558875539439	61.8098371888723	64.8275633989147	69.9187418516339	72.4212615687023	74.2122386027018	77.39631841768	79.4442534290733	82.8871183089982	89.1130668513625	91.5414110240722	97.1379660264616	103.003859044202	110.774348877824	119.182514577921	127.643100450809	135.94452632289	145.015934961458	152.7874706757	161.87744675514	169.149937768062	176.975062962805	182.711460609559	192.903833404968	198.100287344448	200.446757433563	211.08770253529	214.006304661222	220.643915251549	228.524904214664
Incidence	Male	Tropical Latin America	60 to 64	40.4379967085297	42.5903764243586	44.7077580060698	46.740330664187	47.8833467354308	48.0943463267046	48.8758235600804	50.9183412009736	51.997325620792	56.5260690638462	57.6680333327807	63.1686219152216	65.4102000732946	68.4941069916356	71.1412908681966	72.8857327295298	77.0041929293255	82.845125968884	87.1947134539637	90.3559241625106	94.8665471631387	100.896842483131	102.32851967073	108.572831990629	112.675587098419	113.823987113984	117.796489953645	121.45220025053	124.407985161405	129.6583122343
Incidence	Male	Tropical Latin America	65 to 69	35.3261601387895	37.4098144301468	39.927645077759	42.7028009552191	44.9966556081302	46.4494179393839	48.8366814786642	49.7379141636168	51.2015223640081	51.5882005058823	51.3863903026029	54.9193058801984	57.7223263488207	60.6916165167984	63.8047650798394	65.8608172537765	69.018152398041	69.698516330058	73.5573170683969	74.0422694314949	76.0344034716952	79.5894478790096	81.3104661531433	85.1559362615181	86.7773619625814	90.0418919171632	94.2123253955633	96.6258777375439	99.9477197955978	104.210828531085
Incidence	Male	Tropical Latin America	70 to 74	26.2097288277358	26.7339325748761	28.5728801076331	30.9051193477658	32.0242001804325	32.8283339297873	34.4248314315068	35.4289146081738	37.7794315389911	40.3269435060113	41.4154944287387	44.0900108284216	45.2143047872423	48.3096060273871	51.494684271358	53.5658452178243	56.7015280210919	58.6654224075099	61.9846257204338	65.2203989601007	68.0718695366752	69.9828154861968	69.8464671527873	72.4235624775554	72.5708646532329	73.9458149588514	76.5894804832288	79.1535292986639	83.0553084050032	88.4521366450712
Incidence	Male	Tropical Latin America	75 to 79	25.6771894792843	26.1758815554658	26.9333357112232	29.2805551342191	30.1963225013175	30.6318876150603	31.7392969574293	33.4134501396433	35.6213534844141	38.8767846618561	40.9113602060214	44.2541333273048	47.010366301552	51.3179217739293	55.7243669392618	58.5731349135751	61.7185777159025	63.6815432549286	66.3535175529237	68.7283637898133	71.2677907629695	73.3203200222583	74.4121331410988	77.7915898561042	79.835081227196	82.7595370144852	84.754371713213	86.385982932217	89.7592410989969	93.2539812462259
Incidence	Male	Tropical Latin America	80 to 84	13.8834772600838	14.1202464721787	14.5277258139982	15.5249561572334	16.270548677733	17.0811863721611	17.6213556825401	18.3382546577809	19.8245570622514	21.1949324238865	21.692442601675	23.1005982208199	24.3676249725931	26.5306801425156	28.6821792427335	30.7243013726292	32.9909502602185	35.3926228278795	37.5809544476315	39.4817886555918	41.8348394777788	44.1376683278737	44.6410901592578	45.4562781726443	46.3910844350754	47.717951260432	49.4971726190314	51.1758625865057	53.4200639212755	56.4590961426247
Incidence	Male	Tropical Latin America	85 to 89	5.77158055981281	6.28925507819742	6.83085124686842	7.54344963403547	7.76641905136463	8.12723959247183	8.48663343383599	8.95535232608519	9.74454727798171	10.1996770110544	10.9520716065512	11.3363142170439	11.7757150201137	12.9489547256383	13.9068682513448	14.8062205596149	15.5284382067285	16.7270198122708	17.6157757759328	18.8286373361974	20.396351959825	21.9398500769497	22.8327443578506	24.0059117491892	24.8458629829512	26.0234069147497	27.3361282392617	27.511309946789	28.3092315247346	29.4150009772778
Incidence	Male	Tropical Latin America	90 to 94	1.40972950880717	1.48367477267396	1.61981941990675	1.83237052326121	1.96509991747821	2.17653137008809	2.32436835913622	2.52919069661713	2.76919788348201	3.01402659439697	3.1576674787006	3.36030725187619	3.59896779138328	4.01611423989032	4.37613499974805	4.61236519896674	4.959671763924	5.2502746463072	5.46427948718137	5.82626785671928	6.35854943654427	6.62642824409572	6.87894132383658	7.32618517380887	7.71379295713541	8.22146717827347	8.74016593911049	9.06244371495238	9.27451323073581	9.72527405546741
Incidence	Male	Tropical Latin America	95 plus	0.297633328028013	0.310730418100881	0.333104428556788	0.33673441766678	0.344359432439526	0.356999033618358	0.375504294931021	0.444017436843887	0.526033240417875	0.60971895474498	0.702173919579168	0.804970882578848	0.912077693746244	1.04727904114859	1.19219870050032	1.34093005575206	1.52992916962824	1.73403744046306	1.96261606764922	2.24014869451275	2.53767472527099	2.72532213171339	2.91868386689788	3.16166852833476	3.38766425410577	3.66152186840592	3.88762462995173	4.12439900180204	4.20735880526856	4.46786740301558
Incidence	Both	Central Latin America	5 to 9	25.2796632461877	24.0919749655342	23.4672531958508	24.8111867671864	26.5498193027151	27.7325909766682	29.3827008643531	29.936270827856	31.0631154293753	32.48192660562	32.8652555115753	33.5540896391618	34.3414178050145	34.8744898344929	35.0027672319281	36.1556218039301	37.1730642312946	37.8228226639131	38.8697685443671	38.9633557299135	39.0109826539829	39.4212701940739	38.7017035226795	38.9524683041921	38.8446443111075	38.5262903850478	38.6022242450341	38.3920363336973	38.5658067977214	38.3070298580363
Incidence	Both	Central Latin America	10 to 14	24.9078908476028	24.8953123556232	24.7726996622481	25.8748207622038	27.7249773157225	28.4569108599626	29.1543620721855	29.0938509793159	29.7961715523731	30.7630389197336	30.6332821905684	31.2609347581904	32.9590761694831	33.6156058111588	33.366472221128	34.1995078562135	35.2222357454974	35.4075198128296	36.0236901462233	36.6144786398015	36.688369089047	36.5407942681562	36.4780086277265	36.3190168892392	36.596043469725	36.4806034160319	36.6356028138032	37.0461178325827	36.8604830388806	36.029783799378
Incidence	Both	Central Latin America	15 to 19	36.8429528633066	38.0183464987865	39.4666692728518	42.1143352832935	46.1776190391063	48.7857407560153	50.5551282327711	50.9100171728107	51.5385110403825	52.429530024158	51.9371661105517	53.318608889115	55.2175706952109	55.0814442125647	54.8455873468853	55.8797842546133	57.5869176296864	58.6423104135181	61.5420378002392	63.7599313898662	64.7909546288509	65.1302072976596	65.9318295337007	66.5952936486442	70.08492595083	69.8242125738588	68.8759564631882	69.7660383874004	70.1834501181243	67.7568913388653
Incidence	Both	Central Latin America	20 to 24	51.6068006882324	53.9811891330989	56.1987265088199	60.251669846633	65.1615890610278	67.4541869013507	68.5671420743516	69.2295825120257	71.2759734373567	72.7017148502829	72.3606506318775	73.536914397569	76.645730552902	77.8350104929036	78.0584180846254	79.5205408042385	80.2395328384902	79.8885435685384	84.4617914699667	89.2724015072408	90.3959498660556	89.7599527015974	91.9488665349722	94.643226639505	101.178542350357	103.839078543016	104.994129531554	108.997764718184	111.305037134151	109.546441545966
Incidence	Both	Central Latin America	25 to 29	81.6692392694934	85.0548454109708	88.4561887754273	94.7659877650315	102.053983980953	106.745426241311	109.459050456596	109.105218099386	114.327252277965	116.510281903521	116.529402366278	117.556775044084	122.975245048627	125.761287781405	127.770017427439	132.085798826469	137.382576760794	139.882675382688	147.441307576444	157.374379113248	159.550262955226	160.012966840724	162.149083755686	167.707213766656	181.004633858453	186.13786233275	193.484069437679	204.380068477241	210.551219569508	207.767323429454
Incidence	Both	Central Latin America	30 to 34	113.723349116569	121.411078310478	128.855116576229	139.740169541684	151.5988351856	158.922165963601	163.552326346425	163.297612378776	171.054335990713	175.964639733221	175.646854586353	179.85893011467	190.140566976594	195.141354037499	194.571002403802	203.782879181989	213.048479715682	219.35063017295	232.858018112025	250.456698600331	253.590944987009	257.109361702215	265.658493577327	278.867464507671	298.477285427166	300.778141120041	310.812876323067	324.36859699809	333.84626622573	334.560390269412
Incidence	Both	Central Latin America	35 to 39	133.957025203406	140.111243770463	148.942246089852	161.597193505478	176.081697686716	189.000954539068	200.288802294587	203.370279654309	211.365732380915	215.133042594493	217.347813693016	224.717661100346	236.880807713132	242.051405761793	247.20907437276	260.720190690853	273.391984558039	279.578897236471	295.620934616354	316.444468744629	321.883955408082	325.513536275484	337.963265816756	356.069708856694	375.641008802549	384.856891164554	404.301109952297	418.038976281931	431.634497502314	436.646513200882
Incidence	Both	Central Latin America	40 to 44	146.918495661014	157.161110491552	169.39383368054	183.963754802538	205.368139996818	223.442392725091	236.154486792356	244.095803610672	259.391823542865	269.919950637598	276.014414887762	284.603304143662	306.725334532772	317.967529671741	327.103926840286	346.806342382783	358.37699466353	370.289605962185	394.651742959808	414.934932882912	419.72685635117	425.005034052414	448.220306461296	471.348814894961	492.704976874166	497.22695659771	523.23573580055	547.434044409873	563.446776513927	574.748806178728
Incidence	Both	Central Latin America	45 to 49	163.22650472544	170.827513052163	180.753969322137	194.099420632622	217.766149902732	236.938684194569	253.011017003307	261.584769320659	279.205999714668	297.198440679223	307.70072902209	319.029622851398	349.74212422759	366.290340662743	382.179057752202	414.888032392313	436.857104249052	455.907022204259	486.076289034264	519.046054066345	529.680765077967	535.388026724602	567.294645046718	603.29848973754	626.593058213991	634.258287320725	670.702942507754	703.400162991282	722.738856289613	740.308848009381
Incidence	Both	Central Latin America	50 to 54	185.579691624492	193.955265349184	201.936692459748	215.892229804317	236.53490884671	256.109175338891	268.122071232442	278.381608924202	296.084838092754	313.270311501866	322.316135655708	343.134052635336	376.220396217313	397.280141755679	414.72707464395	446.947180544247	468.913881909355	492.186513357874	529.991650666952	577.415944709928	601.090313210057	624.971971211609	667.59392937121	713.234926470331	741.465099147102	766.177723032598	804.671822671627	844.565155418363	870.977857533131	903.021359140923
Incidence	Both	Central Latin America	55 to 59	185.938691060868	193.648893591203	203.953583374379	216.478817800924	235.017026600315	252.98655980971	263.390819775642	270.427754130586	283.233656451326	294.875144132067	300.539865163278	315.424808049883	340.923660171673	365.899845780455	383.454588707916	409.664868244506	433.945835987852	454.716428707782	490.433364768924	531.86307509974	557.38544176677	581.424064340559	630.837128776491	678.780366473212	714.180575055248	743.832712064709	789.097555673201	828.448761171347	861.530298173674	896.857044503772
Incidence	Both	Central Latin America	60 to 64	187.340670007784	197.373105974919	209.563686993106	223.819080382114	237.676260185474	247.658113237559	255.353400201494	264.106223179636	277.426747804317	288.445180816706	294.740463693124	308.644340372197	331.16966209506	349.229572008438	362.943255041354	384.937029269961	404.293715791056	423.280915034517	452.543246422494	487.864058754408	506.418369843697	529.345806713764	569.114614308877	607.98367216303	645.083368223455	686.574476274817	731.995027019295	773.671969369298	812.001359561468	858.038234995263
Incidence	Both	Central Latin America	65 to 69	156.298591088751	163.89638052714	173.962392195908	187.975842568717	201.876957700675	220.729674293921	234.164208106412	240.125333253039	251.746142865968	260.127969381625	268.99956350916	279.677981281383	299.426286597256	310.923263297364	317.743262507533	335.887773644715	349.457891784438	363.002094410518	380.739913669322	404.392825502716	416.74558411641	435.487271355061	470.57825079529	503.110455125541	540.346484875862	563.267970755733	601.868145907276	632.147196682345	662.04305666728	700.746372383626
Incidence	Both	Central Latin America	70 to 74	119.19662283999	127.015678932116	135.74737492207	147.115866570134	156.33424315578	167.599955528494	173.914077216841	179.25646533289	188.054681401939	199.006475900346	207.928193167313	219.366404587659	236.224459642677	245.336667188444	253.443521383446	266.287814129963	275.354756559651	286.004664205191	303.246538368191	323.307836320905	331.392577651577	342.455592922658	362.299007353701	379.592180845717	399.678571633392	409.70700105192	430.023925022527	456.433362659803	480.697397612597	512.897879029868
Incidence	Both	Central Latin America	75 to 79	91.1435384697264	93.2751392338995	96.2569132583337	101.303257847683	107.264905484351	115.955533005327	126.053799685231	133.184153878525	140.722638597062	148.545723447606	153.053917372553	160.731930463303	173.926770402558	180.684356994937	187.742906052003	199.811100851858	210.335575701835	219.178894503381	229.784713318	244.481299046652	251.368941899628	260.531065344325	275.118993584805	289.567039880335	302.800376088475	310.90374886477	321.899950696125	334.787417563692	348.096324191624	367.690845750166
Incidence	Both	Central Latin America	80 to 84	54.2072213430038	57.109984310066	60.5008785192851	64.6217892153779	68.6690515424482	71.7573686171826	73.6056996249459	74.0087280777162	74.9998615893951	78.0934156208661	80.4992371326972	86.6376494000761	94.6552851351172	100.276893719918	105.788999576635	111.883367217113	117.341249815559	121.954228473024	130.364358845637	140.82967459566	148.63080227614	155.455557943449	163.881970096075	175.619568324782	184.544686960793	190.17095578798	196.972669678909	204.746740205018	214.621629277092	224.065067711382
Incidence	Both	Central Latin America	85 to 89	31.9058571401784	33.123024550549	34.4939742908306	36.0941825587218	37.5938695255621	39.7475587907371	41.9934447040399	41.7685011471024	41.0869178688538	42.0032364794005	41.7663284438472	43.1445209238206	45.8984303574336	48.3123852838514	50.8088104966435	54.8626976840388	59.4018447415129	62.9654310576254	68.0662217733504	73.2734236421601	78.0534268516249	81.1245652885166	84.2196335440345	89.6565682678903	94.5967156664475	99.4479439684068	104.511461387572	108.640371859312	113.447909374153	119.570108496258
Incidence	Both	Central Latin America	90 to 94	6.2673905235921	6.73554520594796	7.2464119650707	7.88619386637402	8.72718229079301	9.88016529751254	11.0254402532371	11.1475060039518	10.8960172986823	11.1257621996196	11.6142714874685	12.3571680732799	13.437218085877	14.3526766011462	15.3509352764022	16.1165502302237	16.7476631906285	17.4180424401397	18.414901357053	19.4185254160457	21.358468375107	22.8093231480849	24.4760563279854	26.7779215492336	28.7107744876961	30.5257714550799	31.9578218277721	33.2657336530692	35.230411149385	37.25092492439
Incidence	Both	Central Latin America	95 plus	1.58717632850811	1.81466863796431	1.93991772088919	2.03502015682376	2.19567263006236	2.40426697558536	2.63846524032134	2.70820966706415	2.93689761073273	3.3483562541617	3.86415085322776	4.54131775722851	5.2989318114082	5.813863900198	6.29681441743254	6.67205906498718	6.84661119850823	7.21716193303374	7.92129775209613	8.6138325657817	9.77538072956031	10.9534649851726	11.9346941499003	13.0872563812034	14.0228374435014	14.6169248998852	14.6569504353972	15.2071532546079	16.3353994805937	17.3489162399788
Incidence	Female	Central Latin America	5 to 9	16.0513700473254	15.2425032190713	14.8579133763136	15.7165867171098	16.8949299429732	17.6869019385737	18.8861367298928	19.3170281927219	19.8969604511261	20.7563388878937	21.1247610762746	21.7931447300688	22.375850164308	22.7897121514467	22.9344665213189	23.9165536302448	24.7022728539077	25.1229788162716	25.8860359094986	26.1209297924843	26.0554466005252	26.2367752176586	25.2546651673242	25.4662574207986	25.3820125360053	25.3235659423422	25.4015372611714	25.192508614474	25.4031661353405	25.2272349608621
Incidence	Female	Central Latin America	10 to 14	15.3407138285017	15.2095232498138	15.2110802749823	15.9639589524559	17.2384448082168	17.6280195069515	18.0208798711085	17.6590213822645	17.8854921713671	18.6601313341829	18.8153300771914	19.2667712096953	20.1914295747608	20.6931507939774	20.6172959336121	21.2295503127457	21.7162309558129	21.6998891139723	21.967318457057	22.539643851515	22.6219218036727	22.5290756463753	22.1713254312905	21.9949711959136	22.4311497953451	22.3952834520852	22.5353659722672	22.8761783020531	22.7530824701257	22.0634388018435
Incidence	Female	Central Latin America	15 to 19	25.6638034014168	26.1382392876013	27.2376655730749	28.9214003689333	31.730738394226	33.4639389166676	34.7374735614752	35.0932872704938	35.5468392830735	36.2813256482322	36.2051462348425	37.8035275280928	39.0014135329841	38.873143759132	38.5168000994843	39.2978257040691	40.2241153506656	40.2748002419006	42.1729912514157	43.7114412132395	43.9194383616742	43.9999147940073	44.3085616082092	44.8687270754675	48.4628387848327	47.9737739586493	46.8003849927244	46.9187030475451	47.3195781797338	45.7195505141731
Incidence	Female	Central Latin America	20 to 24	35.1983708806885	36.2917534682555	38.1870898042023	41.0053187538125	43.9705862394774	45.3131227407206	46.078986792323	46.5471628309405	47.9292310040727	49.2615245953227	49.2633897428011	50.4925287798905	52.3505732482941	53.6369687377814	53.4251713111628	54.5334129459211	54.2908479819183	53.0263097233453	56.0524824981364	59.4410332985052	59.4810094753106	57.9902513643354	58.8391013842971	60.2704045607196	65.9491382573835	67.6598622481085	67.4585479547274	69.4786800478329	71.0509611402628	70.1076029430072
Incidence	Female	Central Latin America	25 to 29	56.7575298528252	58.726339518253	61.4795545207927	65.7030437661083	70.7154167891479	73.734368521292	75.4175071232238	74.8647704420321	78.8576946876635	80.5205014580762	80.7571888858326	81.7250661550072	85.0594990451147	87.2990262499544	88.5443196239358	92.0487230361693	95.6129820161651	96.5692471375918	102.153564214939	109.984783926329	110.130253097605	109.943043397815	110.605734419647	114.001363190269	125.898797545914	129.611927247335	133.30430773747	139.102023489212	142.658368117611	141.050920981864
Incidence	Female	Central Latin America	30 to 34	85.5720163287347	90.7064943451256	97.1030122292115	105.014953139938	113.503932131169	118.116593341353	121.627643232683	121.231744983246	127.091975396209	131.064796334044	130.528138603608	134.171971501746	141.840975805115	145.999148397567	144.007543367592	151.516751583165	158.78343372313	162.498727012699	173.452192410422	187.887195809268	189.168356899531	191.756771077755	197.364441944843	207.297521550835	225.193289356243	226.264650610637	232.61890075773	240.537658851589	245.562124733012	246.334876731433
Incidence	Female	Central Latin America	35 to 39	105.593166038124	108.928081576914	116.175266529814	125.118070190743	136.14212447319	145.316873703343	154.707777727819	156.16643833896	161.719944853184	163.987668872644	165.969633019901	173.315099542604	181.817889041149	186.186164331293	190.034494080093	202.165634393372	212.959286642582	215.908011847316	228.33657207218	245.196248770221	248.480172501051	251.606930186086	261.196254453372	275.46680361944	293.295409344209	301.296482880374	316.290672087796	324.829693960869	333.049421231921	336.711456756485
Incidence	Female	Central Latin America	40 to 44	114.22633762388	121.147200258195	131.530025119323	141.822929981232	158.551261523511	173.026380498384	183.745126942165	189.665005955433	201.007023434064	209.06065081247	215.309749017227	222.218462189473	237.4753031984	248.18837645514	254.066037636104	270.924926095298	277.697421802934	285.977804987944	305.096282198672	319.995229874018	324.189081676641	328.315073240001	348.298218109471	366.741485055718	384.486441531925	386.392758641697	405.912911417099	422.652932748017	431.72258114641	439.669589755177
Incidence	Female	Central Latin America	45 to 49	129.277820481643	134.095199222091	142.110886086256	150.947946722389	169.935232449582	185.992882962199	198.128169498447	204.171927811543	216.64483103545	232.39109749255	241.533586395492	251.744688100745	272.819560952219	288.368258152149	300.576697940519	327.603605811739	343.622499395805	356.796081121584	381.006084359718	409.845588124424	419.128284562063	419.910404735501	445.936500227761	475.530143001148	495.569933957365	500.439117613594	529.374804193784	551.668711664853	564.206206290362	575.872792598083
Incidence	Female	Central Latin America	50 to 54	146.213900377868	151.794855403148	158.074649869423	168.812672762339	185.45741945703	201.762280887942	211.258859464981	218.976951431588	231.048390752384	244.580655229268	252.562390528575	268.928777859466	291.203132076298	310.724451584602	323.223061525141	349.70490287027	362.596622307496	379.806915669516	409.111358118243	449.300765268692	469.950494084525	488.264357199057	522.225950623094	559.760694606168	583.067256306952	600.580847518314	629.825560976301	657.034322316627	674.852649323667	696.579372838012
Incidence	Female	Central Latin America	55 to 59	138.795899772201	144.021318590909	152.843449333927	161.751873300659	175.808043577414	190.389559056306	198.472511909573	204.734629633844	213.777292411338	222.768375327455	226.709905109735	238.405166339004	254.202172764768	277.325377074582	291.362010341457	313.382055627497	328.960100808038	342.195405395704	369.392540934794	402.874274218365	421.831789039894	438.248836226704	476.883516823272	511.881581455889	541.301097408676	562.054625110358	597.273255796377	623.43887207858	646.399189069868	669.926820972643
Incidence	Female	Central Latin America	60 to 64	140.763061591758	147.361292232606	157.822235639036	168.137639706746	178.75837329889	186.835399847048	193.071577543239	200.509760042512	210.694850307759	218.591219133984	224.425817664007	235.825655104877	249.786213245101	265.097385628173	275.47195923552	293.769739190259	307.323005369463	321.408797756228	341.911843394018	368.647907891765	383.257972738751	400.03941433987	429.865966472704	459.794089934916	491.724620484437	522.539508839271	556.970159968684	585.990930151202	613.802480969558	646.511623594813
Incidence	Female	Central Latin America	65 to 69	115.419597367667	120.924719412639	129.753919077671	140.646282556609	152.161456235615	167.410222830725	177.41322191844	182.664343445435	190.705423182618	196.602940527656	204.5780832386	213.878698929877	225.022401858112	233.436898879282	238.26834545069	252.263741043443	262.055083501908	273.327022386437	283.741813800813	300.811730072834	309.404321011469	325.279866881705	351.341939453871	376.774574176731	408.205626059277	426.054103870415	454.860425593744	476.870421249086	498.197165745165	525.60941790559
Incidence	Female	Central Latin America	70 to 74	87.4163472051719	92.8424454584648	99.5293615548836	108.163269436079	115.088368779415	123.582027659472	128.379933359191	131.98421477504	137.525334391838	145.763386930515	152.99715699893	161.924628549516	172.719283191474	180.70485823481	187.163774661035	196.888489862052	201.947697569163	210.450056555415	221.742451357761	236.571253267834	242.481064713344	251.701610489844	265.9560172197	279.45118325927	296.643843719207	302.702194633807	317.281844677973	336.337328046448	353.876199147584	376.233583188224
Incidence	Female	Central Latin America	75 to 79	66.2176012962712	67.9759712971196	70.4952846843548	74.0954821177185	78.4028785502459	85.0118924027002	92.7272679042318	97.9652823487704	102.598150182578	108.328615975144	110.797011974509	116.69135325592	124.552333696257	130.741605075838	136.462781199866	146.809632924576	153.683893640624	161.108235461581	168.371511451146	179.186103848861	183.826975749747	190.536778257015	200.698214939904	211.716049647338	223.576218781403	229.246144840911	236.062501708749	244.531480213511	253.81627628703	267.021625592257
Incidence	Female	Central Latin America	80 to 84	40.7645929380366	42.7954858765696	45.636808475258	48.5495175954244	51.4130176429613	54.0682125545325	55.8781683147174	56.0689300100091	56.4309057064624	58.7414077500769	60.4986242469563	65.2659478009514	70.5108702787869	74.5709441615735	78.3275900336518	83.1436605765662	86.3958225521817	89.7611286407635	96.0653314938491	104.286470435632	110.38835850871	115.671597713495	121.515154584649	130.687890296097	138.381148633254	142.417382441604	146.702855723155	152.080824691183	159.287807902271	165.6474734858
Incidence	Female	Central Latin America	85 to 89	24.4745588639555	25.1366793850739	26.0993304134659	27.0857104062322	28.0371112195438	29.8479941282368	31.8488069179637	31.563030976863	30.4093132058968	31.0264542381171	30.8371210101698	32.116898322248	33.8676895109041	35.9410049983664	37.8738781018465	41.1312274500237	44.466967530352	47.2697932867385	51.1570683119571	54.8809748182211	58.798707824101	60.8063858117974	62.4550714131306	66.6524783943266	70.8622774701574	74.2296464181033	77.7873970824158	80.4344956273193	83.9788341999019	88.3338780553846
Incidence	Female	Central Latin America	90 to 94	4.56860056709523	4.97065936631184	5.39074386109189	5.82656419406603	6.40236025501462	7.27430848478042	8.16923020693856	8.10568320722452	7.79308396805518	7.87437953489013	8.34871652293345	8.98462703924197	9.77309018308343	10.6114720374911	11.3614996194824	11.8767704397082	12.2956418599048	12.8633319069533	13.4938535410908	14.0185750669243	15.6746188570254	16.8735330907694	17.9289525446729	19.6793714595308	21.2566477163487	22.6009999971355	23.7329934714316	24.6001682694307	26.1261515914723	27.5545017345309
Incidence	Female	Central Latin America	95 plus	1.13702383205217	1.30754130900393	1.40944897871378	1.47227753232492	1.58817506494713	1.75511926692987	1.92602472161542	1.94706157993358	2.071815879213	2.35681138329078	2.73222956009432	3.24546042977095	3.83437383324653	4.29628478144639	4.71608081407914	5.03229330354521	5.17541451177564	5.47519900690776	5.99561482131162	6.41524929364798	7.27146870188903	8.07383467193083	8.61264539807405	9.50058250100035	10.2580910557929	10.6546055671605	10.6862661544295	11.075719949721	11.9767932710102	12.7000104536171
[truncated: 12,502 more rows]
