# Supplementary material for: Global thyroid cancer incidence trend and age-period-cohort model analysis based on Global Burden of Disease Study from 1990 to 2019
Source: Front Endocrinol (Lausanne). 2023 Apr 12;14:1133098. doi: 10.3389/fendo.2023.1133098 (PMC10130642; doi:10.3389/fendo.2023.1133098)
Supplement: Supplementary file 6 [file DataSheet_6.csv]

location	case_1990	case_2019	case_percent_change	ASR_1990	ASR_2019	ASR_percent_change	AAPC	netdrift
Afghanistan	122 (62, 199)	439 (221, 726)	259.1 (146.91, 432.75)	1.6 (0.83, 2.57)	2.23 (1.26, 3.44)	39.05 (-2.14, 102.85)	1.16 (1.09, 1.24)	1.24 (0.02, 2.47)
Albania	44 (35, 49)	96 (70, 128)	117.86 (53.71, 207.11)	1.75 (1.42, 1.95)	2.73 (2, 3.65)	55.63 (9.43, 115.57)	1.62 (1.14, 2.1)	1.27 (-0.23, 2.79)
Algeria	374 (278, 490)	1827 (1214, 2508)	388.29 (205.82, 645.62)	2.17 (1.66, 2.83)	4.31 (2.96, 5.79)	98.95 (24.57, 197.79)	2.38 (2.2, 2.57)	2.38 (0.82, 3.97)
American Samoa	1 (0, 1)	2 (1, 2)	193.09 (96.97, 313.34)	2.29 (1.82, 2.86)	3.55 (2.6, 4.61)	55.35 (10.55, 113.81)	1.59 (0.89, 2.28)	1.92 (-11.16, 16.92)
Andorra	2 (1, 3)	6 (4, 8)	207.43 (94.85, 353.05)	3.22 (2.34, 4.52)	4.51 (3.24, 6.05)	40.03 (-9.82, 106.63)	1.17 (1.06, 1.28)	0.95 (-7.5, 10.19)
Angola	32 (22, 44)	123 (85, 183)	289.66 (153.71, 473.54)	0.66 (0.46, 0.92)	0.86 (0.59, 1.27)	30.61 (-9.34, 88.38)	0.81 (0.67, 0.96)	1 (-1.11, 3.15)
Antigua and Barbuda	1 (1, 1)	3 (3, 4)	221.1 (154.23, 304.98)	2.01 (1.75, 2.3)	3.18 (2.59, 3.88)	58.06 (25.29, 99.35)	1.37 (0.97, 1.77)	1.49 (-6.66, 10.36)
Argentina	694 (606, 755)	1155 (886, 1494)	66.38 (25.05, 127.91)	2.15 (1.88, 2.34)	2.29 (1.76, 2.97)	6.4 (-19.85, 45.29)	0.11 (-0.14, 0.37)	-0.04 (-0.43, 0.36)
Armenia	23 (21, 29)	91 (74, 110)	288.66 (199.58, 396.18)	0.79 (0.7, 0.96)	2.33 (1.92, 2.79)	196.05 (129.65, 272.95)	4.08 (2.85, 5.33)	4.58 (2.54, 6.66)
Australia	462 (422, 509)	1580 (1204, 2073)	241.78 (150.91, 354.17)	2.47 (2.26, 2.71)	4.79 (3.64, 6.29)	93.98 (42.45, 160.82)	2.39 (2.13, 2.65)	2.51 (2.08, 2.95)
Austria	522 (460, 579)	608 (480, 769)	16.31 (-10.19, 50.49)	5.15 (4.53, 5.71)	4.33 (3.39, 5.51)	-15.95 (-35.8, 9.48)	-0.68 (-0.92, -0.43)	-1.08 (-1.68, -0.48)
Azerbaijan	70 (59, 85)	195 (149, 250)	176.78 (110.49, 262.57)	1.19 (1.01, 1.47)	1.75 (1.37, 2.23)	47.03 (11.02, 93.95)	1.49 (1.03, 1.94)	1.3 (-0.08, 2.69)
Bahamas	4 (4, 5)	11 (9, 14)	178.21 (115.3, 266.4)	2.07 (1.85, 2.32)	2.6 (2.07, 3.3)	25.59 (-2.94, 63.57)	0.75 (0.31, 1.19)	1.02 (-4.25, 6.58)
Bahrain	5 (4, 6)	45 (34, 58)	829.2 (519.08, 1211.48)	2.04 (1.66, 2.5)	3.43 (2.56, 4.34)	67.96 (16.72, 134.33)	1.7 (0.4, 3.01)	2.57 (-5.09, 10.84)
Bangladesh	687 (487, 929)	2322 (1587, 3465)	238.1 (106.49, 477.08)	1.02 (0.76, 1.34)	1.54 (1.06, 2.25)	50.53 (-4.08, 142.81)	1.43 (1.23, 1.62)	1.5 (1, 2)
Barbados	5 (5, 6)	12 (10, 15)	135.43 (84.35, 197.87)	2.02 (1.82, 2.23)	2.9 (2.34, 3.59)	44.02 (11.61, 84.15)	1.1 (0.87, 1.32)	1.16 (-3.01, 5.51)
Belarus	283 (250, 324)	601 (446, 807)	112.73 (56.66, 186.35)	2.34 (2.07, 2.71)	4.34 (3.2, 5.83)	85.18 (35.69, 149.71)	1.6 (0.99, 2.22)	1.79 (1.11, 2.47)
Belgium	495 (435, 546)	589 (450, 755)	19.18 (-10.03, 62.21)	3.62 (3.19, 3.99)	3.43 (2.6, 4.39)	-5.09 (-29.52, 29.32)	0.11 (-0.5, 0.72)	-0.32 (-0.9, 0.27)
Belize	1 (1, 1)	4 (4, 5)	501.57 (387.42, 642.28)	0.67 (0.6, 0.75)	1.27 (1.07, 1.47)	88.45 (53.18, 129.72)	2.31 (1.6, 3.03)	2.03 (-6.86, 11.77)
Benin	11 (7, 14)	33 (23, 47)	197.38 (103.02, 339.48)	0.46 (0.29, 0.58)	0.51 (0.35, 0.69)	10.31 (-20.69, 54.96)	0.31 (0.19, 0.43)	0.27 (-2.46, 3.08)
Bermuda	2 (2, 2)	4 (3, 5)	92.83 (49.31, 147.6)	3.28 (2.92, 3.71)	4 (3.17, 4.99)	22.05 (-5.82, 57.7)	0.77 (0.52, 1.03)	0.7 (-6.76, 8.76)
Bhutan	4 (2, 6)	14 (9, 21)	281.27 (118.41, 591.75)	1.06 (0.68, 1.55)	2.07 (1.43, 2.94)	95.52 (21.77, 221.84)	2.38 (2.16, 2.6)	2.33 (-3.88, 8.93)
Bolivia (Plurinational State of)	81 (57, 108)	362 (257, 489)	345.17 (212.29, 567.16)	2.21 (1.58, 2.95)	3.78 (2.72, 5.07)	71.34 (21.93, 150.81)	1.86 (1.46, 2.27)	1.58 (0.52, 2.65)
Bosnia and Herzegovina	69 (47, 79)	109 (77, 145)	58.1 (15.34, 111.94)	1.52 (1.04, 1.72)	2.15 (1.51, 2.86)	42.03 (4.19, 87.08)	1.02 (0.68, 1.36)	1.43 (-0.44, 3.34)
Botswana	1 (1, 2)	6 (4, 9)	367.84 (196.54, 601.03)	0.17 (0.12, 0.23)	0.32 (0.21, 0.44)	91.59 (22.21, 183.74)	2.28 (2.05, 2.51)	1.71 (-8.42, 12.97)
Brazil	1602 (1533, 1695)	4359 (4084, 4873)	172.03 (154.79, 198.53)	1.54 (1.47, 1.62)	1.8 (1.69, 2.01)	17.22 (10.14, 28.45)	0.48 (0.33, 0.63)	0.62 (0.38, 0.85)
Brunei Darussalam	5 (4, 7)	20 (16, 25)	284.11 (179.16, 449.21)	3.62 (2.78, 4.56)	5.09 (4.08, 6.15)	40.51 (5.79, 91.55)	1.18 (0.98, 1.37)	1.61 (-4.27, 7.85)
Bulgaria	218 (192, 242)	241 (184, 308)	10.23 (-18.05, 46.51)	1.92 (1.68, 2.13)	2.21 (1.68, 2.86)	15.21 (-14.24, 54.13)	0.47 (0.05, 0.88)	0.32 (-1, 1.66)
Burkina Faso	24 (15, 32)	65 (44, 86)	167.91 (90.18, 272.18)	0.48 (0.29, 0.61)	0.54 (0.35, 0.69)	12.18 (-17.38, 49.21)	0.47 (0.16, 0.77)	0.32 (-2.08, 2.77)
Burundi	41 (25, 64)	103 (71, 142)	148.46 (44.89, 360.7)	1.29 (0.83, 1.92)	1.47 (1.05, 1.99)	13.96 (-31.6, 95.71)	0.34 (-0.05, 0.73)	0.51 (-1.59, 2.67)
Cabo Verde	1 (1, 1)	5 (3, 6)	343.2 (227.68, 493.11)	0.46 (0.36, 0.55)	0.95 (0.7, 1.24)	104.59 (50.41, 175.67)	2.48 (1.78, 3.18)	2.12 (-5.25, 10.07)
Cambodia	121 (72, 164)	495 (305, 676)	309.02 (191.85, 479.47)	2.19 (1.35, 2.89)	3.61 (2.26, 4.87)	64.63 (20.25, 124.63)	1.76 (1.49, 2.03)	1.51 (0.33, 2.7)
Cameroon	17 (13, 22)	66 (43, 96)	288.27 (148.05, 495.23)	0.29 (0.22, 0.37)	0.36 (0.24, 0.51)	23.13 (-16.38, 79.08)	0.75 (0.35, 1.16)	0.73 (-1.92, 3.46)
Canada	935 (845, 1027)	2024 (1540, 2612)	116.5 (61.65, 185.26)	3.01 (2.73, 3.31)	3.81 (2.89, 4.93)	26.62 (-6.59, 65.41)	0.63 (0.42, 0.83)	0.54 (0.22, 0.87)
Central African Republic	11 (8, 15)	20 (13, 29)	75.49 (23.31, 146.37)	0.82 (0.59, 1.09)	0.76 (0.51, 1.12)	-6.8 (-32.71, 28.58)	-0.28 (-0.41, -0.14)	-0.19 (-4.02, 3.79)
Chad	13 (8, 17)	30 (20, 40)	139.49 (72.32, 237.01)	0.39 (0.23, 0.51)	0.41 (0.27, 0.54)	4.61 (-21.49, 42.19)	0.2 (-0.03, 0.42)	0.11 (-2.71, 3.02)
Chile	219 (196, 244)	732 (556, 947)	234.85 (146.42, 343.3)	2 (1.81, 2.22)	3.23 (2.45, 4.2)	61.63 (19.31, 112.68)	1.92 (1.82, 2.02)	1.94 (1.34, 2.56)
China	10030 (8399, 11907)	39079 (32279, 47658)	289.61 (197.56, 417.29)	1.01 (0.86, 1.21)	2.05 (1.7, 2.5)	102.65 (55.76, 164.69)	2.48 (2.22, 2.74)	2.54 (2.25, 2.83)
Colombia	533 (489, 587)	1619 (1205, 2150)	203.58 (124.22, 304.08)	2.49 (2.3, 2.7)	3.09 (2.31, 4.12)	24.2 (-7.92, 66.98)	0.88 (0.53, 1.23)	0.67 (0.27, 1.07)
Comoros	3 (1, 4)	10 (6, 14)	267.82 (118.06, 897.91)	0.97 (0.44, 1.39)	1.66 (1.13, 2.34)	72.05 (7.04, 299.68)	1.76 (0.59, 2.95)	1.93 (-4.38, 8.67)
Congo	12 (9, 16)	32 (23, 45)	168.17 (80.28, 288.07)	0.99 (0.74, 1.26)	0.99 (0.71, 1.34)	0.57 (-28.95, 43.03)	0.18 (-0.26, 0.63)	0.25 (-3.93, 4.6)
Cook Islands	0 (0, 1)	1 (0, 1)	45.47 (0.32, 105.38)	2.72 (2.16, 3.48)	2.68 (1.94, 3.52)	-1.74 (-33.21, 40.46)	0.05 (-0.16, 0.26)	-0.86 (-16.06, 17.09)
Costa Rica	61 (54, 68)	184 (137, 243)	201.97 (120.53, 313.42)	2.79 (2.48, 3.11)	3.54 (2.64, 4.67)	26.85 (-5.98, 71.62)	0.92 (0.14, 1.7)	0.5 (-0.72, 1.73)
Croatia	287 (245, 328)	265 (197, 346)	-7.63 (-33.58, 27.7)	4.59 (3.9, 5.2)	3.85 (2.87, 5.08)	-15.98 (-39.04, 17.16)	-0.53 (-0.96, -0.1)	-0.11 (-1.09, 0.88)
Cuba	201 (182, 224)	507 (401, 643)	151.97 (95.1, 226.98)	1.9 (1.72, 2.12)	3.08 (2.42, 3.9)	62.06 (24.09, 109.47)	1.65 (1.4, 1.91)	1.67 (0.92, 2.43)
Cyprus	22 (15, 26)	56 (45, 68)	155.88 (98.85, 280.55)	2.69 (1.92, 3.18)	3.13 (2.55, 3.85)	16.02 (-9.37, 71.75)	0.5 (0.07, 0.92)	-0.14 (-3.43, 3.27)
Czechia	587 (534, 644)	671 (520, 849)	14.46 (-12.38, 51.23)	4.61 (4.2, 5.06)	4.08 (3.13, 5.23)	-11.45 (-32.51, 17.32)	-0.51 (-0.88, -0.13)	-0.69 (-1.27, -0.11)
Côte d'Ivoire	28 (18, 36)	71 (47, 98)	158.14 (72.04, 268.53)	0.49 (0.31, 0.62)	0.48 (0.33, 0.65)	-0.7 (-28.77, 34.34)	-0.07 (-0.16, 0.03)	-0.11 (-2.48, 2.32)
Democratic People's Republic of Korea	485 (311, 692)	763 (544, 1072)	57.49 (2.88, 143.69)	2.51 (1.65, 3.54)	2.39 (1.7, 3.37)	-4.89 (-37.23, 43.37)	-0.39 (-0.69, -0.09)	-0.18 (-0.86, 0.5)
Democratic Republic of the Congo	129 (90, 181)	323 (218, 466)	149.84 (76.36, 242.51)	0.69 (0.48, 0.98)	0.75 (0.49, 1.1)	7.92 (-22.35, 44.26)	0.24 (0.06, 0.41)	0.17 (-0.9, 1.26)
Denmark	102 (92, 117)	242 (184, 314)	138.62 (68.27, 216.86)	1.51 (1.36, 1.73)	2.82 (2.14, 3.7)	87.09 (30.32, 148.98)	2.2 (1.8, 2.6)	2 (1.06, 2.96)
Djibouti	2 (1, 3)	15 (9, 25)	568.64 (293.65, 1008.45)	0.95 (0.67, 1.32)	1.7 (1.08, 2.61)	77.86 (14, 175.44)	2.05 (1.65, 2.45)	2.31 (-6.67, 12.14)
Dominica	1 (1, 1)	2 (1, 2)	47.81 (13.69, 92.96)	1.69 (1.44, 1.98)	1.97 (1.52, 2.5)	16.08 (-11.31, 53.75)	0.48 (0.2, 0.77)	0.8 (-8.4, 10.93)
Dominican Republic	49 (37, 58)	235 (152, 333)	378.76 (214.8, 579)	1.08 (0.79, 1.27)	2.31 (1.5, 3.24)	114.5 (42.92, 204.23)	2.7 (2.11, 3.29)	2.83 (1.59, 4.08)
Ecuador	96 (81, 152)	739 (551, 988)	670.94 (329.05, 989.68)	1.5 (1.28, 2.4)	4.62 (3.43, 6.15)	208.98 (68.49, 337.43)	4.15 (3.79, 4.52)	4 (3.12, 4.88)
Egypt	574 (466, 707)	2008 (1406, 2720)	249.8 (132.93, 393.05)	1.3 (1.1, 1.64)	2.35 (1.65, 3.22)	79.88 (24.88, 148.86)	2.18 (1.73, 2.62)	1.75 (0.9, 2.6)
El Salvador	78 (41, 90)	125 (91, 172)	60.63 (6.85, 248.53)	2.38 (1.22, 2.77)	2.12 (1.54, 2.91)	-10.75 (-40.85, 97.89)	-0.39 (-1.01, 0.23)	-0.31 (-1.47, 0.86)
Equatorial Guinea	2 (1, 2)	7 (4, 11)	343.47 (157.42, 662.1)	0.68 (0.47, 0.94)	1.04 (0.67, 1.63)	52.23 (-6.44, 147.5)	1.54 (1.16, 1.93)	1.94 (-6.6, 11.27)
Eritrea	14 (9, 21)	71 (47, 105)	403.56 (200.18, 755.51)	0.97 (0.66, 1.42)	1.8 (1.22, 2.56)	85.5 (16.89, 196.68)	2.16 (1.94, 2.38)	2.36 (-2, 6.91)
Estonia	61 (54, 69)	89 (67, 117)	45.76 (7.67, 94.19)	3.27 (2.89, 3.7)	4.41 (3.31, 5.87)	34.65 (-1.68, 82.22)	1.34 (0.42, 2.27)	1.09 (-0.55, 2.76)
Eswatini	3 (2, 4)	8 (5, 12)	165.38 (64.35, 315.82)	0.86 (0.62, 1.11)	1.19 (0.77, 1.7)	38.26 (-11.05, 107.8)	1 (0.59, 1.41)	1.2 (-4.3, 7.02)
Ethiopia	1299 (684, 2035)	2502 (1792, 3371)	92.58 (16.8, 274.13)	4.63 (2.72, 6.86)	4.05 (2.96, 5.35)	-12.54 (-43.18, 47.27)	-0.5 (-0.65, -0.34)	-0.73 (-1.29, -0.17)
Fiji	17 (9, 22)	32 (18, 44)	91.68 (28.14, 183.49)	3.51 (1.97, 4.58)	3.77 (2.1, 5.12)	7.3 (-26.94, 56.35)	0.14 (-0.08, 0.35)	0.17 (-3.44, 3.91)
Finland	204 (185, 225)	367 (281, 475)	79.54 (34.29, 135.84)	3.13 (2.84, 3.44)	4.21 (3.19, 5.44)	34.15 (0.11, 79.07)	0.84 (0.41, 1.26)	1.27 (0.47, 2.07)
France	2314 (2118, 2492)	3226 (2440, 4174)	39.43 (5.02, 83.38)	3.24 (2.96, 3.51)	3.32 (2.5, 4.31)	2.41 (-22.57, 35.89)	-0.5 (-1.09, 0.1)	-0.35 (-0.63, -0.08)
Gabon	6 (5, 8)	14 (10, 19)	136.65 (63.17, 229.41)	0.99 (0.76, 1.25)	1.15 (0.84, 1.52)	15.97 (-17.78, 56.93)	0.52 (0.3, 0.74)	0.44 (-3.5, 4.53)
Gambia	2 (1, 3)	8 (6, 10)	290.93 (155.71, 494.13)	0.41 (0.3, 0.54)	0.59 (0.44, 0.78)	44.22 (-2.93, 107.19)	1.4 (0.74, 2.07)	1.13 (-6.58, 9.48)
Georgia	81 (66, 95)	123 (96, 150)	52.17 (12.27, 104.17)	1.31 (1.08, 1.55)	2.46 (1.9, 3.01)	87.79 (38.92, 151.47)	2.39 (1.5, 3.28)	2.24 (0.61, 3.89)
Germany	4274 (3863, 4621)	5444 (4117, 7152)	27.37 (-4.51, 67.38)	3.97 (3.57, 4.31)	4.18 (3.14, 5.55)	5.36 (-21.3, 40.87)	0.32 (-0.04, 0.68)	-0.27 (-0.46, -0.08)
Ghana	20 (15, 27)	69 (51, 90)	238.02 (134.96, 379.9)	0.26 (0.18, 0.33)	0.34 (0.25, 0.44)	32.09 (-5.46, 85.95)	0.86 (0.61, 1.1)	0.7 (-2.14, 3.62)
Greece	319 (289, 347)	461 (354, 597)	44.64 (9.06, 89.63)	2.3 (2.09, 2.5)	2.71 (2.08, 3.54)	17.61 (-12.44, 55.68)	0.39 (0.06, 0.72)	0.16 (-0.51, 0.82)
Greenland	1 (1, 1)	2 (1, 2)	76.35 (26.73, 144.03)	1.8 (1.46, 2.19)	2.17 (1.52, 2.79)	20.7 (-13.85, 65.07)	0.5 (-0.19, 1.2)	0.37 (-14.49, 17.82)
Grenada	2 (2, 2)	3 (3, 4)	69.9 (36.78, 115.03)	3.03 (2.65, 3.43)	3 (2.54, 3.53)	-1.01 (-20.17, 24.42)	-0.47 (-1.01, 0.07)	0.08 (-6.39, 7)
Guam	1 (1, 2)	6 (4, 8)	361.41 (121.02, 544.65)	1.4 (1.17, 2.01)	3.28 (2.19, 4.08)	133.39 (13.75, 220.78)	2.82 (2.01, 3.64)	3.08 (-5.8, 12.8)
Guatemala	53 (46, 61)	227 (175, 289)	329.14 (221.63, 464.24)	1.23 (1.08, 1.41)	1.79 (1.38, 2.28)	46.07 (9.73, 91.02)	1.19 (0.54, 1.84)	0.08 (-1.33, 1.52)
Guinea	24 (20, 30)	59 (43, 79)	142.6 (71.2, 242.18)	0.62 (0.5, 0.79)	0.78 (0.58, 1.03)	25.59 (-8.75, 69.3)	0.82 (0.74, 0.9)	0.96 (-1.12, 3.09)
Guinea-Bissau	3 (2, 4)	6 (4, 8)	92.17 (33.76, 168.19)	0.62 (0.38, 0.83)	0.61 (0.39, 0.8)	-1.85 (-30.15, 32.1)	-0.13 (-0.23, -0.02)	-0.07 (-7.79, 8.3)
Guyana	7 (5, 8)	15 (11, 19)	120.79 (58.7, 204.4)	1.38 (1.16, 1.61)	2.01 (1.52, 2.64)	45.66 (5.14, 97.84)	1.4 (1.15, 1.64)	1.15 (-3.4, 5.92)
Haiti	57 (33, 81)	136 (82, 200)	138.54 (70.38, 245.86)	1.47 (0.91, 2.01)	1.56 (0.96, 2.28)	6.25 (-22.58, 49.29)	0.19 (0.05, 0.32)	0.41 (-1.33, 2.18)
Honduras	85 (34, 109)	528 (154, 780)	522.67 (310.7, 772.81)	3.45 (1.31, 4.41)	7.78 (2.26, 11.35)	125.74 (53.39, 207.69)	2.97 (2.63, 3.32)	2.27 (1.32, 3.23)
Hungary	452 (404, 493)	494 (389, 618)	9.47 (-15.41, 42.93)	3.34 (3.01, 3.66)	3.23 (2.54, 4.04)	-3.45 (-26.53, 27.01)	-0.18 (-0.61, 0.25)	-0.65 (-1.35, 0.05)
Iceland	22 (20, 25)	39 (32, 45)	75.22 (42.16, 114.63)	8.34 (7.44, 9.39)	8.48 (7.09, 9.95)	1.65 (-17.61, 25.25)	-0.1 (-0.29, 0.08)	-0.12 (-2.33, 2.15)
India	5989 (4919, 7803)	23823 (19467, 28644)	297.78 (184.5, 396.7)	0.99 (0.83, 1.29)	1.81 (1.48, 2.17)	82.33 (30.53, 127.68)	2.16 (1.9, 2.41)	1.96 (1.65, 2.27)
Indonesia	2114 (1460, 2586)	6672 (4626, 8372)	215.63 (140.35, 309.92)	1.71 (1.22, 2.06)	2.66 (1.88, 3.3)	54.96 (19.75, 95.86)	1.49 (1.39, 1.58)	1.3 (1.03, 1.56)
Iran (Islamic Republic of)	539 (450, 639)	3198 (1999, 3649)	493.14 (279.1, 667.69)	1.57 (1.33, 1.86)	3.63 (2.31, 4.12)	130.66 (53.13, 191.48)	2.94 (2.24, 3.65)	2.92 (2.4, 3.44)
Iraq	189 (140, 252)	1282 (895, 1779)	578.3 (319.94, 973.78)	1.82 (1.36, 2.46)	4.03 (2.85, 5.49)	121.62 (38.21, 246.8)	2.78 (2.43, 3.14)	3.1 (2.3, 3.91)
Ireland	97 (86, 107)	232 (171, 307)	138.97 (76.38, 222.32)	2.56 (2.29, 2.84)	3.59 (2.64, 4.76)	39.84 (2.49, 89.66)	1.28 (0.98, 1.57)	1.63 (0.55, 2.71)
Israel	120 (109, 133)	436 (331, 564)	262.07 (168.29, 370.86)	2.58 (2.32, 2.86)	4.22 (3.2, 5.47)	63.72 (20.71, 114.71)	1.5 (1.14, 1.87)	1.53 (0.71, 2.36)
Italy	5031 (4598, 5433)	6278 (5017, 7737)	24.77 (-0.37, 55.99)	6.66 (6.04, 7.21)	6.37 (5.07, 7.85)	-4.46 (-23.98, 19.43)	-0.38 (-0.52, -0.24)	-0.43 (-0.63, -0.23)
Jamaica	21 (19, 24)	84 (63, 110)	293.88 (184.42, 432.23)	1.17 (1.05, 1.32)	2.79 (2.1, 3.64)	138.48 (74.07, 220.8)	3.55 (2.84, 4.26)	2.95 (1.23, 4.7)
Japan	5922 (5594, 6248)	10134 (8281, 12092)	71.11 (41.33, 104.26)	3.62 (3.42, 3.83)	4.22 (3.5, 5.09)	16.74 (-2.37, 40.59)	0.45 (0.28, 0.62)	0.66 (0.5, 0.82)
Jordan	57 (43, 74)	321 (249, 417)	462.46 (286.37, 750.71)	2.82 (2.24, 3.6)	3.6 (2.83, 4.69)	27.68 (-7.61, 85.16)	0.87 (0.62, 1.12)	0.49 (-1.3, 2.32)
Kazakhstan	442 (371, 549)	580 (480, 701)	31.24 (3.41, 75.81)	3.07 (2.57, 3.8)	3 (2.48, 3.59)	-2.45 (-23.32, 30.09)	-0.12 (-0.59, 0.35)	-0.63 (-1.41, 0.16)
Kenya	50 (39, 72)	239 (172, 338)	376.3 (250.78, 539.24)	0.4 (0.32, 0.57)	0.71 (0.52, 0.97)	75.07 (30.86, 127.25)	1.9 (1.7, 2.1)	2.14 (0.52, 3.78)
Kiribati	0 (0, 0)	1 (0, 1)	98.15 (44.56, 169.58)	0.62 (0.48, 0.9)	0.65 (0.49, 0.93)	5.14 (-21.73, 39.35)	0.12 (-0.02, 0.26)	0.12 (-25.74, 34.98)
Kuwait	37 (32, 42)	149 (120, 186)	306.74 (209.51, 427.79)	3.38 (2.97, 3.82)	3.79 (3.09, 4.67)	12.17 (-11.67, 44.61)	0.03 (-1.94, 2.04)	0.06 (-1.88, 2.04)
Kyrgyzstan	50 (43, 58)	83 (68, 101)	65.82 (30.23, 111.29)	1.49 (1.28, 1.7)	1.51 (1.26, 1.82)	1.71 (-18.65, 28.33)	0.13 (-0.19, 0.45)	0.6 (-1.08, 2.3)
Lao People's Democratic Republic	53 (30, 80)	140 (86, 196)	164.44 (70.28, 307.39)	2.17 (1.28, 3.19)	2.61 (1.62, 3.55)	20.17 (-19.46, 80.28)	0.59 (0.47, 0.7)	0.46 (-1.55, 2.51)
Latvia	79 (72, 89)	113 (86, 147)	43.11 (6.99, 87.57)	2.45 (2.21, 2.75)	3.58 (2.71, 4.64)	46.15 (9.61, 93.6)	1.04 (0.58, 1.5)	0.85 (-0.57, 2.3)
Lebanon	86 (63, 113)	431 (306, 582)	400.8 (239.97, 668.55)	3.29 (2.46, 4.27)	7.95 (5.67, 10.79)	141.24 (65.04, 264.94)	3.13 (2.98, 3.28)	3.23 (1.96, 4.51)
Lesotho	7 (5, 9)	16 (10, 23)	138.29 (44.76, 270.33)	0.62 (0.44, 0.81)	1.11 (0.68, 1.57)	78.36 (10.95, 168.33)	2.2 (1.89, 2.51)	2.8 (-0.94, 6.7)
Liberia	6 (3, 7)	14 (9, 20)	156.62 (80.2, 267.02)	0.46 (0.28, 0.59)	0.5 (0.32, 0.68)	10.14 (-20.02, 52.06)	0.08 (-0.2, 0.36)	0.49 (-3.89, 5.07)
Libya	58 (40, 79)	258 (170, 364)	342.61 (182.08, 616.03)	2.19 (1.56, 2.93)	3.61 (2.5, 5.01)	64.53 (9.52, 154.75)	1.5 (1.11, 1.9)	1.96 (0.54, 3.4)
Lithuania	135 (119, 152)	149 (114, 191)	10.85 (-14.93, 43.44)	3.21 (2.83, 3.62)	3.48 (2.64, 4.51)	8.36 (-18.14, 42.56)	-0.07 (-0.69, 0.56)	-0.33 (-1.47, 0.83)
Luxembourg	22 (19, 24)	37 (30, 47)	71.14 (35.29, 120.95)	4.32 (3.86, 4.75)	4.21 (3.37, 5.3)	-2.57 (-22.7, 27.31)	-0.24 (-0.37, -0.1)	-0.32 (-2.8, 2.23)
Madagascar	80 (61, 107)	234 (164, 325)	192.13 (90.47, 348.17)	1.05 (0.84, 1.34)	1.38 (0.99, 1.87)	30.72 (-9.69, 88.1)	0.83 (0.56, 1.1)	1.06 (-0.43, 2.57)
Malawi	71 (53, 96)	175 (108, 271)	145 (48.06, 301.19)	1.24 (0.97, 1.58)	1.53 (1.03, 2.21)	23.34 (-18.16, 83.96)	0.69 (0.48, 0.9)	0.94 (-0.87, 2.77)
Malaysia	323 (252, 395)	1379 (1025, 1813)	326.4 (197.21, 500.87)	2.65 (2.15, 3.13)	4.49 (3.35, 5.88)	69.65 (20.09, 135.45)	1.89 (1.53, 2.26)	1.61 (1.02, 2.21)
Maldives	3 (2, 3)	13 (10, 16)	407.93 (235.74, 748.93)	2.41 (1.59, 3.23)	3.2 (2.59, 3.94)	33.02 (-8.97, 114.29)	0.58 (0.17, 1)	1.13 (-6.25, 9.08)
Mali	31 (25, 39)	89 (60, 127)	185.25 (93.04, 321.13)	0.6 (0.49, 0.76)	0.7 (0.51, 0.97)	17.22 (-17.51, 63.81)	0.57 (0.36, 0.78)	0.42 (-1.82, 2.72)
Malta	13 (12, 15)	26 (21, 32)	97.5 (56.04, 144.28)	3.11 (2.78, 3.54)	3.85 (3.13, 4.68)	23.65 (-1.84, 53.35)	0.86 (0.44, 1.29)	0.79 (-2.21, 3.87)
Marshall Islands	0 (0, 0)	1 (1, 1)	198.81 (105.39, 327.21)	1.68 (1.36, 2.23)	2.32 (1.64, 3.25)	37.72 (-2.92, 91.23)	0.98 (0.88, 1.08)	1.11 (-19.61, 27.17)
Mauritania	6 (4, 8)	13 (9, 19)	110.35 (35.55, 231.11)	0.55 (0.35, 0.7)	0.53 (0.35, 0.73)	-4.02 (-35.12, 45.29)	-0.14 (-0.3, 0.02)	-0.06 (-4.32, 4.4)
Mauritius	13 (12, 14)	33 (25, 41)	151.32 (91.91, 220.04)	1.48 (1.35, 1.63)	1.94 (1.51, 2.44)	31.06 (0.57, 67.25)	0.67 (-0.46, 1.81)	1.05 (-2.31, 4.53)
Mexico	807 (782, 836)	3534 (2967, 4174)	338.12 (268.38, 414.93)	1.61 (1.55, 1.66)	2.85 (2.4, 3.36)	77.3 (49.6, 107.7)	2.05 (1.72, 2.38)	1.89 (1.56, 2.22)
Micronesia (Federated States of)	1 (1, 1)	2 (2, 3)	129.4 (39.13, 243.37)	1.93 (1.44, 2.6)	2.93 (1.94, 4.07)	51.7 (-4.71, 123.8)	1.39 (1.19, 1.6)	1.37 (-10.59, 14.93)
Monaco	2 (2, 3)	4 (3, 5)	68.75 (17.52, 135.49)	4.93 (3.75, 6.21)	6.57 (4.88, 8.7)	33.31 (-8.67, 92.17)	1.02 (0.91, 1.13)	1.1 (-6.59, 9.43)
Mongolia	10 (6, 12)	41 (22, 56)	314.84 (194.8, 485.74)	0.85 (0.5, 1.06)	1.48 (0.71, 2.03)	74.63 (24.24, 142.69)	1.85 (1.6, 2.1)	2.01 (-2.55, 6.78)
Montenegro	22 (19, 26)	38 (31, 47)	74.41 (34.35, 128.32)	3.35 (2.88, 3.96)	4.35 (3.54, 5.4)	30.17 (1.6, 69.17)	0.95 (0.82, 1.08)	0.89 (-1.8, 3.66)
Morocco	390 (286, 501)	1462 (1013, 2109)	274.5 (141.99, 467.2)	2.14 (1.69, 2.68)	4.01 (2.83, 5.72)	87.59 (24.14, 179)	2.21 (2.11, 2.3)	1.91 (1.27, 2.56)
Mozambique	75 (56, 102)	299 (193, 440)	296.36 (148.97, 496.35)	0.98 (0.74, 1.31)	1.86 (1.24, 2.65)	88.98 (23.73, 172.1)	2.27 (2.16, 2.38)	2.61 (1.27, 3.96)
Myanmar	582 (341, 852)	1437 (996, 1902)	146.68 (59.15, 295.92)	2.1 (1.29, 2.99)	2.77 (1.96, 3.64)	32.13 (-11.62, 101)	0.95 (0.9, 1.01)	0.64 (0.1, 1.18)
Namibia	6 (4, 8)	23 (15, 33)	275.59 (129.66, 508.66)	0.7 (0.51, 0.91)	1.26 (0.86, 1.79)	79.52 (15.3, 180.4)	2.27 (1.83, 2.71)	2.23 (-2.36, 7.04)
Nauru	0 (0, 0)	0 (0, 0)	81.75 (32.95, 152.02)	2.64 (1.93, 3.43)	3.93 (2.58, 5.37)	49.21 (11.39, 102.62)	1.35 (1.29, 1.42)	1.09 (-35.87, 59.36)
Nepal	129 (90, 184)	490 (341, 681)	278.88 (140.55, 486.26)	1.01 (0.73, 1.4)	1.87 (1.34, 2.55)	85.43 (23.81, 172.08)	2.16 (2.04, 2.28)	2.13 (0.97, 3.3)
Netherlands	469 (423, 514)	1001 (743, 1296)	113.19 (60.81, 178.64)	2.58 (2.33, 2.83)	3.77 (2.82, 4.92)	46.15 (9.83, 92.64)	1.26 (0.99, 1.54)	1.4 (0.9, 1.9)
New Zealand	57 (51, 63)	158 (123, 196)	178.09 (111.44, 247.97)	1.51 (1.35, 1.68)	2.52 (1.95, 3.13)	67.35 (26.53, 109.58)	1.9 (1.53, 2.28)	1.85 (0.63, 3.09)
Nicaragua	18 (15, 23)	120 (91, 152)	577.66 (383.9, 802.46)	0.89 (0.77, 1.15)	2.37 (1.82, 2.96)	165.88 (90.08, 251.01)	3.72 (3.03, 4.4)	3.88 (1.95, 5.84)
Niger	3 (2, 3)	10 (7, 15)	299.44 (182.42, 450.68)	0.06 (0.04, 0.08)	0.07 (0.05, 0.1)	21.42 (-9.88, 60.93)	0.75 (0.61, 0.9)	0.69 (-8.39, 10.67)
Nigeria	149 (115, 186)	447 (322, 603)	200.62 (107.87, 324.62)	0.3 (0.23, 0.38)	0.41 (0.29, 0.53)	33.3 (-3.47, 81.47)	0.9 (0.73, 1.07)	1.33 (0.56, 2.1)
Niue	0 (0, 0)	0 (0, 0)	49.87 (1.07, 118.5)	2.32 (1.75, 3.05)	3.65 (2.49, 5.04)	56.98 (4.61, 132.7)	1.47 (1.36, 1.59)	1.4 (-35.28, 58.88)
North Macedonia	37 (23, 43)	72 (52, 97)	92.94 (41.53, 168.84)	1.84 (1.17, 2.13)	2.38 (1.73, 3.17)	29.13 (-4.64, 79.61)	0.93 (0.66, 1.21)	0.36 (-2.16, 2.94)
Northern Mariana Islands	1 (0, 1)	2 (2, 3)	281.3 (91.69, 473.36)	1.85 (1.38, 2.59)	3.94 (2.76, 5.04)	113.64 (13.25, 206.87)	2.81 (2.06, 3.57)	2.68 (-15.9, 25.37)
Norway	155 (144, 169)	299 (248, 358)	92.77 (55.39, 137.48)	2.77 (2.56, 3.02)	3.79 (3.14, 4.54)	36.5 (10.54, 67.95)	1.09 (0.91, 1.28)	1.32 (0.5, 2.15)
Oman	16 (12, 22)	112 (82, 146)	583.81 (349.4, 932.26)	1.52 (1.11, 2.08)	3.26 (2.53, 3.97)	114.16 (47.51, 217.72)	2.58 (2.23, 2.94)	2.86 (-1.05, 6.93)
Pakistan	1121 (943, 1338)	4885 (3650, 6521)	335.68 (218.23, 504.1)	1.55 (1.32, 1.83)	2.96 (2.3, 3.81)	90.55 (42.47, 154.09)	2.2 (2.04, 2.36)	2.17 (1.83, 2.51)
Palau	1 (0, 1)	1 (1, 2)	183.93 (96.17, 307.9)	4.22 (3.13, 5.62)	6.12 (4.47, 7.93)	45.05 (1.89, 103.88)	1.21 (1.07, 1.34)	1.09 (-14.2, 19.11)
Palestine	25 (17, 36)	110 (77, 139)	339.07 (198.9, 577.42)	2.33 (1.57, 3.25)	3.43 (2.41, 4.26)	46.9 (3.24, 122.97)	1.33 (1.02, 1.65)	1.28 (-0.47, 3.05)
Panama	32 (28, 36)	116 (85, 152)	259.24 (157.76, 391.53)	1.74 (1.55, 1.96)	2.76 (2.03, 3.62)	58.01 (14.1, 115.78)	1.32 (0.77, 1.87)	1.53 (-0.02, 3.1)
Papua New Guinea	21 (15, 31)	80 (54, 123)	283.28 (172.71, 440.84)	0.92 (0.67, 1.35)	1.29 (0.9, 1.94)	39.97 (2.1, 88.65)	1.19 (1.06, 1.31)	1.15 (-1.33, 3.7)
Paraguay	34 (29, 40)	168 (118, 229)	394.67 (247.33, 579.57)	1.33 (1.11, 1.56)	2.77 (1.91, 3.73)	108.2 (46.66, 185.15)	2.76 (2.4, 3.12)	2.31 (0.85, 3.79)
Peru	249 (204, 299)	1045 (735, 1431)	319.23 (187.88, 503.49)	1.76 (1.45, 2.13)	3.13 (2.21, 4.3)	77.39 (22.92, 156.16)	2.22 (1.86, 2.58)	2.07 (1.53, 2.62)
Philippines	1569 (1181, 1892)	4015 (3102, 5169)	155.82 (89.98, 258.96)	3.95 (3.06, 4.78)	4.3 (3.34, 5.5)	8.82 (-18.48, 51.51)	0.42 (0.09, 0.75)	-0.23 (-0.72, 0.28)
Poland	1709 (1521, 1824)	1798 (1429, 2295)	5.23 (-17.36, 41.14)	4 (3.56, 4.28)	3.2 (2.55, 4.11)	-20.16 (-37.51, 6.17)	-0.9 (-1.07, -0.73)	-1.03 (-1.36, -0.7)
Portugal	482 (431, 533)	744 (559, 961)	54.18 (14.28, 107.72)	3.74 (3.33, 4.12)	4.08 (3.01, 5.31)	9.03 (-20.42, 48.28)	0.32 (-0.31, 0.95)	-0.47 (-1.07, 0.13)
Puerto Rico	92 (82, 102)	124 (93, 163)	34.66 (-0.08, 87.83)	2.56 (2.28, 2.84)	2.45 (1.82, 3.26)	-4.51 (-30.2, 32.99)	-0.02 (-0.33, 0.28)	0.06 (-1.11, 1.24)
Qatar	4 (3, 5)	59 (41, 85)	1413.88 (888.77, 2191.31)	1.76 (1.42, 2.24)	2.93 (2.19, 3.95)	66 (18.88, 137.16)	1.58 (1.21, 1.96)	2.08 (-5.73, 10.54)
Republic of Korea	693 (556, 1481)	5209 (3564, 6623)	651.16 (142.57, 999.04)	1.88 (1.52, 4.05)	6.77 (4.46, 8.69)	260.12 (10.09, 433.55)	4.79 (4.25, 5.33)	5.11 (4.23, 5.99)
Republic of Moldova	85 (75, 95)	130 (106, 157)	52.82 (24.38, 87.13)	1.83 (1.61, 2.04)	2.49 (2.03, 3.01)	35.68 (10.63, 66.07)	1.2 (0.75, 1.65)	1.03 (-0.74, 2.83)
Romania	512 (460, 562)	833 (653, 1041)	62.54 (27.73, 107.67)	1.89 (1.7, 2.08)	2.89 (2.25, 3.6)	52.83 (19.85, 94.85)	1.54 (0.88, 2.21)	1.11 (0.29, 1.93)
Russian Federation	4092 (3896, 4472)	8773 (7284, 10521)	114.39 (78.9, 154.09)	2.33 (2.22, 2.55)	4.43 (3.68, 5.32)	89.72 (57.79, 125.1)	2.13 (1.57, 2.69)	2.5 (2.28, 2.72)
Rwanda	57 (35, 89)	158 (109, 224)	175.24 (57.05, 447.64)	1.41 (0.92, 2.07)	1.82 (1.33, 2.44)	28.92 (-22.13, 127.97)	0.75 (0.6, 0.9)	0.76 (-1.12, 2.68)
Saint Kitts and Nevis	1 (1, 1)	3 (2, 3)	152.04 (71.33, 241.72)	2.96 (2.64, 3.33)	3.42 (2.38, 4.45)	15.46 (-20.66, 57.12)	0.39 (0.14, 0.65)	0.51 (-10.9, 13.38)
Saint Lucia	2 (2, 3)	6 (5, 8)	163.27 (109.32, 225.37)	2.61 (2.34, 2.9)	2.98 (2.45, 3.6)	13.8 (-9.17, 40.2)	0.54 (0.25, 0.83)	0.3 (-5.84, 6.83)
Saint Vincent and the Grenadines	2 (2, 2)	4 (4, 5)	121.19 (82.18, 168.24)	2.54 (2.26, 2.82)	3.24 (2.71, 3.82)	27.83 (5.16, 55.04)	0.73 (0.48, 0.99)	0.71 (-6.18, 8.12)
Samoa	3 (2, 4)	6 (4, 8)	110.41 (28.85, 231.08)	2.52 (1.86, 3.39)	3.27 (2.12, 4.68)	29.84 (-18.42, 100.93)	0.86 (0.58, 1.14)	0.39 (-7.27, 8.67)
San Marino	1 (1, 2)	3 (2, 4)	116.01 (50.63, 207.78)	5.04 (4.04, 6)	6.47 (4.68, 8.94)	28.39 (-11.07, 84.2)	0.87 (0.69, 1.06)	0.77 (-7.83, 10.16)
Sao Tome and Principe	0 (0, 0)	1 (1, 1)	244.15 (126.66, 449.07)	0.31 (0.21, 0.44)	0.58 (0.4, 0.8)	85.93 (27.43, 180.65)	2.23 (2.09, 2.37)	2.2 (-19.67, 30.02)
Saudi Arabia	136 (97, 196)	2259 (1528, 3157)	1560.17 (821.19, 2697.1)	1.43 (1.05, 2.18)	5.98 (4.36, 7.91)	317.09 (135.69, 550.03)	5.08 (4.66, 5.5)	5.18 (4.26, 6.1)
Senegal	18 (12, 24)	46 (31, 61)	150.52 (73.46, 255.97)	0.47 (0.29, 0.6)	0.5 (0.32, 0.66)	7.41 (-22.36, 45.94)	0.04 (-0.71, 0.8)	0.27 (-2.13, 2.72)
Serbia	185 (153, 217)	344 (261, 454)	86.21 (39.88, 149.74)	1.63 (1.36, 1.88)	2.61 (1.96, 3.44)	60.21 (19.58, 114.61)	1.62 (1.18, 2.06)	1.51 (0.51, 2.53)
Seychelles	1 (0, 1)	2 (1, 2)	180.47 (124.26, 253.51)	0.98 (0.82, 1.13)	1.35 (1.14, 1.61)	38.32 (11.98, 73.32)	1.04 (0.85, 1.22)	0.77 (-10.09, 12.94)
Sierra Leone	9 (5, 12)	23 (14, 31)	157.01 (71.02, 273.81)	0.4 (0.24, 0.54)	0.48 (0.29, 0.64)	18 (-17.42, 67.15)	0.55 (0.12, 0.98)	0.72 (-2.59, 4.15)
Singapore	105 (94, 118)	298 (226, 381)	184.36 (112.74, 279.73)	3.8 (3.41, 4.26)	3.73 (2.85, 4.75)	-1.76 (-26.18, 29.89)	-0.16 (-0.47, 0.16)	0.01 (-1.06, 1.09)
Slovakia	157 (130, 177)	248 (189, 325)	57.27 (16.22, 117.23)	2.72 (2.26, 3.08)	3.03 (2.31, 3.96)	11.28 (-18.32, 53.22)	0.3 (-0.25, 0.85)	0.21 (-0.8, 1.23)
Slovenia	72 (53, 94)	103 (76, 136)	43.01 (-4.47, 112.06)	3.01 (2.22, 3.93)	2.97 (2.21, 3.94)	-1.49 (-34.58, 45.6)	0.08 (-0.44, 0.6)	0.13 (-1.52, 1.81)
Solomon Islands	4 (2, 5)	14 (8, 23)	304.29 (164.28, 502.5)	1.95 (1.2, 2.9)	3.24 (1.98, 4.84)	65.75 (11.3, 138.37)	1.86 (1.65, 2.07)	1.66 (-8.89, 13.43)
Somalia	39 (27, 57)	134 (87, 193)	245.11 (115.4, 439.82)	1.05 (0.75, 1.49)	1.36 (0.92, 1.91)	30.35 (-14.76, 97.02)	0.97 (0.84, 1.1)	1.36 (-1.04, 3.82)
South Africa	240 (212, 271)	468 (406, 583)	94.99 (67.14, 159.09)	0.91 (0.81, 1.03)	0.94 (0.82, 1.13)	2.93 (-9.92, 28.65)	0.04 (-0.12, 0.19)	-0.32 (-0.92, 0.28)
South Sudan	27 (18, 38)	57 (36, 90)	112.96 (35.65, 230.05)	0.83 (0.6, 1.15)	1.09 (0.73, 1.65)	30.72 (-11.07, 93.13)	0.92 (0.74, 1.1)	1.21 (-0.9, 3.37)
Spain	1224 (1102, 1323)	2426 (1846, 3208)	98.3 (50.81, 163.13)	2.59 (2.32, 2.82)	3.36 (2.56, 4.43)	29.75 (-2.77, 72.66)	0.7 (0.56, 0.83)	0.67 (0.36, 0.97)
Sri Lanka	323 (253, 383)	886 (622, 1273)	174.22 (82.1, 304.44)	2.42 (1.96, 2.84)	3.47 (2.44, 4.97)	43.44 (-3.46, 109.15)	1.59 (1.07, 2.1)	0.54 (-0.12, 1.21)
Sudan	128 (77, 189)	569 (354, 853)	346.12 (179.58, 618.56)	1.08 (0.68, 1.58)	2.09 (1.36, 3.05)	94.02 (26.78, 199.67)	2.3 (2.21, 2.38)	2.33 (1.26, 3.41)
Suriname	4 (3, 5)	12 (9, 15)	200.85 (131.22, 293.07)	1.34 (1.08, 1.55)	1.91 (1.52, 2.37)	42.79 (10.74, 83.88)	1.16 (0.16, 2.18)	1.16 (-3.29, 5.81)
Sweden	274 (254, 298)	382 (314, 456)	39.35 (13.3, 68.92)	2.16 (2, 2.38)	2.42 (1.99, 2.91)	11.84 (-9.81, 35.65)	0.35 (0.15, 0.56)	0.85 (0.15, 1.56)
Switzerland	193 (173, 225)	509 (382, 675)	163.16 (77.62, 258.83)	2.17 (1.94, 2.54)	3.76 (2.81, 4.98)	73.35 (18.31, 136.32)	1.79 (1.48, 2.1)	1.33 (0.66, 2)
Syrian Arab Republic	37 (26, 48)	138 (89, 190)	274.8 (148.39, 478.59)	0.53 (0.34, 0.7)	0.97 (0.63, 1.32)	83.36 (22.54, 184.59)	2.34 (1.51, 3.17)	2.18 (0.47, 3.93)
Taiwan (Province of China)	577 (521, 638)	1737 (1310, 2357)	201.15 (118.73, 309.73)	3.03 (2.76, 3.32)	5.01 (3.73, 6.83)	65.27 (19.99, 126.16)	1.77 (1.37, 2.17)	1.32 (0.82, 1.82)
Tajikistan	11 (9, 14)	28 (22, 35)	144.71 (83.91, 222.59)	0.37 (0.27, 0.47)	0.48 (0.34, 0.6)	30.11 (-3.97, 72.46)	1.04 (0.59, 1.5)	0.79 (-1.87, 3.53)
Thailand	980 (815, 1205)	2667 (1794, 4452)	172.13 (77.38, 333.06)	2.17 (1.82, 2.66)	2.74 (1.86, 4.59)	26.29 (-16.95, 99.13)	0.53 (0.29, 0.76)	-0.14 (-0.45, 0.17)
Timor-Leste	6 (4, 8)	21 (13, 29)	273.7 (113.59, 478.72)	1.5 (0.98, 1.98)	2.38 (1.49, 3.27)	59.4 (-0.95, 132.97)	1.63 (1.35, 1.9)	1.73 (-3.06, 6.75)
Togo	9 (5, 12)	27 (17, 37)	192.19 (95.5, 322.97)	0.52 (0.31, 0.66)	0.54 (0.35, 0.74)	4.15 (-25.28, 43.72)	0.16 (0.04, 0.29)	0.09 (-3.72, 4.05)
Tokelau	0 (0, 0)	0 (0, 0)	56.9 (4.11, 131.29)	1.89 (1.35, 2.67)	2.87 (1.89, 4)	51.93 (1.42, 124.91)	1.35 (1.12, 1.57)	1.48 (-48.18, 98.76)
Tonga	1 (1, 1)	2 (1, 2)	101.1 (39.03, 191.13)	1.27 (0.98, 1.67)	1.87 (1.36, 2.57)	47.61 (1.01, 111.61)	1.22 (0.88, 1.57)	1.23 (-9.08, 12.7)
Trinidad and Tobago	15 (14, 17)	35 (25, 47)	125.11 (60.37, 207.77)	1.64 (1.5, 1.79)	1.98 (1.43, 2.65)	20.66 (-14.28, 64.6)	0.8 (0.15, 1.46)	0.03 (-3.37, 3.55)
Tunisia	116 (91, 147)	494 (337, 717)	327.03 (169.57, 563.4)	1.81 (1.44, 2.26)	3.77 (2.58, 5.43)	108.4 (34.76, 221.95)	2.53 (2.44, 2.63)	2.45 (1.14, 3.77)
Turkey	892 (650, 1138)	3271 (2493, 4322)	266.49 (154.22, 439.73)	2.1 (1.53, 2.67)	3.54 (2.72, 4.67)	68.22 (17.18, 144.86)	1.66 (1.46, 1.87)	1.91 (1.58, 2.24)
Turkmenistan	26 (24, 29)	80 (63, 103)	202.46 (133.01, 288.12)	1.12 (1.01, 1.24)	1.66 (1.3, 2.13)	49.02 (15.67, 89.6)	1.16 (0.41, 1.92)	2.05 (-0.46, 4.62)
Tuvalu	0 (0, 0)	0 (0, 0)	87.74 (33.19, 178.56)	1.98 (1.48, 2.7)	2.54 (1.77, 3.47)	28.14 (-8.26, 88.75)	0.83 (0.75, 0.91)	0.72 (-27.88, 40.65)
Uganda	70 (49, 98)	443 (291, 627)	532.5 (250.99, 921.98)	0.79 (0.59, 1.09)	1.95 (1.36, 2.6)	147.29 (38.83, 269.26)	3.23 (3.01, 3.45)	3.39 (2.08, 4.72)
Ukraine	1377 (1164, 1779)	2400 (1920, 2930)	74.24 (19.58, 137.36)	2.07 (1.75, 2.65)	3.89 (3.1, 4.79)	87.84 (28.39, 152.95)	2.63 (1.65, 3.62)	2.28 (1.89, 2.68)
United Arab Emirates	24 (15, 33)	444 (229, 710)	1790.18 (1028.67, 2845.72)	2.19 (1.19, 3.1)	3.88 (2.1, 5.93)	77.51 (14.96, 170.91)	2 (1.63, 2.37)	1.79 (-6.7, 11.05)
United Kingdom	1677 (1572, 1755)	2782 (2291, 3323)	65.88 (35.99, 100.62)	2.18 (2.05, 2.28)	2.85 (2.34, 3.42)	30.65 (6.98, 58.22)	0.94 (0.75, 1.12)	1.15 (0.87, 1.42)
United Republic of Tanzania	174 (132, 232)	654 (463, 923)	275.24 (153.75, 461.88)	1.18 (0.91, 1.54)	1.85 (1.37, 2.48)	57.25 (10.12, 123.03)	1.57 (1.28, 1.87)	1.82 (0.88, 2.77)
United States of America	11690 (11268, 12063)	26270 (22444, 30610)	124.72 (92.01, 161.33)	4.06 (3.91, 4.19)	5.59 (4.78, 6.53)	37.55 (16.86, 60.51)	1.22 (1.09, 1.35)	1.1 (1.01, 1.2)
United States Virgin Islands	1 (1, 2)	3 (3, 4)	139.54 (80.66, 224.08)	1.35 (1.09, 1.62)	2.05 (1.59, 2.56)	51.62 (13.6, 105.96)	1.52 (1.36, 1.69)	1.39 (-8.67, 12.56)
Uruguay	46 (41, 53)	114 (87, 146)	148.47 (80.86, 234.14)	1.3 (1.15, 1.5)	2.61 (1.98, 3.38)	101.32 (44.61, 172.91)	2.47 (1.92, 3.01)	1.84 (0.51, 3.2)
Uzbekistan	45 (37, 65)	247 (200, 299)	449.67 (256.57, 644.36)	0.34 (0.28, 0.53)	0.93 (0.77, 1.12)	171.77 (71.12, 270)	3.19 (2.5, 3.88)	3.63 (2.24, 5.03)
Vanuatu	1 (1, 1)	4 (2, 5)	277.09 (153.53, 473.48)	1.22 (0.84, 1.78)	1.8 (1.19, 2.56)	47.86 (2.52, 115.97)	1.33 (0.85, 1.82)	1.06 (-9.37, 12.69)
Venezuela (Bolivarian Republic of)	131 (121, 144)	731 (534, 975)	456.76 (302.13, 656.42)	1.14 (1.05, 1.24)	2.42 (1.78, 3.21)	112.31 (54.58, 188.12)	2.61 (2.28, 2.93)	2.69 (1.96, 3.42)
Viet Nam	1102 (808, 1469)	7789 (5009, 10487)	606.64 (315.7, 964.75)	2.33 (1.72, 3.25)	7.25 (4.77, 9.6)	211.31 (78.05, 367.89)	4.07 (3.94, 4.2)	4.9 (4.61, 5.18)
Yemen	69 (41, 108)	356 (228, 517)	414.1 (219.33, 741.81)	1.09 (0.7, 1.63)	1.86 (1.26, 2.66)	71.08 (13.16, 167.85)	2 (1.82, 2.18)	2.36 (0.89, 3.86)
Zambia	57 (39, 81)	244 (166, 354)	328.35 (160.65, 607.22)	1.31 (0.96, 1.8)	2.17 (1.56, 2.98)	65.66 (5.87, 149.21)	1.72 (1.56, 1.88)	1.79 (-0.14, 3.75)
Zimbabwe	87 (65, 110)	218 (125, 307)	148.94 (70.75, 256.14)	1.68 (1.29, 2.07)	2.29 (1.44, 3.18)	36.44 (-2.9, 91)	0.97 (0.64, 1.29)	1.51 (0.25, 2.79)
